# Supplementary material for: Gut–microbiota–microglia–brain interactions in Alzheimer’s disease: knowledge-based, multi-dimensional characterization
Source: Alzheimers Res Ther. 2021 Oct 20;13:177. doi: 10.1186/s13195-021-00917-1 (PMC8529734; doi:10.1186/s13195-021-00917-1)
Supplement: Supplementary file 1 — Additional file 1: Supplement S1. The list of prioritized microbial metabolites for the combined input microgliosis”, “abnormal microglial cell physiology” and “abnormal microglial cell morphology”. Supplement S2. A total of 8,094 microglia-microbial metabolite-gene-pathway-phenotype interactions in AD identified for top 20% (top 44) ranked microbial metabolites. [file 13195_2021_917_MOESM1_ESM.txt]

Supplement_S1: The list of prioritized microbial metabolites for the combined input microgliosis”, “abnormal microglial cell physiology” and “abnormal microglial cell morphology”

Microbial Metabolite|ranking score
acetic acid|0.001048699789110985
ethanol|7.935756402752042E-4
d-alanine|6.25128223261456E-4
d-glutamic acid|5.847044150962998E-4
hydrogen|5.609539543559512E-4
dopamine|4.4807988035646735E-4
d-lactic acid|4.342414377680153E-4
l-lactic acid|4.34241437768015E-4
hydroxypropionic acid|4.0107119703530384E-4
acetaldehyde|3.9856399391775913E-4
histamine|3.749233146264509E-4
histamium|3.749233146264509E-4
acetylcholine|3.7253655965553277E-4
ascorbic acid|3.1959890852592294E-4
mannitol|3.058435508330108E-4
epinephrine|2.963222724558993E-4
methane|2.9464007763960117E-4
norepinephrine|2.8342270332819204E-4
xi-norepinephrine|2.83422703328192E-4
gamma-aminobutyric acid|2.714531016468544E-4
4-hydroxybutyric acid|2.714531016468541E-4
oxoglutaric acid|2.3367009161421993E-4
glutaric acid|2.336700916142194E-4
melatonin|2.3108543050769654E-4
trehalose|2.1760572258156896E-4
butyric acid|2.1320943958552595E-4
isopropyl alcohol|2.0575897016232228E-4
serotonin|1.9836343432176837E-4
folic acid|1.793721852159746E-4
phenylethylamine|1.7544188528711963E-4
2-phenylethanaminium|1.7544188528711947E-4
phenol|1.5972070859318052E-4
chenodeoxycholic acid 3-sulfate|1.5860860034489565E-4
3,4-dihydroxybenzeneacetic acid|1.5714993794397193E-4
succinic acid|1.5467980570938705E-4
muramic acid|1.4923159691304454E-4
cellobiose|1.39782119223993E-4
sulfamethoxazole n1-glucuronide|1.3889981774549312E-4
salicyluric acid|1.3839863281038788E-4
propionic acid|1.3243566770049694E-4
d-proline|1.3053766817384965E-4
3-hydroxydodecanoic acid|1.2757686519519328E-4
1-butanol|1.2756234117269148E-4
3-hydroxybutyric acid|1.222301297937539E-4
zeaxanthin|1.21984212946745E-4
cis,cis-muconic acid|1.208187528972687E-4
trans-trans-muconic acid|1.2081875289726868E-4
indole|1.1642452815456528E-4
3-indolebutyric acid|1.1151380537650476E-4
oxalic acid|1.1125552624128639E-4
d-2-hydroxyglutaric acid|1.1123769443417167E-4
2-hydroxyglutarate|1.1123769443417164E-4
phenyllactic acid|1.108438998142695E-4
pipecolic acid|1.0932846680454197E-4
homovanillic acid|1.0689596263966401E-4
tyraminium|1.0354142876755034E-4
melibiose|1.027712334286745E-4
2,4-dihydroxy-nitrophenol|1.0044400991188863E-4
isopentanol|1.0043735025153573E-4
benzoic acid|1.0015597767392973E-4
trans-ferulic acid|1.0004079604053974E-4
trans-cinnamic acid|9.858185359041752E-5
isobutyric acid|9.820227720859979E-5
pyrrolidine|9.753565396391498E-5
5alpha-cholestanol|9.39032805531993E-5
5beta-coprostanol|9.324713449977278E-5
piperidine|9.281921248707151E-5
cis,trans-muconate|8.990180293371425E-5
propyl alcohol|8.889039120776502E-5
pyruvic acid|8.862095862037063E-5
pyrocatechol|8.79646150755147E-5
deoxythymidine diphosphate-l-rhamnose|8.71480366072584E-5
trimethylamine n-oxide|7.984592072440216E-5
cadaverine|7.943264733896223E-5
l-arabinose|7.819436786657972E-5
caffeic acid|7.698045971498034E-5
phloretin|7.398588675871427E-5
5-aminopentanoic acid|7.277256395652938E-5
dimethylglycine|7.198073686671407E-5
mannitol 1-phosphate|6.902172577954619E-5
l-homoserine|6.677845957764614E-5
adp-glucose|6.647715092127249E-5
isobutanol|6.557798093471079E-5
n-formyl-l-methionine|6.518800752914847E-5
benzoyl-coa|6.16057769185141E-5
4-hydroxycyclohexylcarboxylic acid|5.898899000034011E-5
4-hydroxycinnamic acid|5.829123010923509E-5
indoleacetic acid|5.826160590216437E-5
allantoin|5.796268660801065E-5
3-methylindole|5.6990005435720255E-5
tryptophanol|5.5650781613829944E-5
indoxyl sulfate|5.483972105013663E-5
rhamnose|5.480545208100591E-5
1,3,5-trihydroxybenzene|5.464947372923444E-5
putrescine|5.415478915932022E-5
5-keto-d-gluconate|5.403102664220517E-5
3-(3-hydroxyphenyl)propanoic acid|5.3604726014173067E-5
dimethyl trisulfide|5.3542288398796445E-5
3,4-dihydroxyhydrocinnamic acid|5.230203845580883E-5
3-hydroxyphenylacetic acid|5.038368821559301E-5
d-alanyl-d-alanine|5.017223649099749E-5
d-alpha-aminobutyric acid|4.974981353719705E-5
indolepyruvate|4.926720929084283E-5
adipic acid|4.718658337384565E-5
taurochenodesoxycholic acid|4.6162660254779706E-5
4-hydroxybenzoic acid|4.3830720407514065E-5
d-ribulose|4.303441483481498E-5
tuberculostearic acid|4.2874426302289195E-5
d-arabinose|4.05097200132286E-5
n-acetylmannosamine|4.024756587788146E-5
2,3-butanediol|3.850615177407614E-5
dimethylsulfide|3.7933398887647655E-5
lps core|3.777901210658788E-5
lps with o-antigen|3.777901210658788E-5
5-hydroxyindoleacetic acid|3.712141053658469E-5
acetone|3.691328359380943E-5
lipid a|3.556475519463949E-5
sorbose 1-phosphate|3.5212649501604613E-5
chenodeoxycholic acid glycine conjugate|3.388308394415016E-5
equol|3.2613555084137164E-5
vanillic acid|3.214908503836408E-5
taurodeoxycholic acid|3.1716456619335915E-5
phenylpyruvic acid|3.091163805203884E-5
enol-phenylpyruvate|3.0911638052038826E-5
3-hydroxypropanal|3.0237986170177067E-5
hydrocinnamic acid|3.020895389727027E-5
syringic acid|2.874129436020654E-5
sulfolithocholylglycine|2.7606692678639293E-5
4-hydroxyphenylpyruvic acid|2.7073387430253596E-5
glycolic acid|2.7010812274814204E-5
tyrosol|2.6991268930792616E-5
5-methylthioribose|2.6731520247123978E-5
leucinic acid|2.6478170674462362E-5
l-gulose|2.59123553407342E-5
n-acetylputrescine|2.3927977326990112E-5
n-acetylputrescinium|2.3927977326990112E-5
o-cresol|2.2245091045920214E-5
galactan|2.042027873277143E-5
indoleacrylic acid|2.0036636016830317E-5
dimethylamine|1.962498991654365E-5
d-arabitol|1.7910861718435133E-5
1-deoxy-d-xylulose 5-phosphate|1.77918185431142E-5
ortho-hydroxyphenylacetic acid|1.775486894099813E-5
p-aminobenzoic acid|1.6414329937594087E-5
p-hydroxyphenylacetic acid|1.619968646302367E-5
formic acid|1.5627996386355782E-5
dimethyl sulfone|1.5544934471400724E-5
nonadecanoic acid|1.5348768335771152E-5
n-methylnicotinamide|1.5284304747913385E-5
protocatechuic acid|1.5052801813916951E-5
trehalose 6-phosphate|1.4982585222952628E-5
l-sorbose|1.4834020099928622E-5
3-hydroxybenzoic acid|1.4428056524763848E-5
hydrogen sulfide|1.3699815884443074E-5
methylisocitric acid|1.2920289986718413E-5
phenylacetic acid|1.2399480499437764E-5
1h-indole-3-carboxaldehyde|1.166323928500375E-5
indican|1.146023189441053E-5
indolelactic acid|1.13673716127907E-5
sodium glycocholate|1.1081064905117665E-5
5-methylthioribulose 1-phosphate|1.0637659642647832E-5
indole-3-methyl acetate|1.0477520110964403E-5
l-rhamnulose|1.0331796994310756E-5
desaminotyrosine|9.791063505629969E-6
hydroxytyrosol|9.68670285873654E-6
2-aminoacrylic acid|9.267291204302506E-6
glycocholic acid|9.1344889099415E-6
shikimic acid|8.787277022041698E-6
hydroxyphenyllactic acid|8.605130029879553E-6
m-cresol|8.555196695145047E-6
p-cresol|8.555196695145045E-6
6,7-dimethyl-8-(1-d-ribityl)lumazine|8.544714177823523E-6
3-indoleacetonitrile|7.95402476986153E-6
2-methylerythritol|7.700266812923483E-6
1,2,3-propanetricarboxylic acid|7.274305450673601E-6
trimethylamine|7.2166517721554685E-6
3-oxoglutaric acid|7.034726531274109E-6
hippuric acid|6.76002990872069E-6
n-benzoylglycinate|6.76002990872069E-6
indole-3-propionic acid|6.436914260955346E-6
deoxycholic acid glycine conjugate|6.094566902287431E-6
4-o-alpha-d-galactopyranuronosyl-d-galacturonic acid|5.723870551455001E-6
d-urobilinogen|5.45782903791462E-6
citramalic acid|5.3724895235824775E-6
2-keto-3-deoxy-6-phosphogluconic acid|5.306641997648977E-6
2-isopropylmalic acid|5.178115679157418E-6
itaconic acid|5.056913237622473E-6
diaminopimelic acid|4.755112218162104E-6
6-hydroxynicotinic acid|3.4175769999895443E-6
5-phenylvaleric acid|3.2799879513192403E-6
5-amino-6-(5'-phosphoribitylamino)uracil|3.0978171717109198E-6
2-phenylpropionate|3.052838231037868E-6
n-methylputrescine|2.825814492621581E-6
p-cresol sulfate|2.640537028853456E-6
2,5-furandicarboxylic acid|2.4618289895707764E-6
glycoursodeoxycholic acid|2.3741433046459416E-6
4-hydroxyhippuric acid|2.2902630472467303E-6
3-phenylpropionylglycine|2.051031993690913E-6
demethylphylloquinone|1.9418079115604154E-6
hydroxyisocaproic acid|1.896733375322013E-6
phenylacetylglutamine|1.6941250772154371E-6
alpha-d-galactopyranuronosyl-(1->4)-alpha-d-galactopyranuronosyl-(1->4)-d-galacturonic acid|1.6862612891870472E-6
sumiki's acid|1.2776099268650327E-6
cis-2-methylaconitate|1.1838727694030784E-6
lithocholic acid glycine conjugate|1.112294373776681E-6
3-(methylthio)-1-propene|8.057512368360745E-7
n-acetylcadaverine|5.501464956588364E-7
3-hydroxyhippuric acid|4.5442415723465635E-7
etiocholanedione|3.443060167525167E-7
5-(3',4'-dihydroxyphenyl)-gamma-valerolactone|2.9470544573925924E-7
3-(3-hydroxyphenyl)-3-hydroxypropanoic acid|2.431855124165291E-7
2,3-dihydroxybutanedioic acid|2.0206264791309523E-7
n2-succinyl-l-glutamic acid 5-semialdehyde|1.9217355979476471E-7
ursodeoxycholic acid 3-sulfate|1.4832550322530925E-7
n2-succinyl-l-ornithine|2.7218568513483117E-8
2-furoylglycine|2.210080333538764E-8


Supplement_S2: A total of 8,094 microglia-microbial metabolite-gene-pathway-phenotype interactions in AD identified for top 20% (top 44) ranked microbial metabolites.


Microglia|microbial metabolites|AD risk gene|pathway|AD phenotype in mouse
microglia|acetic acid|APP|REACTOME_TOLL_RECEPTOR_CASCADES|microgliosis
microglia|acetic acid|APP|REACTOME_TAK1_ACTIVATES_NFKB_BY_PHOSPHORYLATION_AND_ACTIVATION_OF_IKKS_COMPLEX|tau protein deposits
microglia|acetic acid|NOS3|BIOCARTA_HIF_PATHWAY|abnormal long term potentiation
microglia|acetic acid|VEGFA|KEGG_CYTOKINE_CYTOKINE_RECEPTOR_INTERACTION|astrocytosis
microglia|acetic acid|APP|REACTOME_G_ALPHA_I_SIGNALLING_EVENTS|astrocytosis
microglia|acetic acid|VEGFA|KEGG_RENAL_CELL_CARCINOMA|neurodegeneration
microglia|acetic acid|APP|REACTOME_TOLL_RECEPTOR_CASCADES|abnormal long term potentiation
microglia|acetic acid|APP|PID_CASPASE_PATHWAY|abnormal synaptic transmission
microglia|acetic acid|APP|REACTOME_NFKB_AND_MAP_KINASES_ACTIVATION_MEDIATED_BY_TLR4_SIGNALING_REPERTOIRE|amyloidosis
microglia|acetic acid|APP|REACTOME_G_ALPHA_I_SIGNALLING_EVENTS|microgliosis
microglia|acetic acid|APP|REACTOME_INFLAMMASOMES|tau protein deposits
microglia|acetic acid|NOS3|KEGG_CALCIUM_SIGNALING_PATHWAY|abnormal long term potentiation
microglia|acetic acid|VEGFA|KEGG_FOCAL_ADHESION|astrocytosis
microglia|acetic acid|APP|REACTOME_CLASS_A1_RHODOPSIN_LIKE_RECEPTORS|abnormal long term potentiation
microglia|acetic acid|APP|BIOCARTA_PLATELETAPP_PATHWAY|abnormal long term potentiation
microglia|acetic acid|APP|REACTOME_GASTRIN_CREB_SIGNALLING_PATHWAY_VIA_PKC_AND_MAPK|abnormal synaptic transmission
microglia|acetic acid|APP|BIOCARTA_PLATELETAPP_PATHWAY|gliosis
microglia|acetic acid|APP|REACTOME_INFLAMMASOMES|amyloidosis
microglia|acetic acid|APP|REACTOME_G_ALPHA_Q_SIGNALLING_EVENTS|microgliosis
microglia|acetic acid|APP|REACTOME_HEMOSTASIS|amyloid beta deposits
microglia|acetic acid|APP|REACTOME_G_ALPHA_Q_SIGNALLING_EVENTS|abnormal synaptic transmission
microglia|acetic acid|APP|PID_CASPASE_PATHWAY|tau protein deposits
microglia|acetic acid|APP|REACTOME_PLATELET_ACTIVATION_SIGNALING_AND_AGGREGATION|amyloidosis
microglia|acetic acid|VEGFA|KEGG_VEGF_SIGNALING_PATHWAY|astrocytosis
microglia|acetic acid|APP|PID_P75_NTR_PATHWAY|amyloid beta deposits
microglia|acetic acid|APP|REACTOME_TRAF6_MEDIATED_NFKB_ACTIVATION|astrocytosis
microglia|acetic acid|APP|REACTOME_HEMOSTASIS|microgliosis
microglia|acetic acid|VEGFA|KEGG_PATHWAYS_IN_CANCER|astrocytosis
microglia|acetic acid|APP|REACTOME_PEPTIDE_LIGAND_BINDING_RECEPTORS|abnormal long term potentiation
microglia|acetic acid|APP|REACTOME_PEPTIDE_LIGAND_BINDING_RECEPTORS|astrocytosis
microglia|acetic acid|VEGFA|NABA_SECRETED_FACTORS|gliosis
microglia|acetic acid|APP|PID_CASPASE_PATHWAY|amyloid beta deposits
microglia|acetic acid|APP|REACTOME_MYD88_MAL_CASCADE_INITIATED_ON_PLASMA_MEMBRANE|gliosis
microglia|acetic acid|VEGFA|PID_HIF1_TFPATHWAY|gliosis
microglia|acetic acid|VEGFA|REACTOME_PLATELET_ACTIVATION_SIGNALING_AND_AGGREGATION|gliosis
microglia|acetic acid|APP|BIOCARTA_P35ALZHEIMERS_PATHWAY|amyloidosis
microglia|acetic acid|APP|REACTOME_GASTRIN_CREB_SIGNALLING_PATHWAY_VIA_PKC_AND_MAPK|amyloid beta deposits
microglia|acetic acid|VEGFA|KEGG_CYTOKINE_CYTOKINE_RECEPTOR_INTERACTION|neurodegeneration
microglia|acetic acid|APP|REACTOME_PLATELET_ACTIVATION_SIGNALING_AND_AGGREGATION|amyloid beta deposits
microglia|acetic acid|APP|REACTOME_NUCLEOTIDE_BINDING_DOMAIN_LEUCINE_RICH_REPEAT_CONTAINING_RECEPTOR_NLR_SIGNALING_PATHWAYS|gliosis
microglia|acetic acid|APP|REACTOME_TRAF6_MEDIATED_NFKB_ACTIVATION|abnormal synaptic transmission
microglia|acetic acid|APP|REACTOME_RIG_I_MDA5_MEDIATED_INDUCTION_OF_IFN_ALPHA_BETA_PATHWAYS|abnormal long term potentiation
microglia|acetic acid|APP|REACTOME_TRIF_MEDIATED_TLR3_SIGNALING|amyloidosis
microglia|acetic acid|VEGFA|PID_HIF1_TFPATHWAY|astrocytosis
microglia|acetic acid|NOS3|BIOCARTA_VEGF_PATHWAY|abnormal synaptic transmission
microglia|acetic acid|APP|REACTOME_INFLAMMASOMES|amyloid beta deposits
microglia|acetic acid|VEGFA|BIOCARTA_HIF_PATHWAY|neurodegeneration
microglia|acetic acid|VEGFA|BIOCARTA_NO1_PATHWAY|gliosis
microglia|acetic acid|VEGFA|PID_SHP2_PATHWAY|neuron degeneration
microglia|acetic acid|APP|REACTOME_GASTRIN_CREB_SIGNALLING_PATHWAY_VIA_PKC_AND_MAPK|amyloidosis
microglia|acetic acid|APP|REACTOME_TAK1_ACTIVATES_NFKB_BY_PHOSPHORYLATION_AND_ACTIVATION_OF_IKKS_COMPLEX|microgliosis
microglia|acetic acid|VEGFA|KEGG_MTOR_SIGNALING_PATHWAY|neurodegeneration
microglia|acetic acid|APP|REACTOME_AMYLOIDS|abnormal long term potentiation
microglia|acetic acid|APP|REACTOME_RIP_MEDIATED_NFKB_ACTIVATION_VIA_DAI|gliosis
microglia|acetic acid|APP|BIOCARTA_P35ALZHEIMERS_PATHWAY|amyloid beta deposits
microglia|acetic acid|APP|PID_GLYPICAN_1PATHWAY|amyloid beta deposits
microglia|acetic acid|APP|REACTOME_ADVANCED_GLYCOSYLATION_ENDPRODUCT_RECEPTOR_SIGNALING|microgliosis
microglia|acetic acid|NOS3|REACTOME_TETRAHYDROBIOPTERIN_BH4_SYNTHESIS_RECYCLING_SALVAGE_AND_REGULATION|abnormal long term potentiation
microglia|acetic acid|VEGFA|PID_INTEGRIN1_PATHWAY|gliosis
microglia|acetic acid|APP|REACTOME_THE_NLRP3_INFLAMMASOME|amyloidosis
microglia|acetic acid|APP|REACTOME_NFKB_AND_MAP_KINASES_ACTIVATION_MEDIATED_BY_TLR4_SIGNALING_REPERTOIRE|gliosis
microglia|acetic acid|APP|REACTOME_TRIF_MEDIATED_TLR3_SIGNALING|amyloid beta deposits
microglia|acetic acid|APP|REACTOME_INFLAMMASOMES|astrocytosis
microglia|acetic acid|APP|REACTOME_THE_NLRP3_INFLAMMASOME|abnormal synaptic transmission
microglia|acetic acid|VEGFA|PID_INTEGRIN1_PATHWAY|astrocytosis
microglia|acetic acid|APP|REACTOME_SIGNALING_BY_GPCR|microgliosis
microglia|acetic acid|APP|REACTOME_ACTIVATED_TLR4_SIGNALLING|astrocytosis
microglia|acetic acid|VEGFA|BIOCARTA_HIF_PATHWAY|astrocytosis
microglia|acetic acid|VEGFA|NABA_MATRISOME_ASSOCIATED|astrocytosis
microglia|acetic acid|VEGFA|PID_VEGFR1_2_PATHWAY|astrocytosis
microglia|acetic acid|APP|REACTOME_RESPONSE_TO_ELEVATED_PLATELET_CYTOSOLIC_CA2_|tau protein deposits
microglia|acetic acid|APP|REACTOME_G_ALPHA_Q_SIGNALLING_EVENTS|abnormal long term potentiation
microglia|acetic acid|APP|PID_P75_NTR_PATHWAY|astrocytosis
microglia|acetic acid|NOS3|PID_VEGFR1_2_PATHWAY|abnormal synaptic transmission
microglia|acetic acid|APP|BIOCARTA_P35ALZHEIMERS_PATHWAY|abnormal synaptic transmission
microglia|acetic acid|APP|REACTOME_MYD88_MAL_CASCADE_INITIATED_ON_PLASMA_MEMBRANE|abnormal long term potentiation
microglia|acetic acid|APP|REACTOME_TOLL_RECEPTOR_CASCADES|gliosis
microglia|acetic acid|VEGFA|NABA_SECRETED_FACTORS|astrocytosis
microglia|acetic acid|APP|PID_GLYPICAN_1PATHWAY|amyloidosis
microglia|acetic acid|APP|REACTOME_RIG_I_MDA5_MEDIATED_INDUCTION_OF_IFN_ALPHA_BETA_PATHWAYS|amyloidosis
microglia|acetic acid|APP|PID_CASPASE_PATHWAY|gliosis
microglia|acetic acid|APP|REACTOME_PEPTIDE_LIGAND_BINDING_RECEPTORS|tau protein deposits
microglia|acetic acid|APP|REACTOME_RESPONSE_TO_ELEVATED_PLATELET_CYTOSOLIC_CA2_|gliosis
microglia|acetic acid|NOS3|REACTOME_LATENT_INFECTION_OF_HOMO_SAPIENS_WITH_MYCOBACTERIUM_TUBERCULOSIS|abnormal long term potentiation
microglia|acetic acid|NOS3|PID_ANGIOPOIETIN_RECEPTOR_PATHWAY|abnormal synaptic transmission
microglia|acetic acid|APP|REACTOME_RIG_I_MDA5_MEDIATED_INDUCTION_OF_IFN_ALPHA_BETA_PATHWAYS|abnormal synaptic transmission
microglia|acetic acid|NOS3|BIOCARTA_NO1_PATHWAY|abnormal synaptic transmission
microglia|acetic acid|APP|PID_P75_NTR_PATHWAY|gliosis
microglia|acetic acid|VEGFA|REACTOME_VEGF_LIGAND_RECEPTOR_INTERACTIONS|gliosis
microglia|acetic acid|VEGFA|PID_AVB3_INTEGRIN_PATHWAY|neuron degeneration
microglia|acetic acid|VEGFA|PID_VEGF_VEGFR_PATHWAY|neurodegeneration
microglia|acetic acid|APP|REACTOME_TRAF6_MEDIATED_INDUCTION_OF_NFKB_AND_MAP_KINASES_UPON_TLR7_8_OR_9_ACTIVATION|microgliosis
microglia|acetic acid|APP|REACTOME_TAK1_ACTIVATES_NFKB_BY_PHOSPHORYLATION_AND_ACTIVATION_OF_IKKS_COMPLEX|gliosis
microglia|acetic acid|APP|PID_GLYPICAN_1PATHWAY|abnormal synaptic transmission
microglia|acetic acid|APP|REACTOME_TRAF6_MEDIATED_INDUCTION_OF_NFKB_AND_MAP_KINASES_UPON_TLR7_8_OR_9_ACTIVATION|abnormal synaptic transmission
microglia|acetic acid|APP|REACTOME_AMYLOIDS|astrocytosis
microglia|acetic acid|APP|REACTOME_GPCR_DOWNSTREAM_SIGNALING|abnormal synaptic transmission
microglia|acetic acid|APP|REACTOME_CLASS_A1_RHODOPSIN_LIKE_RECEPTORS|abnormal synaptic transmission
microglia|acetic acid|NOS3|REACTOME_LATENT_INFECTION_OF_HOMO_SAPIENS_WITH_MYCOBACTERIUM_TUBERCULOSIS|abnormal synaptic transmission
microglia|acetic acid|APP|REACTOME_NFKB_AND_MAP_KINASES_ACTIVATION_MEDIATED_BY_TLR4_SIGNALING_REPERTOIRE|microgliosis
microglia|acetic acid|VEGFA|PID_VEGFR1_2_PATHWAY|gliosis
microglia|acetic acid|APP|REACTOME_TOLL_RECEPTOR_CASCADES|astrocytosis
microglia|acetic acid|APP|REACTOME_INFLAMMASOMES|abnormal synaptic transmission
microglia|acetic acid|VEGFA|BIOCARTA_VEGF_PATHWAY|astrocytosis
microglia|acetic acid|APP|REACTOME_GPCR_LIGAND_BINDING|gliosis
microglia|acetic acid|APP|REACTOME_GASTRIN_CREB_SIGNALLING_PATHWAY_VIA_PKC_AND_MAPK|tau protein deposits
microglia|acetic acid|APP|REACTOME_RESPONSE_TO_ELEVATED_PLATELET_CYTOSOLIC_CA2_|microgliosis
microglia|acetic acid|APP|REACTOME_TRAF6_MEDIATED_NFKB_ACTIVATION|amyloid beta deposits
microglia|acetic acid|NOS3|PID_THROMBIN_PAR1_PATHWAY|abnormal synaptic transmission
microglia|acetic acid|VEGFA|KEGG_PANCREATIC_CANCER|neuron degeneration
microglia|acetic acid|APP|REACTOME_GPCR_DOWNSTREAM_SIGNALING|gliosis
microglia|acetic acid|VEGFA|PID_HIF2PATHWAY|gliosis
microglia|acetic acid|VEGFA|BIOCARTA_VEGF_PATHWAY|neurodegeneration
microglia|acetic acid|APP|REACTOME_TOLL_RECEPTOR_CASCADES|amyloidosis
microglia|acetic acid|NOS3|PID_VEGFR1_PATHWAY|abnormal synaptic transmission
microglia|acetic acid|APP|REACTOME_TRIF_MEDIATED_TLR3_SIGNALING|abnormal long term potentiation
microglia|acetic acid|VEGFA|PID_INTEGRIN3_PATHWAY|astrocytosis
microglia|acetic acid|VEGFA|PID_S1P_S1P1_PATHWAY|neurodegeneration
microglia|acetic acid|VEGFA|KEGG_VEGF_SIGNALING_PATHWAY|neuron degeneration
microglia|acetic acid|APP|REACTOME_RIP_MEDIATED_NFKB_ACTIVATION_VIA_DAI|amyloidosis
microglia|acetic acid|APP|REACTOME_ACTIVATED_TLR4_SIGNALLING|abnormal synaptic transmission
microglia|acetic acid|APP|PID_CASPASE_PATHWAY|microgliosis
microglia|acetic acid|APP|REACTOME_NUCLEOTIDE_BINDING_DOMAIN_LEUCINE_RICH_REPEAT_CONTAINING_RECEPTOR_NLR_SIGNALING_PATHWAYS|amyloidosis
microglia|acetic acid|APP|REACTOME_TOLL_RECEPTOR_CASCADES|tau protein deposits
microglia|acetic acid|APP|REACTOME_INNATE_IMMUNE_SYSTEM|amyloidosis
microglia|acetic acid|APP|REACTOME_RESPONSE_TO_ELEVATED_PLATELET_CYTOSOLIC_CA2_|amyloid beta deposits
microglia|acetic acid|APP|REACTOME_TRAF6_MEDIATED_INDUCTION_OF_NFKB_AND_MAP_KINASES_UPON_TLR7_8_OR_9_ACTIVATION|gliosis
microglia|acetic acid|VEGFA|REACTOME_VEGF_LIGAND_RECEPTOR_INTERACTIONS|neuron degeneration
microglia|acetic acid|APP|REACTOME_GPCR_LIGAND_BINDING|abnormal long term potentiation
microglia|acetic acid|APP|REACTOME_ACTIVATED_TLR4_SIGNALLING|tau protein deposits
microglia|acetic acid|VEGFA|KEGG_BLADDER_CANCER|gliosis
microglia|acetic acid|APP|REACTOME_IMMUNE_SYSTEM|abnormal synaptic transmission
microglia|acetic acid|APP|REACTOME_CLASS_A1_RHODOPSIN_LIKE_RECEPTORS|microgliosis
microglia|acetic acid|VEGFA|BIOCARTA_NO1_PATHWAY|neuron degeneration
microglia|acetic acid|APP|REACTOME_CLASS_A1_RHODOPSIN_LIKE_RECEPTORS|astrocytosis
microglia|acetic acid|VEGFA|PID_AVB3_INTEGRIN_PATHWAY|gliosis
microglia|acetic acid|NOS3|PID_FRA_PATHWAY|abnormal long term potentiation
microglia|acetic acid|VEGFA|REACTOME_RESPONSE_TO_ELEVATED_PLATELET_CYTOSOLIC_CA2_|neurodegeneration
microglia|acetic acid|NOS3|PID_SHP2_PATHWAY|abnormal long term potentiation
microglia|acetic acid|APP|REACTOME_THE_NLRP3_INFLAMMASOME|microgliosis
microglia|acetic acid|VEGFA|NABA_MATRISOME|astrocytosis
microglia|acetic acid|VEGFA|REACTOME_RESPONSE_TO_ELEVATED_PLATELET_CYTOSOLIC_CA2_|astrocytosis
microglia|acetic acid|VEGFA|REACTOME_REGULATION_OF_HYPOXIA_INDUCIBLE_FACTOR_HIF_BY_OXYGEN|neurodegeneration
microglia|acetic acid|APP|REACTOME_SIGNALING_BY_GPCR|amyloid beta deposits
microglia|acetic acid|APP|REACTOME_IMMUNE_SYSTEM|amyloid beta deposits
microglia|acetic acid|VEGFA|REACTOME_REGULATION_OF_HYPOXIA_INDUCIBLE_FACTOR_HIF_BY_OXYGEN|gliosis
microglia|acetic acid|APP|BIOCARTA_PLATELETAPP_PATHWAY|tau protein deposits
microglia|acetic acid|VEGFA|KEGG_BLADDER_CANCER|neuron degeneration
microglia|acetic acid|VEGFA|KEGG_PANCREATIC_CANCER|neurodegeneration
microglia|acetic acid|APP|REACTOME_NUCLEOTIDE_BINDING_DOMAIN_LEUCINE_RICH_REPEAT_CONTAINING_RECEPTOR_NLR_SIGNALING_PATHWAYS|tau protein deposits
microglia|acetic acid|APP|PID_GLYPICAN_1PATHWAY|microgliosis
microglia|acetic acid|VEGFA|PID_SHP2_PATHWAY|astrocytosis
microglia|acetic acid|APP|REACTOME_MYD88_MAL_CASCADE_INITIATED_ON_PLASMA_MEMBRANE|amyloid beta deposits
microglia|acetic acid|APP|REACTOME_ADVANCED_GLYCOSYLATION_ENDPRODUCT_RECEPTOR_SIGNALING|abnormal long term potentiation
microglia|acetic acid|APP|REACTOME_HEMOSTASIS|gliosis
microglia|acetic acid|VEGFA|PID_S1P_S1P3_PATHWAY|astrocytosis
microglia|acetic acid|VEGFA|NABA_MATRISOME|neurodegeneration
microglia|acetic acid|APP|REACTOME_PEPTIDE_LIGAND_BINDING_RECEPTORS|gliosis
microglia|acetic acid|APP|PID_P75_NTR_PATHWAY|microgliosis
microglia|acetic acid|VEGFA|PID_TCPTP_PATHWAY|neurodegeneration
microglia|acetic acid|NOS3|PID_VEGFR1_2_PATHWAY|abnormal long term potentiation
microglia|acetic acid|APP|REACTOME_G_ALPHA_I_SIGNALLING_EVENTS|amyloid beta deposits
microglia|acetic acid|VEGFA|PID_INTEGRIN_A9B1_PATHWAY|gliosis
microglia|acetic acid|APP|REACTOME_TAK1_ACTIVATES_NFKB_BY_PHOSPHORYLATION_AND_ACTIVATION_OF_IKKS_COMPLEX|abnormal synaptic transmission
microglia|acetic acid|APP|REACTOME_TRIF_MEDIATED_TLR3_SIGNALING|microgliosis
microglia|acetic acid|NOS3|PID_TXA2PATHWAY|abnormal synaptic transmission
microglia|acetic acid|APP|REACTOME_G_ALPHA_Q_SIGNALLING_EVENTS|astrocytosis
microglia|acetic acid|APP|REACTOME_GASTRIN_CREB_SIGNALLING_PATHWAY_VIA_PKC_AND_MAPK|gliosis
microglia|acetic acid|APP|REACTOME_GPCR_DOWNSTREAM_SIGNALING|amyloid beta deposits
microglia|acetic acid|APP|REACTOME_PEPTIDE_LIGAND_BINDING_RECEPTORS|abnormal synaptic transmission
microglia|acetic acid|APP|PID_P75_NTR_PATHWAY|abnormal synaptic transmission
microglia|acetic acid|APP|REACTOME_CLASS_A1_RHODOPSIN_LIKE_RECEPTORS|gliosis
microglia|acetic acid|VEGFA|REACTOME_PLATELET_ACTIVATION_SIGNALING_AND_AGGREGATION|astrocytosis
microglia|acetic acid|APP|REACTOME_G_ALPHA_Q_SIGNALLING_EVENTS|amyloidosis
microglia|acetic acid|APP|REACTOME_ACTIVATED_TLR4_SIGNALLING|abnormal long term potentiation
microglia|acetic acid|VEGFA|REACTOME_VEGF_LIGAND_RECEPTOR_INTERACTIONS|neurodegeneration
microglia|acetic acid|APP|REACTOME_NUCLEOTIDE_BINDING_DOMAIN_LEUCINE_RICH_REPEAT_CONTAINING_RECEPTOR_NLR_SIGNALING_PATHWAYS|microgliosis
microglia|acetic acid|APP|PID_CASPASE_PATHWAY|abnormal long term potentiation
microglia|acetic acid|APP|REACTOME_IMMUNE_SYSTEM|astrocytosis
microglia|acetic acid|VEGFA|BIOCARTA_HIF_PATHWAY|neuron degeneration
microglia|acetic acid|APP|REACTOME_TRAF6_MEDIATED_NFKB_ACTIVATION|abnormal long term potentiation
microglia|acetic acid|NOS3|PID_TXA2PATHWAY|abnormal long term potentiation
microglia|acetic acid|APP|REACTOME_TOLL_RECEPTOR_CASCADES|amyloid beta deposits
microglia|acetic acid|APP|REACTOME_SIGNALING_BY_GPCR|astrocytosis
microglia|acetic acid|VEGFA|REACTOME_PLATELET_ACTIVATION_SIGNALING_AND_AGGREGATION|neurodegeneration
microglia|acetic acid|APP|BIOCARTA_P35ALZHEIMERS_PATHWAY|gliosis
microglia|acetic acid|APP|REACTOME_RIP_MEDIATED_NFKB_ACTIVATION_VIA_DAI|astrocytosis
microglia|acetic acid|APP|REACTOME_INNATE_IMMUNE_SYSTEM|astrocytosis
microglia|acetic acid|VEGFA|PID_HIF1_TFPATHWAY|neurodegeneration
microglia|acetic acid|APP|BIOCARTA_P35ALZHEIMERS_PATHWAY|microgliosis
microglia|acetic acid|APP|REACTOME_GPCR_LIGAND_BINDING|tau protein deposits
microglia|acetic acid|APP|REACTOME_AMYLOIDS|abnormal synaptic transmission
microglia|acetic acid|VEGFA|PID_TCPTP_PATHWAY|neuron degeneration
microglia|acetic acid|APP|REACTOME_MYD88_MAL_CASCADE_INITIATED_ON_PLASMA_MEMBRANE|amyloidosis
microglia|acetic acid|NOS3|REACTOME_NITRIC_OXIDE_STIMULATES_GUANYLATE_CYCLASE|abnormal long term potentiation
microglia|acetic acid|VEGFA|REACTOME_RESPONSE_TO_ELEVATED_PLATELET_CYTOSOLIC_CA2_|neuron degeneration
microglia|acetic acid|APP|REACTOME_NUCLEOTIDE_BINDING_DOMAIN_LEUCINE_RICH_REPEAT_CONTAINING_RECEPTOR_NLR_SIGNALING_PATHWAYS|astrocytosis
microglia|acetic acid|APP|PID_GLYPICAN_1PATHWAY|gliosis
microglia|acetic acid|VEGFA|KEGG_FOCAL_ADHESION|gliosis
microglia|acetic acid|APP|REACTOME_ADVANCED_GLYCOSYLATION_ENDPRODUCT_RECEPTOR_SIGNALING|gliosis
microglia|acetic acid|APP|PID_GLYPICAN_1PATHWAY|abnormal long term potentiation
microglia|acetic acid|APP|REACTOME_INNATE_IMMUNE_SYSTEM|microgliosis
microglia|acetic acid|APP|REACTOME_NFKB_AND_MAP_KINASES_ACTIVATION_MEDIATED_BY_TLR4_SIGNALING_REPERTOIRE|tau protein deposits
microglia|acetic acid|APP|REACTOME_TAK1_ACTIVATES_NFKB_BY_PHOSPHORYLATION_AND_ACTIVATION_OF_IKKS_COMPLEX|astrocytosis
microglia|acetic acid|VEGFA|PID_SHP2_PATHWAY|neurodegeneration
microglia|acetic acid|APP|REACTOME_INFLAMMASOMES|microgliosis
microglia|acetic acid|APP|REACTOME_ACTIVATED_TLR4_SIGNALLING|amyloidosis
microglia|acetic acid|APP|REACTOME_AMYLOIDS|microgliosis
microglia|acetic acid|APP|REACTOME_INFLAMMASOMES|abnormal long term potentiation
microglia|acetic acid|VEGFA|KEGG_CYTOKINE_CYTOKINE_RECEPTOR_INTERACTION|neuron degeneration
microglia|acetic acid|APP|REACTOME_GPCR_LIGAND_BINDING|microgliosis
microglia|acetic acid|APP|KEGG_ALZHEIMERS_DISEASE|tau protein deposits
microglia|acetic acid|VEGFA|NABA_MATRISOME_ASSOCIATED|gliosis
microglia|acetic acid|APP|REACTOME_HEMOSTASIS|tau protein deposits
microglia|acetic acid|APP|REACTOME_TRAF6_MEDIATED_INDUCTION_OF_NFKB_AND_MAP_KINASES_UPON_TLR7_8_OR_9_ACTIVATION|abnormal long term potentiation
microglia|acetic acid|APP|REACTOME_GPCR_DOWNSTREAM_SIGNALING|abnormal long term potentiation
microglia|acetic acid|APP|REACTOME_INFLAMMASOMES|gliosis
microglia|acetic acid|NOS3|BIOCARTA_GCR_PATHWAY|abnormal long term potentiation
microglia|acetic acid|APP|REACTOME_GPCR_LIGAND_BINDING|abnormal synaptic transmission
microglia|acetic acid|NOS3|REACTOME_HEMOSTASIS|abnormal synaptic transmission
microglia|acetic acid|NOS3|PID_THROMBIN_PAR1_PATHWAY|abnormal long term potentiation
microglia|acetic acid|APP|REACTOME_CLASS_A1_RHODOPSIN_LIKE_RECEPTORS|amyloidosis
microglia|acetic acid|APP|REACTOME_SIGNALING_BY_GPCR|tau protein deposits
microglia|acetic acid|VEGFA|NABA_MATRISOME|gliosis
microglia|acetic acid|APP|REACTOME_G_ALPHA_Q_SIGNALLING_EVENTS|amyloid beta deposits
microglia|acetic acid|APP|REACTOME_TRAF6_MEDIATED_NFKB_ACTIVATION|tau protein deposits
microglia|acetic acid|VEGFA|PID_INTEGRIN3_PATHWAY|neurodegeneration
microglia|acetic acid|APP|BIOCARTA_PLATELETAPP_PATHWAY|amyloid beta deposits
microglia|acetic acid|APP|PID_CASPASE_PATHWAY|amyloidosis
microglia|acetic acid|APP|REACTOME_INNATE_IMMUNE_SYSTEM|tau protein deposits
microglia|acetic acid|VEGFA|REACTOME_VEGF_LIGAND_RECEPTOR_INTERACTIONS|astrocytosis
microglia|acetic acid|VEGFA|PID_HIF1_TFPATHWAY|neuron degeneration
microglia|acetic acid|APP|PID_GLYPICAN_1PATHWAY|astrocytosis
microglia|acetic acid|APP|REACTOME_TRAF6_MEDIATED_INDUCTION_OF_NFKB_AND_MAP_KINASES_UPON_TLR7_8_OR_9_ACTIVATION|astrocytosis
microglia|acetic acid|NOS3|PID_ER_NONGENOMIC_PATHWAY|abnormal long term potentiation
microglia|acetic acid|APP|REACTOME_G_ALPHA_I_SIGNALLING_EVENTS|gliosis
microglia|acetic acid|VEGFA|BIOCARTA_HIF_PATHWAY|gliosis
microglia|acetic acid|APP|PID_P75_NTR_PATHWAY|tau protein deposits
microglia|acetic acid|VEGFA|KEGG_FOCAL_ADHESION|neuron degeneration
microglia|acetic acid|VEGFA|KEGG_VEGF_SIGNALING_PATHWAY|gliosis
microglia|acetic acid|APP|REACTOME_TRAF6_MEDIATED_INDUCTION_OF_NFKB_AND_MAP_KINASES_UPON_TLR7_8_OR_9_ACTIVATION|amyloid beta deposits
microglia|acetic acid|APP|REACTOME_GPCR_DOWNSTREAM_SIGNALING|tau protein deposits
microglia|acetic acid|APP|REACTOME_THE_NLRP3_INFLAMMASOME|amyloid beta deposits
microglia|acetic acid|APP|REACTOME_G_ALPHA_I_SIGNALLING_EVENTS|amyloidosis
microglia|acetic acid|APP|REACTOME_GPCR_LIGAND_BINDING|amyloid beta deposits
microglia|acetic acid|VEGFA|KEGG_MTOR_SIGNALING_PATHWAY|astrocytosis
microglia|acetic acid|NOS3|REACTOME_PLATELET_HOMEOSTASIS|abnormal long term potentiation
microglia|acetic acid|NOS3|PID_ER_NONGENOMIC_PATHWAY|abnormal synaptic transmission
microglia|acetic acid|VEGFA|PID_S1P_S1P3_PATHWAY|neurodegeneration
microglia|acetic acid|APP|BIOCARTA_P35ALZHEIMERS_PATHWAY|astrocytosis
microglia|acetic acid|APP|REACTOME_GPCR_DOWNSTREAM_SIGNALING|amyloidosis
microglia|acetic acid|APP|REACTOME_TRAF6_MEDIATED_NFKB_ACTIVATION|amyloidosis
microglia|acetic acid|APP|REACTOME_AMYLOIDS|gliosis
microglia|acetic acid|APP|REACTOME_MYD88_MAL_CASCADE_INITIATED_ON_PLASMA_MEMBRANE|astrocytosis
microglia|acetic acid|APP|PID_P75_NTR_PATHWAY|amyloidosis
microglia|acetic acid|APP|REACTOME_G_ALPHA_Q_SIGNALLING_EVENTS|gliosis
microglia|acetic acid|APP|REACTOME_GPCR_DOWNSTREAM_SIGNALING|microgliosis
microglia|acetic acid|APP|REACTOME_IMMUNE_SYSTEM|microgliosis
microglia|acetic acid|APP|KEGG_ALZHEIMERS_DISEASE|abnormal long term potentiation
microglia|acetic acid|VEGFA|PID_S1P_S1P1_PATHWAY|astrocytosis
microglia|acetic acid|APP|REACTOME_IMMUNE_SYSTEM|gliosis
microglia|acetic acid|VEGFA|PID_VEGF_VEGFR_PATHWAY|neuron degeneration
microglia|acetic acid|VEGFA|REACTOME_REGULATION_OF_HYPOXIA_INDUCIBLE_FACTOR_HIF_BY_OXYGEN|neuron degeneration
microglia|acetic acid|NOS3|REACTOME_ENOS_ACTIVATION_AND_REGULATION|abnormal synaptic transmission
microglia|acetic acid|APP|BIOCARTA_PLATELETAPP_PATHWAY|abnormal synaptic transmission
microglia|acetic acid|APP|BIOCARTA_P35ALZHEIMERS_PATHWAY|abnormal long term potentiation
microglia|acetic acid|APP|REACTOME_TRAF6_MEDIATED_INDUCTION_OF_NFKB_AND_MAP_KINASES_UPON_TLR7_8_OR_9_ACTIVATION|amyloidosis
microglia|acetic acid|APP|REACTOME_NUCLEOTIDE_BINDING_DOMAIN_LEUCINE_RICH_REPEAT_CONTAINING_RECEPTOR_NLR_SIGNALING_PATHWAYS|amyloid beta deposits
microglia|acetic acid|NOS3|KEGG_VEGF_SIGNALING_PATHWAY|abnormal long term potentiation
microglia|acetic acid|APP|REACTOME_IMMUNE_SYSTEM|amyloidosis
microglia|acetic acid|VEGFA|BIOCARTA_VEGF_PATHWAY|gliosis
microglia|acetic acid|APP|REACTOME_RIP_MEDIATED_NFKB_ACTIVATION_VIA_DAI|tau protein deposits
microglia|acetic acid|APP|REACTOME_G_ALPHA_Q_SIGNALLING_EVENTS|tau protein deposits
microglia|acetic acid|APP|KEGG_ALZHEIMERS_DISEASE|astrocytosis
microglia|acetic acid|VEGFA|PID_VEGFR1_PATHWAY|neuron degeneration
microglia|acetic acid|APP|REACTOME_PLATELET_ACTIVATION_SIGNALING_AND_AGGREGATION|abnormal long term potentiation
microglia|acetic acid|APP|REACTOME_GPCR_LIGAND_BINDING|astrocytosis
microglia|acetic acid|VEGFA|PID_VEGFR1_PATHWAY|neurodegeneration
microglia|acetic acid|APP|REACTOME_RIG_I_MDA5_MEDIATED_INDUCTION_OF_IFN_ALPHA_BETA_PATHWAYS|astrocytosis
microglia|acetic acid|VEGFA|NABA_SECRETED_FACTORS|neuron degeneration
microglia|acetic acid|APP|REACTOME_NUCLEOTIDE_BINDING_DOMAIN_LEUCINE_RICH_REPEAT_CONTAINING_RECEPTOR_NLR_SIGNALING_PATHWAYS|abnormal long term potentiation
microglia|acetic acid|VEGFA|PID_AVB3_INTEGRIN_PATHWAY|astrocytosis
microglia|acetic acid|APP|REACTOME_RIP_MEDIATED_NFKB_ACTIVATION_VIA_DAI|abnormal long term potentiation
microglia|acetic acid|APP|REACTOME_RIP_MEDIATED_NFKB_ACTIVATION_VIA_DAI|abnormal synaptic transmission
microglia|acetic acid|NOS3|KEGG_ARGININE_AND_PROLINE_METABOLISM|abnormal synaptic transmission
microglia|acetic acid|APP|KEGG_ALZHEIMERS_DISEASE|amyloidosis
microglia|acetic acid|APP|REACTOME_THE_NLRP3_INFLAMMASOME|abnormal long term potentiation
microglia|acetic acid|VEGFA|KEGG_MTOR_SIGNALING_PATHWAY|gliosis
microglia|acetic acid|APP|REACTOME_GASTRIN_CREB_SIGNALLING_PATHWAY_VIA_PKC_AND_MAPK|astrocytosis
microglia|acetic acid|NOS3|KEGG_VEGF_SIGNALING_PATHWAY|abnormal synaptic transmission
microglia|acetic acid|APP|REACTOME_SIGNALING_BY_GPCR|abnormal synaptic transmission
microglia|acetic acid|APP|REACTOME_RESPONSE_TO_ELEVATED_PLATELET_CYTOSOLIC_CA2_|amyloidosis
microglia|acetic acid|APP|REACTOME_INNATE_IMMUNE_SYSTEM|gliosis
microglia|acetic acid|NOS3|BIOCARTA_HIF_PATHWAY|abnormal synaptic transmission
microglia|acetic acid|VEGFA|PID_S1P_S1P3_PATHWAY|gliosis
microglia|acetic acid|VEGFA|PID_S1P_S1P1_PATHWAY|neuron degeneration
microglia|acetic acid|APP|REACTOME_IMMUNE_SYSTEM|abnormal long term potentiation
microglia|acetic acid|VEGFA|KEGG_VEGF_SIGNALING_PATHWAY|neurodegeneration
microglia|acetic acid|NOS3|KEGG_ARGININE_AND_PROLINE_METABOLISM|abnormal long term potentiation
microglia|acetic acid|APP|REACTOME_THE_NLRP3_INFLAMMASOME|astrocytosis
microglia|acetic acid|VEGFA|BIOCARTA_VEGF_PATHWAY|neuron degeneration
microglia|acetic acid|VEGFA|PID_GLYPICAN_1PATHWAY|neurodegeneration
microglia|acetic acid|NOS3|BIOCARTA_NO1_PATHWAY|abnormal long term potentiation
microglia|acetic acid|APP|REACTOME_TAK1_ACTIVATES_NFKB_BY_PHOSPHORYLATION_AND_ACTIVATION_OF_IKKS_COMPLEX|amyloidosis
microglia|acetic acid|APP|REACTOME_TOLL_RECEPTOR_CASCADES|abnormal synaptic transmission
microglia|acetic acid|APP|PID_GLYPICAN_1PATHWAY|tau protein deposits
microglia|acetic acid|APP|REACTOME_PLATELET_ACTIVATION_SIGNALING_AND_AGGREGATION|gliosis
microglia|acetic acid|APP|REACTOME_CLASS_A1_RHODOPSIN_LIKE_RECEPTORS|tau protein deposits
microglia|acetic acid|APP|REACTOME_PEPTIDE_LIGAND_BINDING_RECEPTORS|microgliosis
microglia|acetic acid|APP|REACTOME_TRAF6_MEDIATED_INDUCTION_OF_NFKB_AND_MAP_KINASES_UPON_TLR7_8_OR_9_ACTIVATION|tau protein deposits
microglia|acetic acid|VEGFA|KEGG_CYTOKINE_CYTOKINE_RECEPTOR_INTERACTION|gliosis
microglia|acetic acid|VEGFA|PID_INTEGRIN_A9B1_PATHWAY|neurodegeneration
microglia|acetic acid|NOS3|PID_SHP2_PATHWAY|abnormal synaptic transmission
microglia|acetic acid|APP|REACTOME_TRIF_MEDIATED_TLR3_SIGNALING|gliosis
microglia|acetic acid|VEGFA|PID_SHP2_PATHWAY|gliosis
microglia|acetic acid|NOS3|BIOCARTA_VEGF_PATHWAY|abnormal long term potentiation
microglia|acetic acid|VEGFA|KEGG_PANCREATIC_CANCER|astrocytosis
microglia|acetic acid|APP|PID_CASPASE_PATHWAY|astrocytosis
microglia|acetic acid|APP|REACTOME_INNATE_IMMUNE_SYSTEM|abnormal long term potentiation
microglia|acetic acid|APP|KEGG_ALZHEIMERS_DISEASE|microgliosis
microglia|acetic acid|VEGFA|PID_VEGFR1_2_PATHWAY|neurodegeneration
microglia|acetic acid|APP|REACTOME_THE_NLRP3_INFLAMMASOME|gliosis
microglia|acetic acid|APP|REACTOME_RIG_I_MDA5_MEDIATED_INDUCTION_OF_IFN_ALPHA_BETA_PATHWAYS|tau protein deposits
microglia|acetic acid|VEGFA|PID_VEGFR1_2_PATHWAY|neuron degeneration
microglia|acetic acid|VEGFA|PID_HIF2PATHWAY|astrocytosis
microglia|acetic acid|VEGFA|REACTOME_HEMOSTASIS|astrocytosis
microglia|acetic acid|APP|REACTOME_TAK1_ACTIVATES_NFKB_BY_PHOSPHORYLATION_AND_ACTIVATION_OF_IKKS_COMPLEX|amyloid beta deposits
microglia|acetic acid|APP|REACTOME_RIG_I_MDA5_MEDIATED_INDUCTION_OF_IFN_ALPHA_BETA_PATHWAYS|gliosis
microglia|acetic acid|VEGFA|NABA_SECRETED_FACTORS|neurodegeneration
microglia|acetic acid|NOS3|KEGG_CALCIUM_SIGNALING_PATHWAY|abnormal synaptic transmission
microglia|acetic acid|APP|REACTOME_NUCLEOTIDE_BINDING_DOMAIN_LEUCINE_RICH_REPEAT_CONTAINING_RECEPTOR_NLR_SIGNALING_PATHWAYS|abnormal synaptic transmission
microglia|acetic acid|APP|BIOCARTA_PLATELETAPP_PATHWAY|amyloidosis
microglia|acetic acid|VEGFA|PID_INTEGRIN3_PATHWAY|gliosis
microglia|acetic acid|VEGFA|KEGG_RENAL_CELL_CARCINOMA|neuron degeneration
microglia|acetic acid|APP|REACTOME_TRIF_MEDIATED_TLR3_SIGNALING|tau protein deposits
microglia|acetic acid|APP|PID_P75_NTR_PATHWAY|abnormal long term potentiation
microglia|acetic acid|VEGFA|PID_INTEGRIN_A9B1_PATHWAY|neuron degeneration
microglia|acetic acid|APP|REACTOME_G_ALPHA_I_SIGNALLING_EVENTS|abnormal synaptic transmission
microglia|acetic acid|APP|REACTOME_MYD88_MAL_CASCADE_INITIATED_ON_PLASMA_MEMBRANE|tau protein deposits
microglia|acetic acid|APP|REACTOME_HEMOSTASIS|abnormal long term potentiation
microglia|acetic acid|APP|REACTOME_TRAF6_MEDIATED_NFKB_ACTIVATION|microgliosis
microglia|acetic acid|APP|REACTOME_AMYLOIDS|tau protein deposits
microglia|acetic acid|APP|REACTOME_ADVANCED_GLYCOSYLATION_ENDPRODUCT_RECEPTOR_SIGNALING|amyloidosis
microglia|acetic acid|APP|REACTOME_NFKB_AND_MAP_KINASES_ACTIVATION_MEDIATED_BY_TLR4_SIGNALING_REPERTOIRE|abnormal long term potentiation
microglia|acetic acid|APP|REACTOME_SIGNALING_BY_GPCR|gliosis
microglia|acetic acid|APP|REACTOME_RIG_I_MDA5_MEDIATED_INDUCTION_OF_IFN_ALPHA_BETA_PATHWAYS|microgliosis
microglia|acetic acid|NOS3|PID_VEGFR1_PATHWAY|abnormal long term potentiation
microglia|acetic acid|APP|REACTOME_ACTIVATED_TLR4_SIGNALLING|amyloid beta deposits
microglia|acetic acid|NOS3|REACTOME_ENOS_ACTIVATION_AND_REGULATION|abnormal long term potentiation
microglia|acetic acid|APP|REACTOME_PLATELET_ACTIVATION_SIGNALING_AND_AGGREGATION|microgliosis
microglia|acetic acid|APP|REACTOME_ADVANCED_GLYCOSYLATION_ENDPRODUCT_RECEPTOR_SIGNALING|tau protein deposits
microglia|acetic acid|VEGFA|PID_TCPTP_PATHWAY|astrocytosis
microglia|acetic acid|VEGFA|BIOCARTA_NO1_PATHWAY|astrocytosis
microglia|acetic acid|VEGFA|NABA_MATRISOME|neuron degeneration
microglia|acetic acid|APP|REACTOME_RIP_MEDIATED_NFKB_ACTIVATION_VIA_DAI|microgliosis
microglia|acetic acid|APP|REACTOME_MYD88_MAL_CASCADE_INITIATED_ON_PLASMA_MEMBRANE|microgliosis
microglia|acetic acid|VEGFA|PID_INTEGRIN1_PATHWAY|neurodegeneration
microglia|acetic acid|NOS3|PID_ANGIOPOIETIN_RECEPTOR_PATHWAY|abnormal long term potentiation
microglia|acetic acid|VEGFA|KEGG_RENAL_CELL_CARCINOMA|gliosis
microglia|acetic acid|APP|REACTOME_RIP_MEDIATED_NFKB_ACTIVATION_VIA_DAI|amyloid beta deposits
microglia|acetic acid|APP|BIOCARTA_P35ALZHEIMERS_PATHWAY|tau protein deposits
microglia|acetic acid|VEGFA|KEGG_RENAL_CELL_CARCINOMA|astrocytosis
microglia|acetic acid|APP|REACTOME_G_ALPHA_I_SIGNALLING_EVENTS|tau protein deposits
microglia|acetic acid|APP|KEGG_ALZHEIMERS_DISEASE|gliosis
microglia|acetic acid|APP|REACTOME_MYD88_MAL_CASCADE_INITIATED_ON_PLASMA_MEMBRANE|abnormal synaptic transmission
microglia|acetic acid|APP|KEGG_ALZHEIMERS_DISEASE|abnormal synaptic transmission
microglia|acetic acid|VEGFA|KEGG_PATHWAYS_IN_CANCER|gliosis
microglia|acetic acid|APP|REACTOME_THE_NLRP3_INFLAMMASOME|tau protein deposits
microglia|acetic acid|NOS3|BIOCARTA_GCR_PATHWAY|abnormal synaptic transmission
microglia|acetic acid|APP|KEGG_ALZHEIMERS_DISEASE|amyloid beta deposits
microglia|acetic acid|VEGFA|PID_GLYPICAN_1PATHWAY|gliosis
microglia|acetic acid|APP|REACTOME_G_ALPHA_I_SIGNALLING_EVENTS|abnormal long term potentiation
microglia|acetic acid|VEGFA|PID_VEGF_VEGFR_PATHWAY|gliosis
microglia|acetic acid|APP|REACTOME_PEPTIDE_LIGAND_BINDING_RECEPTORS|amyloidosis
microglia|acetic acid|NOS3|PID_FRA_PATHWAY|abnormal synaptic transmission
microglia|acetic acid|APP|REACTOME_RIG_I_MDA5_MEDIATED_INDUCTION_OF_IFN_ALPHA_BETA_PATHWAYS|amyloid beta deposits
microglia|acetic acid|APP|REACTOME_NFKB_AND_MAP_KINASES_ACTIVATION_MEDIATED_BY_TLR4_SIGNALING_REPERTOIRE|amyloid beta deposits
microglia|acetic acid|APP|REACTOME_ADVANCED_GLYCOSYLATION_ENDPRODUCT_RECEPTOR_SIGNALING|astrocytosis
microglia|acetic acid|APP|REACTOME_TRIF_MEDIATED_TLR3_SIGNALING|astrocytosis
microglia|acetic acid|APP|REACTOME_PEPTIDE_LIGAND_BINDING_RECEPTORS|amyloid beta deposits
microglia|acetic acid|VEGFA|KEGG_FOCAL_ADHESION|neurodegeneration
microglia|acetic acid|VEGFA|PID_VEGFR1_PATHWAY|astrocytosis
microglia|acetic acid|APP|REACTOME_HEMOSTASIS|astrocytosis
microglia|acetic acid|APP|REACTOME_GPCR_LIGAND_BINDING|amyloidosis
microglia|acetic acid|VEGFA|PID_INTEGRIN_A9B1_PATHWAY|astrocytosis
microglia|acetic acid|VEGFA|PID_INTEGRIN3_PATHWAY|neuron degeneration
microglia|acetic acid|VEGFA|KEGG_BLADDER_CANCER|astrocytosis
microglia|acetic acid|APP|REACTOME_AMYLOIDS|amyloidosis
microglia|acetic acid|VEGFA|PID_GLYPICAN_1PATHWAY|neuron degeneration
microglia|acetic acid|APP|REACTOME_PLATELET_ACTIVATION_SIGNALING_AND_AGGREGATION|astrocytosis
microglia|acetic acid|APP|REACTOME_NFKB_AND_MAP_KINASES_ACTIVATION_MEDIATED_BY_TLR4_SIGNALING_REPERTOIRE|abnormal synaptic transmission
microglia|acetic acid|APP|REACTOME_ACTIVATED_TLR4_SIGNALLING|gliosis
microglia|acetic acid|VEGFA|REACTOME_HEMOSTASIS|neurodegeneration
microglia|acetic acid|NOS3|REACTOME_PLATELET_HOMEOSTASIS|abnormal synaptic transmission
microglia|acetic acid|APP|REACTOME_RESPONSE_TO_ELEVATED_PLATELET_CYTOSOLIC_CA2_|abnormal long term potentiation
microglia|acetic acid|APP|REACTOME_CLASS_A1_RHODOPSIN_LIKE_RECEPTORS|amyloid beta deposits
microglia|acetic acid|APP|REACTOME_TRAF6_MEDIATED_NFKB_ACTIVATION|gliosis
microglia|acetic acid|APP|REACTOME_INNATE_IMMUNE_SYSTEM|amyloid beta deposits
microglia|acetic acid|APP|REACTOME_TRIF_MEDIATED_TLR3_SIGNALING|abnormal synaptic transmission
microglia|acetic acid|APP|REACTOME_INNATE_IMMUNE_SYSTEM|abnormal synaptic transmission
microglia|acetic acid|VEGFA|PID_INTEGRIN1_PATHWAY|neuron degeneration
microglia|acetic acid|APP|REACTOME_GASTRIN_CREB_SIGNALLING_PATHWAY_VIA_PKC_AND_MAPK|abnormal long term potentiation
microglia|acetic acid|VEGFA|PID_TCPTP_PATHWAY|gliosis
microglia|acetic acid|VEGFA|REACTOME_RESPONSE_TO_ELEVATED_PLATELET_CYTOSOLIC_CA2_|gliosis
microglia|acetic acid|APP|BIOCARTA_PLATELETAPP_PATHWAY|microgliosis
microglia|acetic acid|APP|REACTOME_IMMUNE_SYSTEM|tau protein deposits
microglia|acetic acid|VEGFA|PID_HIF2PATHWAY|neurodegeneration
microglia|acetic acid|APP|BIOCARTA_PLATELETAPP_PATHWAY|astrocytosis
microglia|acetic acid|APP|REACTOME_GPCR_DOWNSTREAM_SIGNALING|astrocytosis
microglia|acetic acid|VEGFA|PID_GLYPICAN_1PATHWAY|astrocytosis
microglia|acetic acid|APP|REACTOME_TAK1_ACTIVATES_NFKB_BY_PHOSPHORYLATION_AND_ACTIVATION_OF_IKKS_COMPLEX|abnormal long term potentiation
microglia|acetic acid|VEGFA|PID_S1P_S1P3_PATHWAY|neuron degeneration
microglia|acetic acid|APP|REACTOME_HEMOSTASIS|abnormal synaptic transmission
microglia|acetic acid|VEGFA|PID_VEGFR1_PATHWAY|gliosis
microglia|acetic acid|NOS3|REACTOME_TETRAHYDROBIOPTERIN_BH4_SYNTHESIS_RECYCLING_SALVAGE_AND_REGULATION|abnormal synaptic transmission
microglia|acetic acid|VEGFA|KEGG_PATHWAYS_IN_CANCER|neurodegeneration
microglia|acetic acid|VEGFA|REACTOME_PLATELET_ACTIVATION_SIGNALING_AND_AGGREGATION|neuron degeneration
microglia|acetic acid|NOS3|REACTOME_HEMOSTASIS|abnormal long term potentiation
microglia|acetic acid|VEGFA|NABA_MATRISOME_ASSOCIATED|neuron degeneration
microglia|acetic acid|APP|REACTOME_NFKB_AND_MAP_KINASES_ACTIVATION_MEDIATED_BY_TLR4_SIGNALING_REPERTOIRE|astrocytosis
microglia|acetic acid|VEGFA|BIOCARTA_NO1_PATHWAY|neurodegeneration
microglia|acetic acid|VEGFA|PID_HIF2PATHWAY|neuron degeneration
microglia|acetic acid|VEGFA|REACTOME_HEMOSTASIS|gliosis
microglia|acetic acid|VEGFA|KEGG_BLADDER_CANCER|neurodegeneration
microglia|acetic acid|APP|REACTOME_ADVANCED_GLYCOSYLATION_ENDPRODUCT_RECEPTOR_SIGNALING|amyloid beta deposits
microglia|acetic acid|APP|REACTOME_SIGNALING_BY_GPCR|amyloidosis
microglia|acetic acid|VEGFA|NABA_MATRISOME_ASSOCIATED|neurodegeneration
microglia|acetic acid|NOS3|REACTOME_NITRIC_OXIDE_STIMULATES_GUANYLATE_CYCLASE|abnormal synaptic transmission
microglia|acetic acid|APP|REACTOME_ADVANCED_GLYCOSYLATION_ENDPRODUCT_RECEPTOR_SIGNALING|abnormal synaptic transmission
microglia|acetic acid|VEGFA|PID_VEGF_VEGFR_PATHWAY|astrocytosis
microglia|acetic acid|APP|REACTOME_GASTRIN_CREB_SIGNALLING_PATHWAY_VIA_PKC_AND_MAPK|microgliosis
microglia|acetic acid|VEGFA|REACTOME_HEMOSTASIS|neuron degeneration
microglia|acetic acid|APP|REACTOME_PLATELET_ACTIVATION_SIGNALING_AND_AGGREGATION|tau protein deposits
microglia|acetic acid|VEGFA|REACTOME_REGULATION_OF_HYPOXIA_INDUCIBLE_FACTOR_HIF_BY_OXYGEN|astrocytosis
microglia|acetic acid|APP|REACTOME_AMYLOIDS|amyloid beta deposits
microglia|acetic acid|APP|REACTOME_HEMOSTASIS|amyloidosis
microglia|acetic acid|VEGFA|PID_AVB3_INTEGRIN_PATHWAY|neurodegeneration
microglia|acetic acid|VEGFA|KEGG_MTOR_SIGNALING_PATHWAY|neuron degeneration
microglia|acetic acid|VEGFA|KEGG_PATHWAYS_IN_CANCER|neuron degeneration
microglia|acetic acid|VEGFA|PID_S1P_S1P1_PATHWAY|gliosis
microglia|acetic acid|APP|REACTOME_RESPONSE_TO_ELEVATED_PLATELET_CYTOSOLIC_CA2_|astrocytosis
microglia|acetic acid|VEGFA|KEGG_PANCREATIC_CANCER|gliosis
microglia|acetic acid|APP|REACTOME_SIGNALING_BY_GPCR|abnormal long term potentiation
microglia|acetic acid|APP|REACTOME_PLATELET_ACTIVATION_SIGNALING_AND_AGGREGATION|abnormal synaptic transmission
microglia|acetic acid|APP|REACTOME_RESPONSE_TO_ELEVATED_PLATELET_CYTOSOLIC_CA2_|abnormal synaptic transmission
microglia|acetic acid|APP|REACTOME_ACTIVATED_TLR4_SIGNALLING|microgliosis
microglia|ethanol|VEGFA|PID_VEGFR1_PATHWAY|neuron degeneration
microglia|ethanol|VEGFA|KEGG_RENAL_CELL_CARCINOMA|neurodegeneration
microglia|ethanol|VEGFA|REACTOME_VEGF_LIGAND_RECEPTOR_INTERACTIONS|neurodegeneration
microglia|ethanol|NOS3|KEGG_ARGININE_AND_PROLINE_METABOLISM|abnormal long term potentiation
microglia|ethanol|VEGFA|REACTOME_VEGF_LIGAND_RECEPTOR_INTERACTIONS|neuron degeneration
microglia|ethanol|VEGFA|KEGG_VEGF_SIGNALING_PATHWAY|astrocytosis
microglia|ethanol|NOS3|REACTOME_NITRIC_OXIDE_STIMULATES_GUANYLATE_CYCLASE|abnormal long term potentiation
microglia|ethanol|VEGFA|KEGG_FOCAL_ADHESION|astrocytosis
microglia|ethanol|VEGFA|REACTOME_REGULATION_OF_HYPOXIA_INDUCIBLE_FACTOR_HIF_BY_OXYGEN|neuron degeneration
microglia|ethanol|NOS3|REACTOME_PLATELET_HOMEOSTASIS|abnormal synaptic transmission
microglia|ethanol|NOS3|REACTOME_PLATELET_HOMEOSTASIS|abnormal long term potentiation
microglia|ethanol|NOS3|KEGG_CALCIUM_SIGNALING_PATHWAY|abnormal synaptic transmission
microglia|ethanol|VEGFA|PID_VEGFR1_PATHWAY|astrocytosis
microglia|ethanol|VEGFA|PID_INTEGRIN3_PATHWAY|neurodegeneration
microglia|ethanol|VEGFA|PID_VEGF_VEGFR_PATHWAY|neurodegeneration
microglia|ethanol|NOS3|PID_ANGIOPOIETIN_RECEPTOR_PATHWAY|abnormal long term potentiation
microglia|ethanol|VEGFA|BIOCARTA_NO1_PATHWAY|neuron degeneration
microglia|ethanol|NOS3|KEGG_CALCIUM_SIGNALING_PATHWAY|abnormal long term potentiation
microglia|ethanol|VEGFA|PID_VEGFR1_PATHWAY|neurodegeneration
microglia|ethanol|VEGFA|PID_INTEGRIN_A9B1_PATHWAY|gliosis
microglia|ethanol|NOS3|REACTOME_ENOS_ACTIVATION_AND_REGULATION|abnormal synaptic transmission
microglia|ethanol|VEGFA|PID_VEGFR1_2_PATHWAY|neurodegeneration
microglia|ethanol|VEGFA|NABA_SECRETED_FACTORS|gliosis
microglia|ethanol|NOS3|PID_ER_NONGENOMIC_PATHWAY|abnormal synaptic transmission
microglia|ethanol|VEGFA|PID_INTEGRIN1_PATHWAY|astrocytosis
microglia|ethanol|VEGFA|PID_SHP2_PATHWAY|astrocytosis
microglia|ethanol|VEGFA|KEGG_MTOR_SIGNALING_PATHWAY|neurodegeneration
microglia|ethanol|VEGFA|KEGG_MTOR_SIGNALING_PATHWAY|gliosis
microglia|ethanol|VEGFA|PID_HIF2PATHWAY|neuron degeneration
microglia|ethanol|VEGFA|BIOCARTA_NO1_PATHWAY|neurodegeneration
microglia|ethanol|NOS3|REACTOME_TETRAHYDROBIOPTERIN_BH4_SYNTHESIS_RECYCLING_SALVAGE_AND_REGULATION|abnormal synaptic transmission
microglia|ethanol|VEGFA|REACTOME_RESPONSE_TO_ELEVATED_PLATELET_CYTOSOLIC_CA2_|neurodegeneration
microglia|ethanol|NOS3|REACTOME_NITRIC_OXIDE_STIMULATES_GUANYLATE_CYCLASE|abnormal synaptic transmission
microglia|ethanol|NOS3|PID_TXA2PATHWAY|abnormal synaptic transmission
microglia|ethanol|VEGFA|PID_S1P_S1P3_PATHWAY|neurodegeneration
microglia|ethanol|VEGFA|PID_VEGFR1_2_PATHWAY|neuron degeneration
microglia|ethanol|NOS3|PID_ANGIOPOIETIN_RECEPTOR_PATHWAY|abnormal synaptic transmission
microglia|ethanol|VEGFA|PID_HIF1_TFPATHWAY|neuron degeneration
microglia|ethanol|VEGFA|PID_GLYPICAN_1PATHWAY|gliosis
microglia|ethanol|NOS3|KEGG_VEGF_SIGNALING_PATHWAY|abnormal long term potentiation
microglia|ethanol|NOS3|BIOCARTA_NO1_PATHWAY|abnormal synaptic transmission
microglia|ethanol|VEGFA|REACTOME_REGULATION_OF_HYPOXIA_INDUCIBLE_FACTOR_HIF_BY_OXYGEN|astrocytosis
microglia|ethanol|VEGFA|KEGG_RENAL_CELL_CARCINOMA|astrocytosis
microglia|ethanol|VEGFA|PID_INTEGRIN_A9B1_PATHWAY|neuron degeneration
microglia|ethanol|VEGFA|REACTOME_VEGF_LIGAND_RECEPTOR_INTERACTIONS|astrocytosis
microglia|ethanol|VEGFA|PID_VEGFR1_2_PATHWAY|gliosis
microglia|ethanol|VEGFA|PID_TCPTP_PATHWAY|neurodegeneration
microglia|ethanol|VEGFA|KEGG_FOCAL_ADHESION|neuron degeneration
microglia|ethanol|VEGFA|PID_S1P_S1P3_PATHWAY|astrocytosis
microglia|ethanol|VEGFA|KEGG_PANCREATIC_CANCER|astrocytosis
microglia|ethanol|VEGFA|KEGG_PATHWAYS_IN_CANCER|astrocytosis
microglia|ethanol|VEGFA|REACTOME_REGULATION_OF_HYPOXIA_INDUCIBLE_FACTOR_HIF_BY_OXYGEN|neurodegeneration
microglia|ethanol|VEGFA|KEGG_PANCREATIC_CANCER|neurodegeneration
microglia|ethanol|NOS3|KEGG_VEGF_SIGNALING_PATHWAY|abnormal synaptic transmission
microglia|ethanol|NOS3|BIOCARTA_HIF_PATHWAY|abnormal synaptic transmission
microglia|ethanol|VEGFA|PID_S1P_S1P3_PATHWAY|gliosis
microglia|ethanol|NOS3|BIOCARTA_HIF_PATHWAY|abnormal long term potentiation
microglia|ethanol|VEGFA|BIOCARTA_VEGF_PATHWAY|neuron degeneration
microglia|ethanol|VEGFA|KEGG_CYTOKINE_CYTOKINE_RECEPTOR_INTERACTION|gliosis
microglia|ethanol|VEGFA|REACTOME_PLATELET_ACTIVATION_SIGNALING_AND_AGGREGATION|neuron degeneration
microglia|ethanol|NOS3|KEGG_ARGININE_AND_PROLINE_METABOLISM|abnormal synaptic transmission
microglia|ethanol|VEGFA|PID_S1P_S1P1_PATHWAY|neurodegeneration
microglia|ethanol|VEGFA|REACTOME_HEMOSTASIS|neurodegeneration
microglia|ethanol|VEGFA|PID_HIF1_TFPATHWAY|gliosis
microglia|ethanol|NOS3|PID_THROMBIN_PAR1_PATHWAY|abnormal long term potentiation
microglia|ethanol|VEGFA|KEGG_BLADDER_CANCER|neurodegeneration
microglia|ethanol|NOS3|BIOCARTA_NO1_PATHWAY|abnormal long term potentiation
microglia|ethanol|NOS3|PID_VEGFR1_2_PATHWAY|abnormal synaptic transmission
microglia|ethanol|VEGFA|KEGG_CYTOKINE_CYTOKINE_RECEPTOR_INTERACTION|neuron degeneration
microglia|ethanol|VEGFA|PID_INTEGRIN1_PATHWAY|neuron degeneration
microglia|ethanol|VEGFA|PID_AVB3_INTEGRIN_PATHWAY|neurodegeneration
microglia|ethanol|VEGFA|KEGG_FOCAL_ADHESION|neurodegeneration
microglia|ethanol|VEGFA|KEGG_RENAL_CELL_CARCINOMA|neuron degeneration
microglia|ethanol|VEGFA|PID_HIF1_TFPATHWAY|neurodegeneration
microglia|ethanol|VEGFA|BIOCARTA_HIF_PATHWAY|astrocytosis
microglia|ethanol|VEGFA|KEGG_BLADDER_CANCER|gliosis
microglia|ethanol|VEGFA|BIOCARTA_VEGF_PATHWAY|gliosis
microglia|ethanol|NOS3|PID_TXA2PATHWAY|abnormal long term potentiation
microglia|ethanol|VEGFA|PID_AVB3_INTEGRIN_PATHWAY|astrocytosis
microglia|ethanol|NOS3|PID_SHP2_PATHWAY|abnormal synaptic transmission
microglia|ethanol|VEGFA|REACTOME_HEMOSTASIS|astrocytosis
microglia|ethanol|VEGFA|KEGG_VEGF_SIGNALING_PATHWAY|neurodegeneration
microglia|ethanol|NOS3|PID_FRA_PATHWAY|abnormal long term potentiation
microglia|ethanol|VEGFA|PID_AVB3_INTEGRIN_PATHWAY|neuron degeneration
microglia|ethanol|VEGFA|PID_GLYPICAN_1PATHWAY|astrocytosis
microglia|ethanol|NOS3|PID_ER_NONGENOMIC_PATHWAY|abnormal long term potentiation
microglia|ethanol|NOS3|PID_VEGFR1_PATHWAY|abnormal long term potentiation
microglia|ethanol|VEGFA|REACTOME_PLATELET_ACTIVATION_SIGNALING_AND_AGGREGATION|gliosis
microglia|ethanol|VEGFA|PID_SHP2_PATHWAY|neuron degeneration
microglia|ethanol|VEGFA|KEGG_PANCREATIC_CANCER|neuron degeneration
microglia|ethanol|VEGFA|PID_INTEGRIN_A9B1_PATHWAY|astrocytosis
microglia|ethanol|VEGFA|PID_VEGF_VEGFR_PATHWAY|gliosis
microglia|ethanol|VEGFA|REACTOME_PLATELET_ACTIVATION_SIGNALING_AND_AGGREGATION|neurodegeneration
microglia|ethanol|VEGFA|KEGG_CYTOKINE_CYTOKINE_RECEPTOR_INTERACTION|astrocytosis
microglia|ethanol|VEGFA|BIOCARTA_HIF_PATHWAY|gliosis
microglia|ethanol|VEGFA|PID_INTEGRIN_A9B1_PATHWAY|neurodegeneration
microglia|ethanol|VEGFA|PID_HIF2PATHWAY|astrocytosis
microglia|ethanol|VEGFA|NABA_MATRISOME_ASSOCIATED|astrocytosis
microglia|ethanol|VEGFA|PID_S1P_S1P1_PATHWAY|neuron degeneration
microglia|ethanol|VEGFA|REACTOME_REGULATION_OF_HYPOXIA_INDUCIBLE_FACTOR_HIF_BY_OXYGEN|gliosis
microglia|ethanol|VEGFA|REACTOME_HEMOSTASIS|gliosis
microglia|ethanol|VEGFA|PID_GLYPICAN_1PATHWAY|neurodegeneration
microglia|ethanol|VEGFA|KEGG_PATHWAYS_IN_CANCER|gliosis
microglia|ethanol|NOS3|PID_SHP2_PATHWAY|abnormal long term potentiation
microglia|ethanol|VEGFA|PID_VEGF_VEGFR_PATHWAY|neuron degeneration
microglia|ethanol|VEGFA|REACTOME_PLATELET_ACTIVATION_SIGNALING_AND_AGGREGATION|astrocytosis
microglia|ethanol|VEGFA|PID_S1P_S1P3_PATHWAY|neuron degeneration
microglia|ethanol|VEGFA|NABA_SECRETED_FACTORS|neurodegeneration
microglia|ethanol|VEGFA|REACTOME_VEGF_LIGAND_RECEPTOR_INTERACTIONS|gliosis
microglia|ethanol|NOS3|REACTOME_LATENT_INFECTION_OF_HOMO_SAPIENS_WITH_MYCOBACTERIUM_TUBERCULOSIS|abnormal synaptic transmission
microglia|ethanol|VEGFA|PID_VEGFR1_2_PATHWAY|astrocytosis
microglia|ethanol|VEGFA|PID_INTEGRIN3_PATHWAY|neuron degeneration
microglia|ethanol|VEGFA|KEGG_BLADDER_CANCER|astrocytosis
microglia|ethanol|VEGFA|PID_INTEGRIN1_PATHWAY|neurodegeneration
microglia|ethanol|NOS3|REACTOME_HEMOSTASIS|abnormal long term potentiation
microglia|ethanol|VEGFA|NABA_MATRISOME|gliosis
microglia|ethanol|VEGFA|KEGG_VEGF_SIGNALING_PATHWAY|neuron degeneration
microglia|ethanol|VEGFA|BIOCARTA_HIF_PATHWAY|neurodegeneration
microglia|ethanol|VEGFA|NABA_MATRISOME_ASSOCIATED|neurodegeneration
microglia|ethanol|NOS3|REACTOME_ENOS_ACTIVATION_AND_REGULATION|abnormal long term potentiation
microglia|ethanol|VEGFA|NABA_MATRISOME|neuron degeneration
microglia|ethanol|VEGFA|PID_VEGFR1_PATHWAY|gliosis
microglia|ethanol|VEGFA|KEGG_PATHWAYS_IN_CANCER|neurodegeneration
microglia|ethanol|NOS3|PID_THROMBIN_PAR1_PATHWAY|abnormal synaptic transmission
microglia|ethanol|VEGFA|PID_INTEGRIN1_PATHWAY|gliosis
microglia|ethanol|NOS3|PID_FRA_PATHWAY|abnormal synaptic transmission
microglia|ethanol|VEGFA|NABA_MATRISOME|neurodegeneration
microglia|ethanol|VEGFA|PID_S1P_S1P1_PATHWAY|gliosis
microglia|ethanol|VEGFA|NABA_MATRISOME_ASSOCIATED|gliosis
microglia|ethanol|VEGFA|KEGG_FOCAL_ADHESION|gliosis
microglia|ethanol|VEGFA|KEGG_BLADDER_CANCER|neuron degeneration
microglia|ethanol|NOS3|BIOCARTA_VEGF_PATHWAY|abnormal synaptic transmission
microglia|ethanol|VEGFA|KEGG_PATHWAYS_IN_CANCER|neuron degeneration
microglia|ethanol|VEGFA|PID_HIF1_TFPATHWAY|astrocytosis
microglia|ethanol|VEGFA|PID_TCPTP_PATHWAY|astrocytosis
microglia|ethanol|NOS3|BIOCARTA_GCR_PATHWAY|abnormal synaptic transmission
microglia|ethanol|VEGFA|PID_HIF2PATHWAY|neurodegeneration
microglia|ethanol|VEGFA|PID_TCPTP_PATHWAY|gliosis
microglia|ethanol|VEGFA|PID_VEGF_VEGFR_PATHWAY|astrocytosis
microglia|ethanol|VEGFA|BIOCARTA_VEGF_PATHWAY|neurodegeneration
microglia|ethanol|VEGFA|NABA_SECRETED_FACTORS|astrocytosis
microglia|ethanol|VEGFA|KEGG_PANCREATIC_CANCER|gliosis
microglia|ethanol|VEGFA|KEGG_CYTOKINE_CYTOKINE_RECEPTOR_INTERACTION|neurodegeneration
microglia|ethanol|NOS3|REACTOME_TETRAHYDROBIOPTERIN_BH4_SYNTHESIS_RECYCLING_SALVAGE_AND_REGULATION|abnormal long term potentiation
microglia|ethanol|NOS3|PID_VEGFR1_PATHWAY|abnormal synaptic transmission
microglia|ethanol|VEGFA|NABA_MATRISOME|astrocytosis
microglia|ethanol|NOS3|BIOCARTA_GCR_PATHWAY|abnormal long term potentiation
microglia|ethanol|VEGFA|BIOCARTA_VEGF_PATHWAY|astrocytosis
microglia|ethanol|VEGFA|PID_GLYPICAN_1PATHWAY|neuron degeneration
microglia|ethanol|NOS3|REACTOME_HEMOSTASIS|abnormal synaptic transmission
microglia|ethanol|NOS3|REACTOME_LATENT_INFECTION_OF_HOMO_SAPIENS_WITH_MYCOBACTERIUM_TUBERCULOSIS|abnormal long term potentiation
microglia|ethanol|VEGFA|NABA_SECRETED_FACTORS|neuron degeneration
microglia|ethanol|VEGFA|PID_S1P_S1P1_PATHWAY|astrocytosis
microglia|ethanol|VEGFA|PID_INTEGRIN3_PATHWAY|astrocytosis
microglia|ethanol|VEGFA|BIOCARTA_NO1_PATHWAY|gliosis
microglia|ethanol|VEGFA|PID_HIF2PATHWAY|gliosis
microglia|ethanol|VEGFA|PID_AVB3_INTEGRIN_PATHWAY|gliosis
microglia|ethanol|VEGFA|REACTOME_HEMOSTASIS|neuron degeneration
microglia|ethanol|NOS3|PID_VEGFR1_2_PATHWAY|abnormal long term potentiation
microglia|ethanol|VEGFA|REACTOME_RESPONSE_TO_ELEVATED_PLATELET_CYTOSOLIC_CA2_|astrocytosis
microglia|ethanol|VEGFA|REACTOME_RESPONSE_TO_ELEVATED_PLATELET_CYTOSOLIC_CA2_|neuron degeneration
microglia|ethanol|VEGFA|PID_INTEGRIN3_PATHWAY|gliosis
microglia|ethanol|VEGFA|PID_SHP2_PATHWAY|neurodegeneration
microglia|ethanol|VEGFA|KEGG_VEGF_SIGNALING_PATHWAY|gliosis
microglia|ethanol|VEGFA|KEGG_MTOR_SIGNALING_PATHWAY|astrocytosis
microglia|ethanol|VEGFA|PID_TCPTP_PATHWAY|neuron degeneration
microglia|ethanol|NOS3|BIOCARTA_VEGF_PATHWAY|abnormal long term potentiation
microglia|ethanol|VEGFA|KEGG_RENAL_CELL_CARCINOMA|gliosis
microglia|ethanol|VEGFA|BIOCARTA_HIF_PATHWAY|neuron degeneration
microglia|ethanol|VEGFA|NABA_MATRISOME_ASSOCIATED|neuron degeneration
microglia|ethanol|VEGFA|KEGG_MTOR_SIGNALING_PATHWAY|neuron degeneration
microglia|ethanol|VEGFA|PID_SHP2_PATHWAY|gliosis
microglia|ethanol|VEGFA|BIOCARTA_NO1_PATHWAY|astrocytosis
microglia|ethanol|VEGFA|REACTOME_RESPONSE_TO_ELEVATED_PLATELET_CYTOSOLIC_CA2_|gliosis
microglia|d-alanine|VEGFA|REACTOME_HEMOSTASIS|neurodegeneration
microglia|d-alanine|APOE|REACTOME_CHYLOMICRON_MEDIATED_LIPID_TRANSPORT|amyloid beta deposits
microglia|d-alanine|VEGFA|BIOCARTA_NO1_PATHWAY|neurodegeneration
microglia|d-alanine|VEGFA|NABA_SECRETED_FACTORS|astrocytosis
microglia|d-alanine|VEGFA|PID_S1P_S1P1_PATHWAY|astrocytosis
microglia|d-alanine|VEGFA|PID_S1P_S1P1_PATHWAY|neurodegeneration
microglia|d-alanine|VEGFA|PID_VEGF_VEGFR_PATHWAY|gliosis
microglia|d-alanine|APOE|KEGG_ALZHEIMERS_DISEASE|cerebral amyloid angiopathy
microglia|d-alanine|VEGFA|PID_VEGFR1_PATHWAY|astrocytosis
microglia|d-alanine|APOE|REACTOME_CHYLOMICRON_MEDIATED_LIPID_TRANSPORT|cerebral amyloid angiopathy
microglia|d-alanine|VEGFA|REACTOME_REGULATION_OF_HYPOXIA_INDUCIBLE_FACTOR_HIF_BY_OXYGEN|neurodegeneration
microglia|d-alanine|VEGFA|KEGG_CYTOKINE_CYTOKINE_RECEPTOR_INTERACTION|neurodegeneration
microglia|d-alanine|VEGFA|KEGG_BLADDER_CANCER|gliosis
microglia|d-alanine|APOE|REACTOME_HDL_MEDIATED_LIPID_TRANSPORT|amyloidosis
microglia|d-alanine|VEGFA|PID_GLYPICAN_1PATHWAY|gliosis
microglia|d-alanine|NOS3|KEGG_VEGF_SIGNALING_PATHWAY|abnormal long term potentiation
microglia|d-alanine|NOS3|REACTOME_NITRIC_OXIDE_STIMULATES_GUANYLATE_CYCLASE|abnormal long term potentiation
microglia|d-alanine|APOE|REACTOME_METABOLISM_OF_LIPIDS_AND_LIPOPROTEINS|amyloid beta deposits
microglia|d-alanine|VEGFA|BIOCARTA_VEGF_PATHWAY|neuron degeneration
microglia|d-alanine|VEGFA|PID_HIF2PATHWAY|neuron degeneration
microglia|d-alanine|NOS3|REACTOME_TETRAHYDROBIOPTERIN_BH4_SYNTHESIS_RECYCLING_SALVAGE_AND_REGULATION|abnormal long term potentiation
microglia|d-alanine|VEGFA|NABA_MATRISOME_ASSOCIATED|neuron degeneration
microglia|d-alanine|VEGFA|PID_TCPTP_PATHWAY|neuron degeneration
microglia|d-alanine|VEGFA|REACTOME_HEMOSTASIS|astrocytosis
microglia|d-alanine|VEGFA|PID_INTEGRIN_A9B1_PATHWAY|astrocytosis
microglia|d-alanine|VEGFA|KEGG_BLADDER_CANCER|astrocytosis
microglia|d-alanine|VEGFA|REACTOME_HEMOSTASIS|gliosis
microglia|d-alanine|VEGFA|KEGG_RENAL_CELL_CARCINOMA|neuron degeneration
microglia|d-alanine|VEGFA|PID_VEGF_VEGFR_PATHWAY|neuron degeneration
microglia|d-alanine|NOS3|PID_FRA_PATHWAY|abnormal synaptic transmission
microglia|d-alanine|NOS3|REACTOME_NITRIC_OXIDE_STIMULATES_GUANYLATE_CYCLASE|abnormal synaptic transmission
microglia|d-alanine|VEGFA|BIOCARTA_VEGF_PATHWAY|astrocytosis
microglia|d-alanine|NOS3|PID_THROMBIN_PAR1_PATHWAY|abnormal long term potentiation
microglia|d-alanine|VEGFA|PID_S1P_S1P1_PATHWAY|gliosis
microglia|d-alanine|VEGFA|PID_INTEGRIN3_PATHWAY|neuron degeneration
microglia|d-alanine|VEGFA|PID_VEGFR1_PATHWAY|neuron degeneration
microglia|d-alanine|VEGFA|REACTOME_PLATELET_ACTIVATION_SIGNALING_AND_AGGREGATION|gliosis
microglia|d-alanine|NOS3|REACTOME_HEMOSTASIS|abnormal synaptic transmission
microglia|d-alanine|VEGFA|KEGG_VEGF_SIGNALING_PATHWAY|neuron degeneration
microglia|d-alanine|VEGFA|NABA_MATRISOME_ASSOCIATED|gliosis
microglia|d-alanine|VEGFA|KEGG_FOCAL_ADHESION|neurodegeneration
microglia|d-alanine|APOE|REACTOME_LIPOPROTEIN_METABOLISM|neuron degeneration
microglia|d-alanine|APOE|REACTOME_METABOLISM_OF_LIPIDS_AND_LIPOPROTEINS|gliosis
microglia|d-alanine|APOE|REACTOME_CHYLOMICRON_MEDIATED_LIPID_TRANSPORT|gliosis
microglia|d-alanine|VEGFA|KEGG_BLADDER_CANCER|neuron degeneration
microglia|d-alanine|APOE|REACTOME_HDL_MEDIATED_LIPID_TRANSPORT|cerebral amyloid angiopathy
microglia|d-alanine|VEGFA|PID_SHP2_PATHWAY|neurodegeneration
microglia|d-alanine|APOE|REACTOME_LIPOPROTEIN_METABOLISM|cerebral amyloid angiopathy
microglia|d-alanine|VEGFA|PID_INTEGRIN3_PATHWAY|astrocytosis
microglia|d-alanine|VEGFA|PID_VEGFR1_2_PATHWAY|neurodegeneration
microglia|d-alanine|APOE|REACTOME_LIPID_DIGESTION_MOBILIZATION_AND_TRANSPORT|gliosis
microglia|d-alanine|VEGFA|BIOCARTA_HIF_PATHWAY|astrocytosis
microglia|d-alanine|VEGFA|KEGG_RENAL_CELL_CARCINOMA|gliosis
microglia|d-alanine|NOS3|PID_FRA_PATHWAY|abnormal long term potentiation
microglia|d-alanine|APOE|KEGG_ALZHEIMERS_DISEASE|amyloidosis
microglia|d-alanine|NOS3|KEGG_CALCIUM_SIGNALING_PATHWAY|abnormal synaptic transmission
microglia|d-alanine|APOE|REACTOME_HDL_MEDIATED_LIPID_TRANSPORT|gliosis
microglia|d-alanine|VEGFA|PID_INTEGRIN3_PATHWAY|gliosis
microglia|d-alanine|VEGFA|NABA_SECRETED_FACTORS|neurodegeneration
microglia|d-alanine|VEGFA|PID_SHP2_PATHWAY|gliosis
microglia|d-alanine|VEGFA|KEGG_PANCREATIC_CANCER|neuron degeneration
microglia|d-alanine|VEGFA|KEGG_BLADDER_CANCER|neurodegeneration
microglia|d-alanine|VEGFA|REACTOME_PLATELET_ACTIVATION_SIGNALING_AND_AGGREGATION|neurodegeneration
microglia|d-alanine|VEGFA|REACTOME_RESPONSE_TO_ELEVATED_PLATELET_CYTOSOLIC_CA2_|astrocytosis
microglia|d-alanine|NOS3|BIOCARTA_VEGF_PATHWAY|abnormal long term potentiation
microglia|d-alanine|APOE|REACTOME_METABOLISM_OF_LIPIDS_AND_LIPOPROTEINS|amyloidosis
microglia|d-alanine|VEGFA|PID_INTEGRIN_A9B1_PATHWAY|neurodegeneration
microglia|d-alanine|VEGFA|PID_S1P_S1P3_PATHWAY|neurodegeneration
microglia|d-alanine|APOE|KEGG_ALZHEIMERS_DISEASE|neuron degeneration
microglia|d-alanine|VEGFA|PID_VEGFR1_PATHWAY|gliosis
microglia|d-alanine|VEGFA|KEGG_FOCAL_ADHESION|gliosis
microglia|d-alanine|VEGFA|PID_AVB3_INTEGRIN_PATHWAY|gliosis
microglia|d-alanine|APOE|KEGG_ALZHEIMERS_DISEASE|amyloid beta deposits
microglia|d-alanine|VEGFA|PID_VEGFR1_2_PATHWAY|neuron degeneration
microglia|d-alanine|NOS3|BIOCARTA_GCR_PATHWAY|abnormal synaptic transmission
microglia|d-alanine|VEGFA|PID_GLYPICAN_1PATHWAY|neuron degeneration
microglia|d-alanine|VEGFA|NABA_MATRISOME|neuron degeneration
microglia|d-alanine|VEGFA|PID_INTEGRIN1_PATHWAY|neurodegeneration
microglia|d-alanine|VEGFA|PID_AVB3_INTEGRIN_PATHWAY|astrocytosis
microglia|d-alanine|VEGFA|NABA_MATRISOME_ASSOCIATED|astrocytosis
microglia|d-alanine|VEGFA|PID_AVB3_INTEGRIN_PATHWAY|neuron degeneration
microglia|d-alanine|APOE|REACTOME_LIPOPROTEIN_METABOLISM|neurodegeneration
microglia|d-alanine|VEGFA|KEGG_PANCREATIC_CANCER|gliosis
microglia|d-alanine|VEGFA|BIOCARTA_HIF_PATHWAY|gliosis
microglia|d-alanine|VEGFA|KEGG_PANCREATIC_CANCER|astrocytosis
microglia|d-alanine|APOE|REACTOME_METABOLISM_OF_LIPIDS_AND_LIPOPROTEINS|neurodegeneration
microglia|d-alanine|VEGFA|BIOCARTA_HIF_PATHWAY|neuron degeneration
microglia|d-alanine|APOE|KEGG_ALZHEIMERS_DISEASE|gliosis
microglia|d-alanine|NOS3|BIOCARTA_HIF_PATHWAY|abnormal long term potentiation
microglia|d-alanine|APOE|REACTOME_LIPID_DIGESTION_MOBILIZATION_AND_TRANSPORT|amyloidosis
microglia|d-alanine|VEGFA|KEGG_VEGF_SIGNALING_PATHWAY|neurodegeneration
microglia|d-alanine|VEGFA|KEGG_PANCREATIC_CANCER|neurodegeneration
microglia|d-alanine|NOS3|BIOCARTA_GCR_PATHWAY|abnormal long term potentiation
microglia|d-alanine|NOS3|REACTOME_ENOS_ACTIVATION_AND_REGULATION|abnormal long term potentiation
microglia|d-alanine|VEGFA|REACTOME_VEGF_LIGAND_RECEPTOR_INTERACTIONS|neurodegeneration
microglia|d-alanine|NOS3|PID_VEGFR1_2_PATHWAY|abnormal synaptic transmission
microglia|d-alanine|VEGFA|BIOCARTA_VEGF_PATHWAY|gliosis
microglia|d-alanine|VEGFA|BIOCARTA_NO1_PATHWAY|astrocytosis
microglia|d-alanine|NOS3|PID_SHP2_PATHWAY|abnormal synaptic transmission
microglia|d-alanine|VEGFA|PID_GLYPICAN_1PATHWAY|astrocytosis
microglia|d-alanine|NOS3|REACTOME_PLATELET_HOMEOSTASIS|abnormal synaptic transmission
microglia|d-alanine|VEGFA|KEGG_RENAL_CELL_CARCINOMA|neurodegeneration
microglia|d-alanine|VEGFA|KEGG_MTOR_SIGNALING_PATHWAY|neurodegeneration
microglia|d-alanine|VEGFA|PID_INTEGRIN3_PATHWAY|neurodegeneration
microglia|d-alanine|VEGFA|REACTOME_REGULATION_OF_HYPOXIA_INDUCIBLE_FACTOR_HIF_BY_OXYGEN|astrocytosis
microglia|d-alanine|VEGFA|REACTOME_REGULATION_OF_HYPOXIA_INDUCIBLE_FACTOR_HIF_BY_OXYGEN|neuron degeneration
microglia|d-alanine|APOE|REACTOME_HDL_MEDIATED_LIPID_TRANSPORT|neuron degeneration
microglia|d-alanine|VEGFA|REACTOME_HEMOSTASIS|neuron degeneration
microglia|d-alanine|VEGFA|KEGG_FOCAL_ADHESION|neuron degeneration
microglia|d-alanine|VEGFA|NABA_SECRETED_FACTORS|neuron degeneration
microglia|d-alanine|VEGFA|PID_INTEGRIN1_PATHWAY|astrocytosis
microglia|d-alanine|APOE|REACTOME_HDL_MEDIATED_LIPID_TRANSPORT|amyloid beta deposits
microglia|d-alanine|VEGFA|PID_S1P_S1P1_PATHWAY|neuron degeneration
microglia|d-alanine|NOS3|BIOCARTA_VEGF_PATHWAY|abnormal synaptic transmission
microglia|d-alanine|VEGFA|KEGG_PATHWAYS_IN_CANCER|neuron degeneration
microglia|d-alanine|VEGFA|BIOCARTA_VEGF_PATHWAY|neurodegeneration
microglia|d-alanine|VEGFA|REACTOME_VEGF_LIGAND_RECEPTOR_INTERACTIONS|astrocytosis
microglia|d-alanine|VEGFA|REACTOME_REGULATION_OF_HYPOXIA_INDUCIBLE_FACTOR_HIF_BY_OXYGEN|gliosis
microglia|d-alanine|APOE|REACTOME_METABOLISM_OF_LIPIDS_AND_LIPOPROTEINS|cerebral amyloid angiopathy
microglia|d-alanine|NOS3|PID_VEGFR1_2_PATHWAY|abnormal long term potentiation
microglia|d-alanine|NOS3|REACTOME_PLATELET_HOMEOSTASIS|abnormal long term potentiation
microglia|d-alanine|NOS3|BIOCARTA_NO1_PATHWAY|abnormal long term potentiation
microglia|d-alanine|NOS3|REACTOME_LATENT_INFECTION_OF_HOMO_SAPIENS_WITH_MYCOBACTERIUM_TUBERCULOSIS|abnormal long term potentiation
microglia|d-alanine|VEGFA|REACTOME_RESPONSE_TO_ELEVATED_PLATELET_CYTOSOLIC_CA2_|gliosis
microglia|d-alanine|VEGFA|PID_HIF1_TFPATHWAY|astrocytosis
microglia|d-alanine|NOS3|PID_TXA2PATHWAY|abnormal synaptic transmission
microglia|d-alanine|VEGFA|PID_VEGFR1_2_PATHWAY|gliosis
microglia|d-alanine|VEGFA|KEGG_VEGF_SIGNALING_PATHWAY|gliosis
microglia|d-alanine|VEGFA|PID_HIF1_TFPATHWAY|neuron degeneration
microglia|d-alanine|VEGFA|KEGG_VEGF_SIGNALING_PATHWAY|astrocytosis
microglia|d-alanine|APOE|REACTOME_LIPID_DIGESTION_MOBILIZATION_AND_TRANSPORT|neuron degeneration
microglia|d-alanine|VEGFA|NABA_SECRETED_FACTORS|gliosis
microglia|d-alanine|APOE|REACTOME_METABOLISM_OF_LIPIDS_AND_LIPOPROTEINS|neuron degeneration
microglia|d-alanine|VEGFA|PID_HIF1_TFPATHWAY|gliosis
microglia|d-alanine|VEGFA|KEGG_MTOR_SIGNALING_PATHWAY|astrocytosis
microglia|d-alanine|VEGFA|BIOCARTA_NO1_PATHWAY|neuron degeneration
microglia|d-alanine|VEGFA|KEGG_PATHWAYS_IN_CANCER|gliosis
microglia|d-alanine|VEGFA|REACTOME_PLATELET_ACTIVATION_SIGNALING_AND_AGGREGATION|neuron degeneration
microglia|d-alanine|NOS3|PID_ER_NONGENOMIC_PATHWAY|abnormal long term potentiation
microglia|d-alanine|VEGFA|KEGG_PATHWAYS_IN_CANCER|neurodegeneration
microglia|d-alanine|APOE|REACTOME_LIPID_DIGESTION_MOBILIZATION_AND_TRANSPORT|amyloid beta deposits
microglia|d-alanine|NOS3|KEGG_ARGININE_AND_PROLINE_METABOLISM|abnormal synaptic transmission
microglia|d-alanine|NOS3|PID_SHP2_PATHWAY|abnormal long term potentiation
microglia|d-alanine|NOS3|KEGG_CALCIUM_SIGNALING_PATHWAY|abnormal long term potentiation
microglia|d-alanine|VEGFA|NABA_MATRISOME|astrocytosis
microglia|d-alanine|VEGFA|PID_INTEGRIN1_PATHWAY|gliosis
microglia|d-alanine|NOS3|REACTOME_HEMOSTASIS|abnormal long term potentiation
microglia|d-alanine|NOS3|PID_VEGFR1_PATHWAY|abnormal synaptic transmission
microglia|d-alanine|NOS3|PID_ANGIOPOIETIN_RECEPTOR_PATHWAY|abnormal synaptic transmission
microglia|d-alanine|VEGFA|KEGG_FOCAL_ADHESION|astrocytosis
microglia|d-alanine|VEGFA|PID_HIF2PATHWAY|neurodegeneration
microglia|d-alanine|VEGFA|PID_SHP2_PATHWAY|neuron degeneration
microglia|d-alanine|VEGFA|PID_TCPTP_PATHWAY|astrocytosis
microglia|d-alanine|APOE|REACTOME_LIPOPROTEIN_METABOLISM|gliosis
microglia|d-alanine|NOS3|KEGG_VEGF_SIGNALING_PATHWAY|abnormal synaptic transmission
microglia|d-alanine|VEGFA|REACTOME_VEGF_LIGAND_RECEPTOR_INTERACTIONS|gliosis
microglia|d-alanine|VEGFA|KEGG_MTOR_SIGNALING_PATHWAY|gliosis
microglia|d-alanine|VEGFA|PID_TCPTP_PATHWAY|neurodegeneration
microglia|d-alanine|APOE|REACTOME_LIPOPROTEIN_METABOLISM|amyloidosis
microglia|d-alanine|VEGFA|KEGG_CYTOKINE_CYTOKINE_RECEPTOR_INTERACTION|neuron degeneration
microglia|d-alanine|APOE|REACTOME_CHYLOMICRON_MEDIATED_LIPID_TRANSPORT|neuron degeneration
microglia|d-alanine|NOS3|KEGG_ARGININE_AND_PROLINE_METABOLISM|abnormal long term potentiation
microglia|d-alanine|APOE|REACTOME_HDL_MEDIATED_LIPID_TRANSPORT|neurodegeneration
microglia|d-alanine|NOS3|REACTOME_TETRAHYDROBIOPTERIN_BH4_SYNTHESIS_RECYCLING_SALVAGE_AND_REGULATION|abnormal synaptic transmission
microglia|d-alanine|VEGFA|KEGG_PATHWAYS_IN_CANCER|astrocytosis
microglia|d-alanine|VEGFA|KEGG_CYTOKINE_CYTOKINE_RECEPTOR_INTERACTION|gliosis
microglia|d-alanine|APOE|REACTOME_LIPID_DIGESTION_MOBILIZATION_AND_TRANSPORT|neurodegeneration
microglia|d-alanine|VEGFA|PID_INTEGRIN1_PATHWAY|neuron degeneration
microglia|d-alanine|VEGFA|NABA_MATRISOME|gliosis
microglia|d-alanine|VEGFA|PID_S1P_S1P3_PATHWAY|gliosis
microglia|d-alanine|APOE|REACTOME_LIPID_DIGESTION_MOBILIZATION_AND_TRANSPORT|cerebral amyloid angiopathy
microglia|d-alanine|APOE|KEGG_ALZHEIMERS_DISEASE|neurodegeneration
microglia|d-alanine|VEGFA|PID_VEGFR1_PATHWAY|neurodegeneration
microglia|d-alanine|VEGFA|PID_AVB3_INTEGRIN_PATHWAY|neurodegeneration
microglia|d-alanine|NOS3|PID_VEGFR1_PATHWAY|abnormal long term potentiation
microglia|d-alanine|VEGFA|PID_S1P_S1P3_PATHWAY|astrocytosis
microglia|d-alanine|NOS3|PID_THROMBIN_PAR1_PATHWAY|abnormal synaptic transmission
microglia|d-alanine|NOS3|PID_ER_NONGENOMIC_PATHWAY|abnormal synaptic transmission
microglia|d-alanine|NOS3|PID_TXA2PATHWAY|abnormal long term potentiation
microglia|d-alanine|APOE|REACTOME_LIPOPROTEIN_METABOLISM|amyloid beta deposits
microglia|d-alanine|VEGFA|KEGG_MTOR_SIGNALING_PATHWAY|neuron degeneration
microglia|d-alanine|VEGFA|BIOCARTA_HIF_PATHWAY|neurodegeneration
microglia|d-alanine|VEGFA|PID_SHP2_PATHWAY|astrocytosis
microglia|d-alanine|VEGFA|PID_HIF2PATHWAY|astrocytosis
microglia|d-alanine|VEGFA|BIOCARTA_NO1_PATHWAY|gliosis
microglia|d-alanine|VEGFA|PID_INTEGRIN_A9B1_PATHWAY|gliosis
microglia|d-alanine|VEGFA|REACTOME_PLATELET_ACTIVATION_SIGNALING_AND_AGGREGATION|astrocytosis
microglia|d-alanine|VEGFA|PID_HIF2PATHWAY|gliosis
microglia|d-alanine|VEGFA|PID_GLYPICAN_1PATHWAY|neurodegeneration
microglia|d-alanine|VEGFA|REACTOME_RESPONSE_TO_ELEVATED_PLATELET_CYTOSOLIC_CA2_|neuron degeneration
microglia|d-alanine|VEGFA|REACTOME_VEGF_LIGAND_RECEPTOR_INTERACTIONS|neuron degeneration
microglia|d-alanine|NOS3|PID_ANGIOPOIETIN_RECEPTOR_PATHWAY|abnormal long term potentiation
microglia|d-alanine|VEGFA|PID_VEGF_VEGFR_PATHWAY|neurodegeneration
microglia|d-alanine|VEGFA|PID_S1P_S1P3_PATHWAY|neuron degeneration
microglia|d-alanine|VEGFA|NABA_MATRISOME_ASSOCIATED|neurodegeneration
microglia|d-alanine|VEGFA|REACTOME_RESPONSE_TO_ELEVATED_PLATELET_CYTOSOLIC_CA2_|neurodegeneration
microglia|d-alanine|VEGFA|KEGG_CYTOKINE_CYTOKINE_RECEPTOR_INTERACTION|astrocytosis
microglia|d-alanine|APOE|REACTOME_CHYLOMICRON_MEDIATED_LIPID_TRANSPORT|amyloidosis
microglia|d-alanine|VEGFA|PID_INTEGRIN_A9B1_PATHWAY|neuron degeneration
microglia|d-alanine|NOS3|BIOCARTA_HIF_PATHWAY|abnormal synaptic transmission
microglia|d-alanine|VEGFA|PID_VEGF_VEGFR_PATHWAY|astrocytosis
microglia|d-alanine|VEGFA|PID_VEGFR1_2_PATHWAY|astrocytosis
microglia|d-alanine|NOS3|REACTOME_ENOS_ACTIVATION_AND_REGULATION|abnormal synaptic transmission
microglia|d-alanine|VEGFA|KEGG_RENAL_CELL_CARCINOMA|astrocytosis
microglia|d-alanine|VEGFA|PID_HIF1_TFPATHWAY|neurodegeneration
microglia|d-alanine|VEGFA|NABA_MATRISOME|neurodegeneration
microglia|d-alanine|VEGFA|PID_TCPTP_PATHWAY|gliosis
microglia|d-alanine|NOS3|BIOCARTA_NO1_PATHWAY|abnormal synaptic transmission
microglia|d-alanine|APOE|REACTOME_CHYLOMICRON_MEDIATED_LIPID_TRANSPORT|neurodegeneration
microglia|d-alanine|NOS3|REACTOME_LATENT_INFECTION_OF_HOMO_SAPIENS_WITH_MYCOBACTERIUM_TUBERCULOSIS|abnormal synaptic transmission
microglia|d-glutamic acid|APP|BIOCARTA_P35ALZHEIMERS_PATHWAY|amyloidosis
microglia|d-glutamic acid|VEGFA|PID_S1P_S1P1_PATHWAY|astrocytosis
microglia|d-glutamic acid|APP|REACTOME_NUCLEOTIDE_BINDING_DOMAIN_LEUCINE_RICH_REPEAT_CONTAINING_RECEPTOR_NLR_SIGNALING_PATHWAYS|amyloid beta deposits
microglia|d-glutamic acid|VEGFA|PID_VEGFR1_2_PATHWAY|astrocytosis
microglia|d-glutamic acid|APP|REACTOME_MYD88_MAL_CASCADE_INITIATED_ON_PLASMA_MEMBRANE|tau protein deposits
microglia|d-glutamic acid|APP|REACTOME_GASTRIN_CREB_SIGNALLING_PATHWAY_VIA_PKC_AND_MAPK|abnormal long term potentiation
microglia|d-glutamic acid|APP|REACTOME_TRIF_MEDIATED_TLR3_SIGNALING|gliosis
microglia|d-glutamic acid|APP|REACTOME_IMMUNE_SYSTEM|astrocytosis
microglia|d-glutamic acid|VEGFA|PID_VEGFR1_PATHWAY|gliosis
microglia|d-glutamic acid|APP|REACTOME_MYD88_MAL_CASCADE_INITIATED_ON_PLASMA_MEMBRANE|astrocytosis
microglia|d-glutamic acid|APP|REACTOME_ADVANCED_GLYCOSYLATION_ENDPRODUCT_RECEPTOR_SIGNALING|amyloidosis
microglia|d-glutamic acid|VEGFA|PID_S1P_S1P3_PATHWAY|astrocytosis
microglia|d-glutamic acid|APP|REACTOME_TOLL_RECEPTOR_CASCADES|amyloidosis
microglia|d-glutamic acid|VEGFA|PID_VEGFR1_2_PATHWAY|neurodegeneration
microglia|d-glutamic acid|APP|REACTOME_HEMOSTASIS|tau protein deposits
microglia|d-glutamic acid|VEGFA|PID_TCPTP_PATHWAY|neuron degeneration
microglia|d-glutamic acid|APP|REACTOME_TRAF6_MEDIATED_NFKB_ACTIVATION|tau protein deposits
microglia|d-glutamic acid|APP|REACTOME_TAK1_ACTIVATES_NFKB_BY_PHOSPHORYLATION_AND_ACTIVATION_OF_IKKS_COMPLEX|abnormal long term potentiation
microglia|d-glutamic acid|APP|REACTOME_INNATE_IMMUNE_SYSTEM|amyloid beta deposits
microglia|d-glutamic acid|VEGFA|KEGG_MTOR_SIGNALING_PATHWAY|neurodegeneration
microglia|d-glutamic acid|APP|REACTOME_GASTRIN_CREB_SIGNALLING_PATHWAY_VIA_PKC_AND_MAPK|amyloid beta deposits
microglia|d-glutamic acid|APP|REACTOME_INFLAMMASOMES|amyloidosis
microglia|d-glutamic acid|APP|REACTOME_CLASS_A1_RHODOPSIN_LIKE_RECEPTORS|abnormal long term potentiation
microglia|d-glutamic acid|VEGFA|KEGG_PATHWAYS_IN_CANCER|astrocytosis
microglia|d-glutamic acid|APP|REACTOME_TAK1_ACTIVATES_NFKB_BY_PHOSPHORYLATION_AND_ACTIVATION_OF_IKKS_COMPLEX|amyloidosis
microglia|d-glutamic acid|APP|REACTOME_INNATE_IMMUNE_SYSTEM|tau protein deposits
microglia|d-glutamic acid|VEGFA|BIOCARTA_VEGF_PATHWAY|neurodegeneration
microglia|d-glutamic acid|VEGFA|NABA_MATRISOME|gliosis
microglia|d-glutamic acid|VEGFA|KEGG_CYTOKINE_CYTOKINE_RECEPTOR_INTERACTION|gliosis
microglia|d-glutamic acid|APP|REACTOME_THE_NLRP3_INFLAMMASOME|amyloidosis
microglia|d-glutamic acid|APP|PID_GLYPICAN_1PATHWAY|amyloidosis
microglia|d-glutamic acid|APP|REACTOME_PEPTIDE_LIGAND_BINDING_RECEPTORS|amyloidosis
microglia|d-glutamic acid|APP|REACTOME_TRAF6_MEDIATED_NFKB_ACTIVATION|amyloidosis
microglia|d-glutamic acid|APP|REACTOME_ADVANCED_GLYCOSYLATION_ENDPRODUCT_RECEPTOR_SIGNALING|abnormal synaptic transmission
microglia|d-glutamic acid|APP|REACTOME_AMYLOIDS|astrocytosis
microglia|d-glutamic acid|VEGFA|KEGG_FOCAL_ADHESION|neurodegeneration
microglia|d-glutamic acid|APP|BIOCARTA_PLATELETAPP_PATHWAY|tau protein deposits
microglia|d-glutamic acid|APP|REACTOME_IMMUNE_SYSTEM|amyloidosis
microglia|d-glutamic acid|APP|BIOCARTA_P35ALZHEIMERS_PATHWAY|gliosis
microglia|d-glutamic acid|APP|KEGG_ALZHEIMERS_DISEASE|microgliosis
microglia|d-glutamic acid|APP|REACTOME_TRAF6_MEDIATED_INDUCTION_OF_NFKB_AND_MAP_KINASES_UPON_TLR7_8_OR_9_ACTIVATION|amyloidosis
microglia|d-glutamic acid|APP|REACTOME_TAK1_ACTIVATES_NFKB_BY_PHOSPHORYLATION_AND_ACTIVATION_OF_IKKS_COMPLEX|tau protein deposits
microglia|d-glutamic acid|APP|REACTOME_TRAF6_MEDIATED_INDUCTION_OF_NFKB_AND_MAP_KINASES_UPON_TLR7_8_OR_9_ACTIVATION|microgliosis
microglia|d-glutamic acid|APP|REACTOME_HEMOSTASIS|amyloid beta deposits
microglia|d-glutamic acid|APP|REACTOME_THE_NLRP3_INFLAMMASOME|tau protein deposits
microglia|d-glutamic acid|VEGFA|KEGG_BLADDER_CANCER|gliosis
microglia|d-glutamic acid|APP|PID_P75_NTR_PATHWAY|amyloidosis
microglia|d-glutamic acid|APP|REACTOME_GPCR_DOWNSTREAM_SIGNALING|gliosis
microglia|d-glutamic acid|VEGFA|BIOCARTA_NO1_PATHWAY|neuron degeneration
microglia|d-glutamic acid|VEGFA|PID_SHP2_PATHWAY|gliosis
microglia|d-glutamic acid|APP|REACTOME_RESPONSE_TO_ELEVATED_PLATELET_CYTOSOLIC_CA2_|gliosis
microglia|d-glutamic acid|VEGFA|PID_TCPTP_PATHWAY|astrocytosis
microglia|d-glutamic acid|APP|REACTOME_ADVANCED_GLYCOSYLATION_ENDPRODUCT_RECEPTOR_SIGNALING|gliosis
microglia|d-glutamic acid|VEGFA|PID_HIF2PATHWAY|neuron degeneration
microglia|d-glutamic acid|APP|REACTOME_MYD88_MAL_CASCADE_INITIATED_ON_PLASMA_MEMBRANE|amyloid beta deposits
microglia|d-glutamic acid|APP|REACTOME_ADVANCED_GLYCOSYLATION_ENDPRODUCT_RECEPTOR_SIGNALING|astrocytosis
microglia|d-glutamic acid|VEGFA|REACTOME_HEMOSTASIS|neuron degeneration
microglia|d-glutamic acid|APP|REACTOME_THE_NLRP3_INFLAMMASOME|astrocytosis
microglia|d-glutamic acid|APP|KEGG_ALZHEIMERS_DISEASE|tau protein deposits
microglia|d-glutamic acid|APP|REACTOME_PLATELET_ACTIVATION_SIGNALING_AND_AGGREGATION|abnormal long term potentiation
microglia|d-glutamic acid|APP|PID_P75_NTR_PATHWAY|tau protein deposits
microglia|d-glutamic acid|APP|REACTOME_PEPTIDE_LIGAND_BINDING_RECEPTORS|amyloid beta deposits
microglia|d-glutamic acid|APP|REACTOME_AMYLOIDS|abnormal synaptic transmission
microglia|d-glutamic acid|APP|REACTOME_THE_NLRP3_INFLAMMASOME|abnormal synaptic transmission
microglia|d-glutamic acid|APP|REACTOME_G_ALPHA_Q_SIGNALLING_EVENTS|gliosis
microglia|d-glutamic acid|APP|REACTOME_CLASS_A1_RHODOPSIN_LIKE_RECEPTORS|tau protein deposits
microglia|d-glutamic acid|APP|REACTOME_TOLL_RECEPTOR_CASCADES|abnormal synaptic transmission
microglia|d-glutamic acid|APP|REACTOME_RIP_MEDIATED_NFKB_ACTIVATION_VIA_DAI|amyloid beta deposits
microglia|d-glutamic acid|APP|REACTOME_TRAF6_MEDIATED_INDUCTION_OF_NFKB_AND_MAP_KINASES_UPON_TLR7_8_OR_9_ACTIVATION|abnormal synaptic transmission
microglia|d-glutamic acid|APP|BIOCARTA_P35ALZHEIMERS_PATHWAY|abnormal synaptic transmission
microglia|d-glutamic acid|VEGFA|PID_INTEGRIN1_PATHWAY|gliosis
microglia|d-glutamic acid|VEGFA|PID_HIF2PATHWAY|neurodegeneration
microglia|d-glutamic acid|APP|REACTOME_TRIF_MEDIATED_TLR3_SIGNALING|abnormal synaptic transmission
microglia|d-glutamic acid|APP|REACTOME_NFKB_AND_MAP_KINASES_ACTIVATION_MEDIATED_BY_TLR4_SIGNALING_REPERTOIRE|astrocytosis
microglia|d-glutamic acid|APP|PID_P75_NTR_PATHWAY|abnormal long term potentiation
microglia|d-glutamic acid|VEGFA|NABA_MATRISOME|neuron degeneration
microglia|d-glutamic acid|APP|PID_CASPASE_PATHWAY|abnormal synaptic transmission
microglia|d-glutamic acid|VEGFA|PID_VEGF_VEGFR_PATHWAY|gliosis
microglia|d-glutamic acid|APP|REACTOME_INFLAMMASOMES|gliosis
microglia|d-glutamic acid|VEGFA|PID_SHP2_PATHWAY|astrocytosis
microglia|d-glutamic acid|APP|PID_CASPASE_PATHWAY|microgliosis
microglia|d-glutamic acid|APP|PID_GLYPICAN_1PATHWAY|amyloid beta deposits
microglia|d-glutamic acid|APP|REACTOME_THE_NLRP3_INFLAMMASOME|microgliosis
microglia|d-glutamic acid|VEGFA|PID_INTEGRIN3_PATHWAY|gliosis
microglia|d-glutamic acid|APP|PID_GLYPICAN_1PATHWAY|astrocytosis
microglia|d-glutamic acid|APP|REACTOME_RIG_I_MDA5_MEDIATED_INDUCTION_OF_IFN_ALPHA_BETA_PATHWAYS|gliosis
microglia|d-glutamic acid|APP|REACTOME_TRAF6_MEDIATED_INDUCTION_OF_NFKB_AND_MAP_KINASES_UPON_TLR7_8_OR_9_ACTIVATION|tau protein deposits
microglia|d-glutamic acid|APP|REACTOME_NFKB_AND_MAP_KINASES_ACTIVATION_MEDIATED_BY_TLR4_SIGNALING_REPERTOIRE|microgliosis
microglia|d-glutamic acid|APP|REACTOME_AMYLOIDS|amyloidosis
microglia|d-glutamic acid|APP|REACTOME_NUCLEOTIDE_BINDING_DOMAIN_LEUCINE_RICH_REPEAT_CONTAINING_RECEPTOR_NLR_SIGNALING_PATHWAYS|abnormal long term potentiation
microglia|d-glutamic acid|APP|REACTOME_GPCR_LIGAND_BINDING|gliosis
microglia|d-glutamic acid|APP|REACTOME_TRAF6_MEDIATED_NFKB_ACTIVATION|astrocytosis
microglia|d-glutamic acid|APP|REACTOME_PEPTIDE_LIGAND_BINDING_RECEPTORS|astrocytosis
microglia|d-glutamic acid|APP|REACTOME_TOLL_RECEPTOR_CASCADES|gliosis
microglia|d-glutamic acid|APP|REACTOME_GPCR_LIGAND_BINDING|abnormal long term potentiation
microglia|d-glutamic acid|APP|REACTOME_CLASS_A1_RHODOPSIN_LIKE_RECEPTORS|astrocytosis
microglia|d-glutamic acid|VEGFA|PID_SHP2_PATHWAY|neurodegeneration
microglia|d-glutamic acid|APP|REACTOME_HEMOSTASIS|amyloidosis
microglia|d-glutamic acid|VEGFA|REACTOME_PLATELET_ACTIVATION_SIGNALING_AND_AGGREGATION|neuron degeneration
microglia|d-glutamic acid|VEGFA|BIOCARTA_HIF_PATHWAY|gliosis
microglia|d-glutamic acid|APP|REACTOME_SIGNALING_BY_GPCR|astrocytosis
microglia|d-glutamic acid|APP|REACTOME_G_ALPHA_Q_SIGNALLING_EVENTS|astrocytosis
microglia|d-glutamic acid|APP|REACTOME_NUCLEOTIDE_BINDING_DOMAIN_LEUCINE_RICH_REPEAT_CONTAINING_RECEPTOR_NLR_SIGNALING_PATHWAYS|astrocytosis
microglia|d-glutamic acid|APP|REACTOME_ACTIVATED_TLR4_SIGNALLING|amyloid beta deposits
microglia|d-glutamic acid|APP|REACTOME_RIP_MEDIATED_NFKB_ACTIVATION_VIA_DAI|tau protein deposits
microglia|d-glutamic acid|APP|REACTOME_RIP_MEDIATED_NFKB_ACTIVATION_VIA_DAI|amyloidosis
microglia|d-glutamic acid|APP|REACTOME_G_ALPHA_Q_SIGNALLING_EVENTS|amyloidosis
microglia|d-glutamic acid|VEGFA|PID_TCPTP_PATHWAY|neurodegeneration
microglia|d-glutamic acid|VEGFA|REACTOME_REGULATION_OF_HYPOXIA_INDUCIBLE_FACTOR_HIF_BY_OXYGEN|astrocytosis
microglia|d-glutamic acid|APP|REACTOME_NUCLEOTIDE_BINDING_DOMAIN_LEUCINE_RICH_REPEAT_CONTAINING_RECEPTOR_NLR_SIGNALING_PATHWAYS|amyloidosis
microglia|d-glutamic acid|VEGFA|REACTOME_RESPONSE_TO_ELEVATED_PLATELET_CYTOSOLIC_CA2_|neuron degeneration
microglia|d-glutamic acid|APP|REACTOME_GASTRIN_CREB_SIGNALLING_PATHWAY_VIA_PKC_AND_MAPK|amyloidosis
microglia|d-glutamic acid|VEGFA|NABA_SECRETED_FACTORS|neurodegeneration
microglia|d-glutamic acid|VEGFA|KEGG_RENAL_CELL_CARCINOMA|neurodegeneration
microglia|d-glutamic acid|VEGFA|PID_TCPTP_PATHWAY|gliosis
microglia|d-glutamic acid|VEGFA|PID_INTEGRIN3_PATHWAY|neurodegeneration
microglia|d-glutamic acid|VEGFA|PID_AVB3_INTEGRIN_PATHWAY|neuron degeneration
microglia|d-glutamic acid|APP|REACTOME_RIG_I_MDA5_MEDIATED_INDUCTION_OF_IFN_ALPHA_BETA_PATHWAYS|amyloidosis
microglia|d-glutamic acid|VEGFA|KEGG_MTOR_SIGNALING_PATHWAY|gliosis
microglia|d-glutamic acid|APP|REACTOME_THE_NLRP3_INFLAMMASOME|abnormal long term potentiation
microglia|d-glutamic acid|VEGFA|REACTOME_HEMOSTASIS|astrocytosis
microglia|d-glutamic acid|APP|REACTOME_GPCR_LIGAND_BINDING|microgliosis
microglia|d-glutamic acid|APP|PID_CASPASE_PATHWAY|amyloid beta deposits
microglia|d-glutamic acid|APP|REACTOME_ADVANCED_GLYCOSYLATION_ENDPRODUCT_RECEPTOR_SIGNALING|abnormal long term potentiation
microglia|d-glutamic acid|APP|REACTOME_ACTIVATED_TLR4_SIGNALLING|gliosis
microglia|d-glutamic acid|APP|REACTOME_TOLL_RECEPTOR_CASCADES|amyloid beta deposits
microglia|d-glutamic acid|APP|REACTOME_G_ALPHA_I_SIGNALLING_EVENTS|tau protein deposits
microglia|d-glutamic acid|VEGFA|BIOCARTA_NO1_PATHWAY|gliosis
microglia|d-glutamic acid|APP|REACTOME_IMMUNE_SYSTEM|abnormal synaptic transmission
microglia|d-glutamic acid|VEGFA|PID_VEGFR1_PATHWAY|astrocytosis
microglia|d-glutamic acid|APP|REACTOME_SIGNALING_BY_GPCR|gliosis
microglia|d-glutamic acid|APP|REACTOME_INFLAMMASOMES|abnormal synaptic transmission
microglia|d-glutamic acid|APP|REACTOME_RESPONSE_TO_ELEVATED_PLATELET_CYTOSOLIC_CA2_|astrocytosis
microglia|d-glutamic acid|APP|REACTOME_TRIF_MEDIATED_TLR3_SIGNALING|tau protein deposits
microglia|d-glutamic acid|APP|REACTOME_SIGNALING_BY_GPCR|abnormal synaptic transmission
microglia|d-glutamic acid|APP|REACTOME_ACTIVATED_TLR4_SIGNALLING|astrocytosis
microglia|d-glutamic acid|VEGFA|PID_INTEGRIN3_PATHWAY|neuron degeneration
microglia|d-glutamic acid|APP|BIOCARTA_P35ALZHEIMERS_PATHWAY|tau protein deposits
microglia|d-glutamic acid|VEGFA|BIOCARTA_HIF_PATHWAY|neuron degeneration
microglia|d-glutamic acid|APP|REACTOME_RIG_I_MDA5_MEDIATED_INDUCTION_OF_IFN_ALPHA_BETA_PATHWAYS|astrocytosis
microglia|d-glutamic acid|APP|REACTOME_G_ALPHA_I_SIGNALLING_EVENTS|astrocytosis
microglia|d-glutamic acid|VEGFA|PID_GLYPICAN_1PATHWAY|gliosis
microglia|d-glutamic acid|APP|REACTOME_CLASS_A1_RHODOPSIN_LIKE_RECEPTORS|amyloidosis
microglia|d-glutamic acid|APP|REACTOME_G_ALPHA_Q_SIGNALLING_EVENTS|amyloid beta deposits
microglia|d-glutamic acid|APP|PID_GLYPICAN_1PATHWAY|abnormal synaptic transmission
microglia|d-glutamic acid|APP|REACTOME_THE_NLRP3_INFLAMMASOME|gliosis
microglia|d-glutamic acid|VEGFA|NABA_SECRETED_FACTORS|neuron degeneration
microglia|d-glutamic acid|VEGFA|REACTOME_VEGF_LIGAND_RECEPTOR_INTERACTIONS|gliosis
microglia|d-glutamic acid|APP|REACTOME_AMYLOIDS|abnormal long term potentiation
microglia|d-glutamic acid|APP|REACTOME_HEMOSTASIS|abnormal synaptic transmission
microglia|d-glutamic acid|APP|REACTOME_NFKB_AND_MAP_KINASES_ACTIVATION_MEDIATED_BY_TLR4_SIGNALING_REPERTOIRE|abnormal long term potentiation
microglia|d-glutamic acid|VEGFA|PID_S1P_S1P1_PATHWAY|gliosis
microglia|d-glutamic acid|APP|REACTOME_INNATE_IMMUNE_SYSTEM|abnormal synaptic transmission
microglia|d-glutamic acid|VEGFA|PID_HIF2PATHWAY|astrocytosis
microglia|d-glutamic acid|VEGFA|REACTOME_REGULATION_OF_HYPOXIA_INDUCIBLE_FACTOR_HIF_BY_OXYGEN|gliosis
microglia|d-glutamic acid|APP|REACTOME_PEPTIDE_LIGAND_BINDING_RECEPTORS|tau protein deposits
microglia|d-glutamic acid|APP|REACTOME_SIGNALING_BY_GPCR|microgliosis
microglia|d-glutamic acid|APP|REACTOME_ADVANCED_GLYCOSYLATION_ENDPRODUCT_RECEPTOR_SIGNALING|tau protein deposits
microglia|d-glutamic acid|VEGFA|KEGG_VEGF_SIGNALING_PATHWAY|neuron degeneration
microglia|d-glutamic acid|VEGFA|BIOCARTA_HIF_PATHWAY|astrocytosis
microglia|d-glutamic acid|VEGFA|KEGG_MTOR_SIGNALING_PATHWAY|neuron degeneration
microglia|d-glutamic acid|APP|REACTOME_CLASS_A1_RHODOPSIN_LIKE_RECEPTORS|amyloid beta deposits
microglia|d-glutamic acid|APP|REACTOME_NUCLEOTIDE_BINDING_DOMAIN_LEUCINE_RICH_REPEAT_CONTAINING_RECEPTOR_NLR_SIGNALING_PATHWAYS|tau protein deposits
microglia|d-glutamic acid|APP|REACTOME_ACTIVATED_TLR4_SIGNALLING|microgliosis
microglia|d-glutamic acid|APP|REACTOME_GPCR_LIGAND_BINDING|amyloid beta deposits
microglia|d-glutamic acid|VEGFA|REACTOME_RESPONSE_TO_ELEVATED_PLATELET_CYTOSOLIC_CA2_|neurodegeneration
microglia|d-glutamic acid|APP|REACTOME_RESPONSE_TO_ELEVATED_PLATELET_CYTOSOLIC_CA2_|tau protein deposits
microglia|d-glutamic acid|VEGFA|PID_VEGF_VEGFR_PATHWAY|neurodegeneration
microglia|d-glutamic acid|APP|REACTOME_NUCLEOTIDE_BINDING_DOMAIN_LEUCINE_RICH_REPEAT_CONTAINING_RECEPTOR_NLR_SIGNALING_PATHWAYS|gliosis
microglia|d-glutamic acid|VEGFA|PID_INTEGRIN3_PATHWAY|astrocytosis
microglia|d-glutamic acid|APP|REACTOME_AMYLOIDS|tau protein deposits
microglia|d-glutamic acid|VEGFA|BIOCARTA_NO1_PATHWAY|neurodegeneration
microglia|d-glutamic acid|VEGFA|REACTOME_RESPONSE_TO_ELEVATED_PLATELET_CYTOSOLIC_CA2_|astrocytosis
microglia|d-glutamic acid|APP|REACTOME_G_ALPHA_I_SIGNALLING_EVENTS|abnormal synaptic transmission
microglia|d-glutamic acid|VEGFA|PID_INTEGRIN1_PATHWAY|neuron degeneration
microglia|d-glutamic acid|APP|REACTOME_MYD88_MAL_CASCADE_INITIATED_ON_PLASMA_MEMBRANE|amyloidosis
microglia|d-glutamic acid|VEGFA|KEGG_VEGF_SIGNALING_PATHWAY|gliosis
microglia|d-glutamic acid|APP|REACTOME_RIG_I_MDA5_MEDIATED_INDUCTION_OF_IFN_ALPHA_BETA_PATHWAYS|tau protein deposits
microglia|d-glutamic acid|APP|REACTOME_TRAF6_MEDIATED_NFKB_ACTIVATION|abnormal long term potentiation
microglia|d-glutamic acid|VEGFA|KEGG_RENAL_CELL_CARCINOMA|neuron degeneration
microglia|d-glutamic acid|APP|REACTOME_G_ALPHA_Q_SIGNALLING_EVENTS|microgliosis
microglia|d-glutamic acid|APP|REACTOME_TAK1_ACTIVATES_NFKB_BY_PHOSPHORYLATION_AND_ACTIVATION_OF_IKKS_COMPLEX|abnormal synaptic transmission
microglia|d-glutamic acid|APP|REACTOME_TRAF6_MEDIATED_NFKB_ACTIVATION|microgliosis
microglia|d-glutamic acid|VEGFA|KEGG_BLADDER_CANCER|neuron degeneration
microglia|d-glutamic acid|VEGFA|KEGG_PATHWAYS_IN_CANCER|neurodegeneration
microglia|d-glutamic acid|APP|REACTOME_AMYLOIDS|amyloid beta deposits
microglia|d-glutamic acid|APP|REACTOME_TRIF_MEDIATED_TLR3_SIGNALING|astrocytosis
microglia|d-glutamic acid|APP|REACTOME_MYD88_MAL_CASCADE_INITIATED_ON_PLASMA_MEMBRANE|abnormal synaptic transmission
microglia|d-glutamic acid|APP|REACTOME_G_ALPHA_Q_SIGNALLING_EVENTS|abnormal long term potentiation
microglia|d-glutamic acid|APP|REACTOME_IMMUNE_SYSTEM|tau protein deposits
microglia|d-glutamic acid|APP|BIOCARTA_P35ALZHEIMERS_PATHWAY|abnormal long term potentiation
microglia|d-glutamic acid|APP|REACTOME_ACTIVATED_TLR4_SIGNALLING|amyloidosis
microglia|d-glutamic acid|APP|REACTOME_RIP_MEDIATED_NFKB_ACTIVATION_VIA_DAI|astrocytosis
microglia|d-glutamic acid|APP|REACTOME_RESPONSE_TO_ELEVATED_PLATELET_CYTOSOLIC_CA2_|amyloid beta deposits
microglia|d-glutamic acid|VEGFA|PID_VEGF_VEGFR_PATHWAY|neuron degeneration
microglia|d-glutamic acid|APP|REACTOME_RIG_I_MDA5_MEDIATED_INDUCTION_OF_IFN_ALPHA_BETA_PATHWAYS|amyloid beta deposits
microglia|d-glutamic acid|VEGFA|KEGG_FOCAL_ADHESION|gliosis
microglia|d-glutamic acid|APP|REACTOME_TRAF6_MEDIATED_NFKB_ACTIVATION|abnormal synaptic transmission
microglia|d-glutamic acid|VEGFA|PID_S1P_S1P1_PATHWAY|neuron degeneration
microglia|d-glutamic acid|APP|REACTOME_MYD88_MAL_CASCADE_INITIATED_ON_PLASMA_MEMBRANE|microgliosis
microglia|d-glutamic acid|VEGFA|NABA_SECRETED_FACTORS|gliosis
microglia|d-glutamic acid|APP|REACTOME_PLATELET_ACTIVATION_SIGNALING_AND_AGGREGATION|gliosis
microglia|d-glutamic acid|APP|REACTOME_RESPONSE_TO_ELEVATED_PLATELET_CYTOSOLIC_CA2_|abnormal synaptic transmission
microglia|d-glutamic acid|VEGFA|PID_VEGF_VEGFR_PATHWAY|astrocytosis
microglia|d-glutamic acid|VEGFA|NABA_MATRISOME_ASSOCIATED|neurodegeneration
microglia|d-glutamic acid|APP|REACTOME_ACTIVATED_TLR4_SIGNALLING|abnormal long term potentiation
microglia|d-glutamic acid|VEGFA|KEGG_VEGF_SIGNALING_PATHWAY|astrocytosis
microglia|d-glutamic acid|APP|REACTOME_MYD88_MAL_CASCADE_INITIATED_ON_PLASMA_MEMBRANE|abnormal long term potentiation
microglia|d-glutamic acid|VEGFA|PID_S1P_S1P3_PATHWAY|neuron degeneration
microglia|d-glutamic acid|VEGFA|KEGG_FOCAL_ADHESION|astrocytosis
microglia|d-glutamic acid|APP|REACTOME_G_ALPHA_Q_SIGNALLING_EVENTS|abnormal synaptic transmission
microglia|d-glutamic acid|VEGFA|REACTOME_HEMOSTASIS|gliosis
microglia|d-glutamic acid|APP|REACTOME_TRAF6_MEDIATED_NFKB_ACTIVATION|amyloid beta deposits
microglia|d-glutamic acid|VEGFA|REACTOME_REGULATION_OF_HYPOXIA_INDUCIBLE_FACTOR_HIF_BY_OXYGEN|neurodegeneration
microglia|d-glutamic acid|VEGFA|KEGG_PANCREATIC_CANCER|astrocytosis
microglia|d-glutamic acid|APP|REACTOME_NFKB_AND_MAP_KINASES_ACTIVATION_MEDIATED_BY_TLR4_SIGNALING_REPERTOIRE|abnormal synaptic transmission
microglia|d-glutamic acid|APP|REACTOME_GASTRIN_CREB_SIGNALLING_PATHWAY_VIA_PKC_AND_MAPK|microgliosis
microglia|d-glutamic acid|APP|BIOCARTA_PLATELETAPP_PATHWAY|microgliosis
microglia|d-glutamic acid|VEGFA|REACTOME_VEGF_LIGAND_RECEPTOR_INTERACTIONS|neurodegeneration
microglia|d-glutamic acid|VEGFA|PID_S1P_S1P1_PATHWAY|neurodegeneration
microglia|d-glutamic acid|VEGFA|KEGG_FOCAL_ADHESION|neuron degeneration
microglia|d-glutamic acid|APP|REACTOME_IMMUNE_SYSTEM|amyloid beta deposits
microglia|d-glutamic acid|VEGFA|KEGG_MTOR_SIGNALING_PATHWAY|astrocytosis
microglia|d-glutamic acid|APP|PID_CASPASE_PATHWAY|abnormal long term potentiation
microglia|d-glutamic acid|APP|REACTOME_GASTRIN_CREB_SIGNALLING_PATHWAY_VIA_PKC_AND_MAPK|abnormal synaptic transmission
microglia|d-glutamic acid|APP|REACTOME_G_ALPHA_Q_SIGNALLING_EVENTS|tau protein deposits
microglia|d-glutamic acid|APP|PID_CASPASE_PATHWAY|gliosis
microglia|d-glutamic acid|APP|REACTOME_GPCR_DOWNSTREAM_SIGNALING|amyloidosis
microglia|d-glutamic acid|APP|REACTOME_PLATELET_ACTIVATION_SIGNALING_AND_AGGREGATION|astrocytosis
microglia|d-glutamic acid|APP|REACTOME_ACTIVATED_TLR4_SIGNALLING|abnormal synaptic transmission
microglia|d-glutamic acid|VEGFA|BIOCARTA_VEGF_PATHWAY|neuron degeneration
microglia|d-glutamic acid|APP|REACTOME_RIG_I_MDA5_MEDIATED_INDUCTION_OF_IFN_ALPHA_BETA_PATHWAYS|abnormal long term potentiation
microglia|d-glutamic acid|VEGFA|PID_GLYPICAN_1PATHWAY|astrocytosis
microglia|d-glutamic acid|APP|REACTOME_HEMOSTASIS|astrocytosis
microglia|d-glutamic acid|APP|REACTOME_GPCR_DOWNSTREAM_SIGNALING|microgliosis
microglia|d-glutamic acid|APP|REACTOME_NFKB_AND_MAP_KINASES_ACTIVATION_MEDIATED_BY_TLR4_SIGNALING_REPERTOIRE|gliosis
microglia|d-glutamic acid|APP|REACTOME_GPCR_DOWNSTREAM_SIGNALING|amyloid beta deposits
microglia|d-glutamic acid|VEGFA|PID_GLYPICAN_1PATHWAY|neuron degeneration
microglia|d-glutamic acid|APP|REACTOME_MYD88_MAL_CASCADE_INITIATED_ON_PLASMA_MEMBRANE|gliosis
microglia|d-glutamic acid|APP|REACTOME_TAK1_ACTIVATES_NFKB_BY_PHOSPHORYLATION_AND_ACTIVATION_OF_IKKS_COMPLEX|microgliosis
microglia|d-glutamic acid|APP|REACTOME_SIGNALING_BY_GPCR|abnormal long term potentiation
microglia|d-glutamic acid|APP|REACTOME_GPCR_DOWNSTREAM_SIGNALING|abnormal long term potentiation
microglia|d-glutamic acid|APP|REACTOME_PLATELET_ACTIVATION_SIGNALING_AND_AGGREGATION|microgliosis
microglia|d-glutamic acid|APP|PID_P75_NTR_PATHWAY|amyloid beta deposits
microglia|d-glutamic acid|APP|REACTOME_HEMOSTASIS|gliosis
microglia|d-glutamic acid|APP|REACTOME_GPCR_LIGAND_BINDING|amyloidosis
microglia|d-glutamic acid|APP|REACTOME_PEPTIDE_LIGAND_BINDING_RECEPTORS|abnormal synaptic transmission
microglia|d-glutamic acid|VEGFA|KEGG_PATHWAYS_IN_CANCER|gliosis
microglia|d-glutamic acid|APP|KEGG_ALZHEIMERS_DISEASE|abnormal synaptic transmission
microglia|d-glutamic acid|APP|KEGG_ALZHEIMERS_DISEASE|abnormal long term potentiation
microglia|d-glutamic acid|APP|REACTOME_INFLAMMASOMES|abnormal long term potentiation
microglia|d-glutamic acid|APP|REACTOME_TRIF_MEDIATED_TLR3_SIGNALING|microgliosis
microglia|d-glutamic acid|APP|PID_GLYPICAN_1PATHWAY|tau protein deposits
microglia|d-glutamic acid|APP|BIOCARTA_PLATELETAPP_PATHWAY|astrocytosis
microglia|d-glutamic acid|VEGFA|KEGG_CYTOKINE_CYTOKINE_RECEPTOR_INTERACTION|neurodegeneration
microglia|d-glutamic acid|APP|REACTOME_GPCR_LIGAND_BINDING|tau protein deposits
microglia|d-glutamic acid|VEGFA|PID_HIF2PATHWAY|gliosis
microglia|d-glutamic acid|APP|REACTOME_GASTRIN_CREB_SIGNALLING_PATHWAY_VIA_PKC_AND_MAPK|astrocytosis
microglia|d-glutamic acid|APP|REACTOME_TRAF6_MEDIATED_INDUCTION_OF_NFKB_AND_MAP_KINASES_UPON_TLR7_8_OR_9_ACTIVATION|gliosis
microglia|d-glutamic acid|APP|REACTOME_THE_NLRP3_INFLAMMASOME|amyloid beta deposits
microglia|d-glutamic acid|VEGFA|REACTOME_PLATELET_ACTIVATION_SIGNALING_AND_AGGREGATION|gliosis
microglia|d-glutamic acid|VEGFA|KEGG_CYTOKINE_CYTOKINE_RECEPTOR_INTERACTION|astrocytosis
microglia|d-glutamic acid|VEGFA|PID_SHP2_PATHWAY|neuron degeneration
microglia|d-glutamic acid|VEGFA|PID_VEGFR1_PATHWAY|neuron degeneration
microglia|d-glutamic acid|APP|REACTOME_TRAF6_MEDIATED_NFKB_ACTIVATION|gliosis
microglia|d-glutamic acid|APP|REACTOME_NUCLEOTIDE_BINDING_DOMAIN_LEUCINE_RICH_REPEAT_CONTAINING_RECEPTOR_NLR_SIGNALING_PATHWAYS|microgliosis
microglia|d-glutamic acid|APP|REACTOME_RIP_MEDIATED_NFKB_ACTIVATION_VIA_DAI|abnormal synaptic transmission
microglia|d-glutamic acid|APP|REACTOME_G_ALPHA_I_SIGNALLING_EVENTS|gliosis
microglia|d-glutamic acid|VEGFA|KEGG_CYTOKINE_CYTOKINE_RECEPTOR_INTERACTION|neuron degeneration
microglia|d-glutamic acid|APP|REACTOME_RIG_I_MDA5_MEDIATED_INDUCTION_OF_IFN_ALPHA_BETA_PATHWAYS|microgliosis
microglia|d-glutamic acid|APP|REACTOME_PLATELET_ACTIVATION_SIGNALING_AND_AGGREGATION|abnormal synaptic transmission
microglia|d-glutamic acid|APP|REACTOME_G_ALPHA_I_SIGNALLING_EVENTS|microgliosis
microglia|d-glutamic acid|APP|REACTOME_SIGNALING_BY_GPCR|amyloid beta deposits
microglia|d-glutamic acid|APP|REACTOME_SIGNALING_BY_GPCR|amyloidosis
microglia|d-glutamic acid|APP|REACTOME_NUCLEOTIDE_BINDING_DOMAIN_LEUCINE_RICH_REPEAT_CONTAINING_RECEPTOR_NLR_SIGNALING_PATHWAYS|abnormal synaptic transmission
microglia|d-glutamic acid|APP|REACTOME_GPCR_LIGAND_BINDING|astrocytosis
microglia|d-glutamic acid|VEGFA|PID_INTEGRIN_A9B1_PATHWAY|astrocytosis
microglia|d-glutamic acid|APP|PID_P75_NTR_PATHWAY|microgliosis
microglia|d-glutamic acid|VEGFA|REACTOME_PLATELET_ACTIVATION_SIGNALING_AND_AGGREGATION|neurodegeneration
microglia|d-glutamic acid|APP|REACTOME_INFLAMMASOMES|tau protein deposits
microglia|d-glutamic acid|APP|REACTOME_NFKB_AND_MAP_KINASES_ACTIVATION_MEDIATED_BY_TLR4_SIGNALING_REPERTOIRE|tau protein deposits
microglia|d-glutamic acid|APP|REACTOME_IMMUNE_SYSTEM|abnormal long term potentiation
microglia|d-glutamic acid|VEGFA|PID_HIF1_TFPATHWAY|neurodegeneration
microglia|d-glutamic acid|VEGFA|NABA_MATRISOME_ASSOCIATED|neuron degeneration
microglia|d-glutamic acid|APP|REACTOME_RIP_MEDIATED_NFKB_ACTIVATION_VIA_DAI|gliosis
microglia|d-glutamic acid|APP|REACTOME_INNATE_IMMUNE_SYSTEM|astrocytosis
microglia|d-glutamic acid|VEGFA|BIOCARTA_VEGF_PATHWAY|gliosis
microglia|d-glutamic acid|APP|REACTOME_INNATE_IMMUNE_SYSTEM|gliosis
microglia|d-glutamic acid|APP|REACTOME_RESPONSE_TO_ELEVATED_PLATELET_CYTOSOLIC_CA2_|microgliosis
microglia|d-glutamic acid|VEGFA|PID_INTEGRIN_A9B1_PATHWAY|neuron degeneration
microglia|d-glutamic acid|VEGFA|REACTOME_REGULATION_OF_HYPOXIA_INDUCIBLE_FACTOR_HIF_BY_OXYGEN|neuron degeneration
microglia|d-glutamic acid|APP|REACTOME_GPCR_DOWNSTREAM_SIGNALING|astrocytosis
microglia|d-glutamic acid|APP|REACTOME_TOLL_RECEPTOR_CASCADES|astrocytosis
microglia|d-glutamic acid|VEGFA|PID_VEGFR1_2_PATHWAY|neuron degeneration
microglia|d-glutamic acid|APP|REACTOME_PLATELET_ACTIVATION_SIGNALING_AND_AGGREGATION|amyloid beta deposits
microglia|d-glutamic acid|APP|REACTOME_INNATE_IMMUNE_SYSTEM|amyloidosis
microglia|d-glutamic acid|APP|REACTOME_TAK1_ACTIVATES_NFKB_BY_PHOSPHORYLATION_AND_ACTIVATION_OF_IKKS_COMPLEX|astrocytosis
microglia|d-glutamic acid|VEGFA|NABA_MATRISOME_ASSOCIATED|astrocytosis
microglia|d-glutamic acid|APP|PID_GLYPICAN_1PATHWAY|gliosis
microglia|d-glutamic acid|APP|KEGG_ALZHEIMERS_DISEASE|amyloidosis
microglia|d-glutamic acid|APP|REACTOME_PEPTIDE_LIGAND_BINDING_RECEPTORS|abnormal long term potentiation
microglia|d-glutamic acid|VEGFA|REACTOME_PLATELET_ACTIVATION_SIGNALING_AND_AGGREGATION|astrocytosis
microglia|d-glutamic acid|APP|REACTOME_TRIF_MEDIATED_TLR3_SIGNALING|amyloid beta deposits
microglia|d-glutamic acid|VEGFA|PID_HIF1_TFPATHWAY|astrocytosis
microglia|d-glutamic acid|VEGFA|NABA_MATRISOME|neurodegeneration
microglia|d-glutamic acid|APP|REACTOME_INNATE_IMMUNE_SYSTEM|abnormal long term potentiation
microglia|d-glutamic acid|APP|PID_CASPASE_PATHWAY|amyloidosis
microglia|d-glutamic acid|VEGFA|KEGG_PANCREATIC_CANCER|neuron degeneration
microglia|d-glutamic acid|VEGFA|PID_INTEGRIN1_PATHWAY|neurodegeneration
microglia|d-glutamic acid|APP|REACTOME_RIP_MEDIATED_NFKB_ACTIVATION_VIA_DAI|abnormal long term potentiation
microglia|d-glutamic acid|APP|REACTOME_NFKB_AND_MAP_KINASES_ACTIVATION_MEDIATED_BY_TLR4_SIGNALING_REPERTOIRE|amyloid beta deposits
microglia|d-glutamic acid|VEGFA|PID_S1P_S1P3_PATHWAY|gliosis
microglia|d-glutamic acid|APP|REACTOME_TRAF6_MEDIATED_INDUCTION_OF_NFKB_AND_MAP_KINASES_UPON_TLR7_8_OR_9_ACTIVATION|astrocytosis
microglia|d-glutamic acid|APP|REACTOME_G_ALPHA_I_SIGNALLING_EVENTS|amyloid beta deposits
microglia|d-glutamic acid|APP|REACTOME_TOLL_RECEPTOR_CASCADES|tau protein deposits
microglia|d-glutamic acid|VEGFA|PID_S1P_S1P3_PATHWAY|neurodegeneration
microglia|d-glutamic acid|VEGFA|PID_GLYPICAN_1PATHWAY|neurodegeneration
microglia|d-glutamic acid|APP|REACTOME_RESPONSE_TO_ELEVATED_PLATELET_CYTOSOLIC_CA2_|abnormal long term potentiation
microglia|d-glutamic acid|APP|PID_CASPASE_PATHWAY|astrocytosis
microglia|d-glutamic acid|APP|REACTOME_INFLAMMASOMES|microgliosis
microglia|d-glutamic acid|VEGFA|PID_INTEGRIN_A9B1_PATHWAY|gliosis
microglia|d-glutamic acid|APP|REACTOME_ADVANCED_GLYCOSYLATION_ENDPRODUCT_RECEPTOR_SIGNALING|amyloid beta deposits
microglia|d-glutamic acid|VEGFA|BIOCARTA_HIF_PATHWAY|neurodegeneration
microglia|d-glutamic acid|APP|REACTOME_HEMOSTASIS|abnormal long term potentiation
microglia|d-glutamic acid|APP|KEGG_ALZHEIMERS_DISEASE|astrocytosis
microglia|d-glutamic acid|APP|REACTOME_TRAF6_MEDIATED_INDUCTION_OF_NFKB_AND_MAP_KINASES_UPON_TLR7_8_OR_9_ACTIVATION|amyloid beta deposits
microglia|d-glutamic acid|APP|BIOCARTA_PLATELETAPP_PATHWAY|amyloidosis
microglia|d-glutamic acid|APP|BIOCARTA_P35ALZHEIMERS_PATHWAY|amyloid beta deposits
microglia|d-glutamic acid|APP|BIOCARTA_PLATELETAPP_PATHWAY|abnormal synaptic transmission
microglia|d-glutamic acid|VEGFA|PID_HIF1_TFPATHWAY|neuron degeneration
microglia|d-glutamic acid|APP|REACTOME_PLATELET_ACTIVATION_SIGNALING_AND_AGGREGATION|tau protein deposits
microglia|d-glutamic acid|APP|REACTOME_CLASS_A1_RHODOPSIN_LIKE_RECEPTORS|microgliosis
microglia|d-glutamic acid|APP|REACTOME_GPCR_DOWNSTREAM_SIGNALING|abnormal synaptic transmission
microglia|d-glutamic acid|VEGFA|KEGG_RENAL_CELL_CARCINOMA|gliosis
microglia|d-glutamic acid|VEGFA|PID_INTEGRIN_A9B1_PATHWAY|neurodegeneration
microglia|d-glutamic acid|VEGFA|NABA_MATRISOME_ASSOCIATED|gliosis
microglia|d-glutamic acid|APP|REACTOME_ADVANCED_GLYCOSYLATION_ENDPRODUCT_RECEPTOR_SIGNALING|microgliosis
microglia|d-glutamic acid|APP|REACTOME_HEMOSTASIS|microgliosis
microglia|d-glutamic acid|VEGFA|NABA_MATRISOME|astrocytosis
microglia|d-glutamic acid|APP|KEGG_ALZHEIMERS_DISEASE|amyloid beta deposits
microglia|d-glutamic acid|VEGFA|KEGG_BLADDER_CANCER|astrocytosis
microglia|d-glutamic acid|APP|REACTOME_AMYLOIDS|gliosis
microglia|d-glutamic acid|VEGFA|KEGG_VEGF_SIGNALING_PATHWAY|neurodegeneration
microglia|d-glutamic acid|APP|REACTOME_GASTRIN_CREB_SIGNALLING_PATHWAY_VIA_PKC_AND_MAPK|gliosis
microglia|d-glutamic acid|APP|PID_P75_NTR_PATHWAY|astrocytosis
microglia|d-glutamic acid|APP|REACTOME_TRIF_MEDIATED_TLR3_SIGNALING|abnormal long term potentiation
microglia|d-glutamic acid|VEGFA|KEGG_PANCREATIC_CANCER|neurodegeneration
microglia|d-glutamic acid|APP|REACTOME_IMMUNE_SYSTEM|microgliosis
microglia|d-glutamic acid|APP|BIOCARTA_PLATELETAPP_PATHWAY|gliosis
microglia|d-glutamic acid|APP|BIOCARTA_P35ALZHEIMERS_PATHWAY|astrocytosis
microglia|d-glutamic acid|VEGFA|KEGG_RENAL_CELL_CARCINOMA|astrocytosis
microglia|d-glutamic acid|APP|REACTOME_PEPTIDE_LIGAND_BINDING_RECEPTORS|microgliosis
microglia|d-glutamic acid|VEGFA|NABA_SECRETED_FACTORS|astrocytosis
microglia|d-glutamic acid|APP|REACTOME_TRIF_MEDIATED_TLR3_SIGNALING|amyloidosis
microglia|d-glutamic acid|VEGFA|REACTOME_HEMOSTASIS|neurodegeneration
microglia|d-glutamic acid|APP|REACTOME_RIG_I_MDA5_MEDIATED_INDUCTION_OF_IFN_ALPHA_BETA_PATHWAYS|abnormal synaptic transmission
microglia|d-glutamic acid|VEGFA|KEGG_PATHWAYS_IN_CANCER|neuron degeneration
microglia|d-glutamic acid|APP|REACTOME_INNATE_IMMUNE_SYSTEM|microgliosis
microglia|d-glutamic acid|APP|REACTOME_CLASS_A1_RHODOPSIN_LIKE_RECEPTORS|abnormal synaptic transmission
microglia|d-glutamic acid|APP|REACTOME_IMMUNE_SYSTEM|gliosis
microglia|d-glutamic acid|APP|BIOCARTA_PLATELETAPP_PATHWAY|amyloid beta deposits
microglia|d-glutamic acid|APP|PID_GLYPICAN_1PATHWAY|abnormal long term potentiation
microglia|d-glutamic acid|APP|REACTOME_RIP_MEDIATED_NFKB_ACTIVATION_VIA_DAI|microgliosis
microglia|d-glutamic acid|APP|REACTOME_TOLL_RECEPTOR_CASCADES|microgliosis
microglia|d-glutamic acid|VEGFA|REACTOME_VEGF_LIGAND_RECEPTOR_INTERACTIONS|neuron degeneration
microglia|d-glutamic acid|APP|PID_GLYPICAN_1PATHWAY|microgliosis
microglia|d-glutamic acid|VEGFA|KEGG_BLADDER_CANCER|neurodegeneration
microglia|d-glutamic acid|APP|REACTOME_TAK1_ACTIVATES_NFKB_BY_PHOSPHORYLATION_AND_ACTIVATION_OF_IKKS_COMPLEX|gliosis
microglia|d-glutamic acid|APP|PID_P75_NTR_PATHWAY|gliosis
microglia|d-glutamic acid|APP|REACTOME_NFKB_AND_MAP_KINASES_ACTIVATION_MEDIATED_BY_TLR4_SIGNALING_REPERTOIRE|amyloidosis
microglia|d-glutamic acid|APP|REACTOME_GPCR_LIGAND_BINDING|abnormal synaptic transmission
microglia|d-glutamic acid|APP|REACTOME_INFLAMMASOMES|amyloid beta deposits
microglia|d-glutamic acid|VEGFA|REACTOME_RESPONSE_TO_ELEVATED_PLATELET_CYTOSOLIC_CA2_|gliosis
microglia|d-glutamic acid|APP|REACTOME_PLATELET_ACTIVATION_SIGNALING_AND_AGGREGATION|amyloidosis
microglia|d-glutamic acid|APP|REACTOME_AMYLOIDS|microgliosis
microglia|d-glutamic acid|APP|REACTOME_SIGNALING_BY_GPCR|tau protein deposits
microglia|d-glutamic acid|APP|REACTOME_G_ALPHA_I_SIGNALLING_EVENTS|abnormal long term potentiation
microglia|d-glutamic acid|APP|REACTOME_G_ALPHA_I_SIGNALLING_EVENTS|amyloidosis
microglia|d-glutamic acid|APP|REACTOME_TAK1_ACTIVATES_NFKB_BY_PHOSPHORYLATION_AND_ACTIVATION_OF_IKKS_COMPLEX|amyloid beta deposits
microglia|d-glutamic acid|APP|PID_P75_NTR_PATHWAY|abnormal synaptic transmission
microglia|d-glutamic acid|VEGFA|PID_VEGFR1_2_PATHWAY|gliosis
microglia|d-glutamic acid|VEGFA|PID_HIF1_TFPATHWAY|gliosis
microglia|d-glutamic acid|VEGFA|PID_AVB3_INTEGRIN_PATHWAY|astrocytosis
microglia|d-glutamic acid|APP|BIOCARTA_P35ALZHEIMERS_PATHWAY|microgliosis
microglia|d-glutamic acid|APP|PID_CASPASE_PATHWAY|tau protein deposits
microglia|d-glutamic acid|APP|REACTOME_GPCR_DOWNSTREAM_SIGNALING|tau protein deposits
microglia|d-glutamic acid|VEGFA|PID_AVB3_INTEGRIN_PATHWAY|neurodegeneration
microglia|d-glutamic acid|APP|REACTOME_INFLAMMASOMES|astrocytosis
microglia|d-glutamic acid|APP|REACTOME_CLASS_A1_RHODOPSIN_LIKE_RECEPTORS|gliosis
microglia|d-glutamic acid|VEGFA|PID_AVB3_INTEGRIN_PATHWAY|gliosis
microglia|d-glutamic acid|APP|REACTOME_ACTIVATED_TLR4_SIGNALLING|tau protein deposits
microglia|d-glutamic acid|VEGFA|KEGG_PANCREATIC_CANCER|gliosis
microglia|d-glutamic acid|APP|REACTOME_PEPTIDE_LIGAND_BINDING_RECEPTORS|gliosis
microglia|d-glutamic acid|APP|KEGG_ALZHEIMERS_DISEASE|gliosis
microglia|d-glutamic acid|APP|REACTOME_GASTRIN_CREB_SIGNALLING_PATHWAY_VIA_PKC_AND_MAPK|tau protein deposits
microglia|d-glutamic acid|VEGFA|PID_VEGFR1_PATHWAY|neurodegeneration
microglia|d-glutamic acid|APP|REACTOME_RESPONSE_TO_ELEVATED_PLATELET_CYTOSOLIC_CA2_|amyloidosis
microglia|d-glutamic acid|VEGFA|BIOCARTA_VEGF_PATHWAY|astrocytosis
microglia|d-glutamic acid|VEGFA|BIOCARTA_NO1_PATHWAY|astrocytosis
microglia|d-glutamic acid|APP|REACTOME_TOLL_RECEPTOR_CASCADES|abnormal long term potentiation
microglia|d-glutamic acid|APP|REACTOME_TRAF6_MEDIATED_INDUCTION_OF_NFKB_AND_MAP_KINASES_UPON_TLR7_8_OR_9_ACTIVATION|abnormal long term potentiation
microglia|d-glutamic acid|VEGFA|REACTOME_VEGF_LIGAND_RECEPTOR_INTERACTIONS|astrocytosis
microglia|d-glutamic acid|APP|BIOCARTA_PLATELETAPP_PATHWAY|abnormal long term potentiation
microglia|d-glutamic acid|VEGFA|PID_INTEGRIN1_PATHWAY|astrocytosis
microglia|hydrogen|APOE|REACTOME_HDL_MEDIATED_LIPID_TRANSPORT|amyloidosis
microglia|hydrogen|APP|REACTOME_INNATE_IMMUNE_SYSTEM|microgliosis
microglia|hydrogen|NOS3|BIOCARTA_HIF_PATHWAY|abnormal long term potentiation
microglia|hydrogen|APP|REACTOME_CLASS_A1_RHODOPSIN_LIKE_RECEPTORS|microgliosis
microglia|hydrogen|APP|REACTOME_G_ALPHA_Q_SIGNALLING_EVENTS|tau protein deposits
microglia|hydrogen|APP|REACTOME_RIP_MEDIATED_NFKB_ACTIVATION_VIA_DAI|tau protein deposits
microglia|hydrogen|NOS3|KEGG_VEGF_SIGNALING_PATHWAY|abnormal synaptic transmission
microglia|hydrogen|NOS3|REACTOME_PLATELET_HOMEOSTASIS|abnormal synaptic transmission
microglia|hydrogen|APP|REACTOME_GPCR_LIGAND_BINDING|abnormal long term potentiation
microglia|hydrogen|APP|REACTOME_NFKB_AND_MAP_KINASES_ACTIVATION_MEDIATED_BY_TLR4_SIGNALING_REPERTOIRE|tau protein deposits
microglia|hydrogen|NOS3|PID_SHP2_PATHWAY|abnormal synaptic transmission
microglia|hydrogen|APOE|REACTOME_CHYLOMICRON_MEDIATED_LIPID_TRANSPORT|neurodegeneration
microglia|hydrogen|APP|REACTOME_HEMOSTASIS|astrocytosis
microglia|hydrogen|APOE|REACTOME_LIPID_DIGESTION_MOBILIZATION_AND_TRANSPORT|gliosis
microglia|hydrogen|APOE|REACTOME_CHYLOMICRON_MEDIATED_LIPID_TRANSPORT|neuron degeneration
microglia|hydrogen|APP|REACTOME_GPCR_LIGAND_BINDING|tau protein deposits
microglia|hydrogen|APP|REACTOME_IMMUNE_SYSTEM|astrocytosis
microglia|hydrogen|APP|REACTOME_IMMUNE_SYSTEM|amyloid beta deposits
microglia|hydrogen|APP|REACTOME_G_ALPHA_Q_SIGNALLING_EVENTS|astrocytosis
microglia|hydrogen|APOE|REACTOME_LIPID_DIGESTION_MOBILIZATION_AND_TRANSPORT|cerebral amyloid angiopathy
microglia|hydrogen|APOE|REACTOME_LIPID_DIGESTION_MOBILIZATION_AND_TRANSPORT|amyloidosis
microglia|hydrogen|APP|REACTOME_HEMOSTASIS|abnormal synaptic transmission
microglia|hydrogen|APP|REACTOME_NUCLEOTIDE_BINDING_DOMAIN_LEUCINE_RICH_REPEAT_CONTAINING_RECEPTOR_NLR_SIGNALING_PATHWAYS|tau protein deposits
microglia|hydrogen|APP|REACTOME_SIGNALING_BY_GPCR|astrocytosis
microglia|hydrogen|APP|REACTOME_MYD88_MAL_CASCADE_INITIATED_ON_PLASMA_MEMBRANE|tau protein deposits
microglia|hydrogen|NOS3|REACTOME_NITRIC_OXIDE_STIMULATES_GUANYLATE_CYCLASE|abnormal long term potentiation
microglia|hydrogen|APP|REACTOME_G_ALPHA_I_SIGNALLING_EVENTS|abnormal long term potentiation
microglia|hydrogen|APP|BIOCARTA_P35ALZHEIMERS_PATHWAY|abnormal long term potentiation
microglia|hydrogen|APOE|KEGG_ALZHEIMERS_DISEASE|amyloidosis
microglia|hydrogen|NOS3|PID_ER_NONGENOMIC_PATHWAY|abnormal synaptic transmission
microglia|hydrogen|APP|REACTOME_RIP_MEDIATED_NFKB_ACTIVATION_VIA_DAI|amyloidosis
microglia|hydrogen|NOS3|BIOCARTA_HIF_PATHWAY|abnormal synaptic transmission
microglia|hydrogen|APP|REACTOME_HEMOSTASIS|amyloidosis
microglia|hydrogen|NOS3|PID_VEGFR1_2_PATHWAY|abnormal long term potentiation
microglia|hydrogen|APP|REACTOME_G_ALPHA_I_SIGNALLING_EVENTS|abnormal synaptic transmission
microglia|hydrogen|APP|REACTOME_PEPTIDE_LIGAND_BINDING_RECEPTORS|amyloid beta deposits
microglia|hydrogen|APP|REACTOME_TOLL_RECEPTOR_CASCADES|microgliosis
microglia|hydrogen|APP|REACTOME_PEPTIDE_LIGAND_BINDING_RECEPTORS|tau protein deposits
microglia|hydrogen|APP|REACTOME_TRAF6_MEDIATED_INDUCTION_OF_NFKB_AND_MAP_KINASES_UPON_TLR7_8_OR_9_ACTIVATION|tau protein deposits
microglia|hydrogen|APOE|REACTOME_HDL_MEDIATED_LIPID_TRANSPORT|cerebral amyloid angiopathy
microglia|hydrogen|APP|REACTOME_TRAF6_MEDIATED_INDUCTION_OF_NFKB_AND_MAP_KINASES_UPON_TLR7_8_OR_9_ACTIVATION|abnormal synaptic transmission
microglia|hydrogen|APP|REACTOME_TAK1_ACTIVATES_NFKB_BY_PHOSPHORYLATION_AND_ACTIVATION_OF_IKKS_COMPLEX|abnormal synaptic transmission
microglia|hydrogen|APP|REACTOME_THE_NLRP3_INFLAMMASOME|abnormal long term potentiation
microglia|hydrogen|APP|REACTOME_INFLAMMASOMES|tau protein deposits
microglia|hydrogen|APP|REACTOME_TRIF_MEDIATED_TLR3_SIGNALING|abnormal synaptic transmission
microglia|hydrogen|APP|REACTOME_TRAF6_MEDIATED_INDUCTION_OF_NFKB_AND_MAP_KINASES_UPON_TLR7_8_OR_9_ACTIVATION|amyloid beta deposits
microglia|hydrogen|APP|PID_GLYPICAN_1PATHWAY|amyloidosis
microglia|hydrogen|APP|REACTOME_NUCLEOTIDE_BINDING_DOMAIN_LEUCINE_RICH_REPEAT_CONTAINING_RECEPTOR_NLR_SIGNALING_PATHWAYS|abnormal long term potentiation
microglia|hydrogen|NOS3|KEGG_ARGININE_AND_PROLINE_METABOLISM|abnormal synaptic transmission
microglia|hydrogen|APP|REACTOME_GASTRIN_CREB_SIGNALLING_PATHWAY_VIA_PKC_AND_MAPK|abnormal long term potentiation
microglia|hydrogen|NOS3|REACTOME_HEMOSTASIS|abnormal long term potentiation
microglia|hydrogen|APP|REACTOME_G_ALPHA_Q_SIGNALLING_EVENTS|amyloid beta deposits
microglia|hydrogen|APP|REACTOME_TAK1_ACTIVATES_NFKB_BY_PHOSPHORYLATION_AND_ACTIVATION_OF_IKKS_COMPLEX|astrocytosis
microglia|hydrogen|APP|REACTOME_CLASS_A1_RHODOPSIN_LIKE_RECEPTORS|astrocytosis
microglia|hydrogen|NOS3|PID_ER_NONGENOMIC_PATHWAY|abnormal long term potentiation
microglia|hydrogen|APP|REACTOME_AMYLOIDS|amyloidosis
microglia|hydrogen|APP|REACTOME_ACTIVATED_TLR4_SIGNALLING|amyloidosis
microglia|hydrogen|APP|REACTOME_INFLAMMASOMES|amyloid beta deposits
microglia|hydrogen|APP|REACTOME_ACTIVATED_TLR4_SIGNALLING|microgliosis
microglia|hydrogen|APP|REACTOME_NUCLEOTIDE_BINDING_DOMAIN_LEUCINE_RICH_REPEAT_CONTAINING_RECEPTOR_NLR_SIGNALING_PATHWAYS|amyloid beta deposits
microglia|hydrogen|APP|REACTOME_AMYLOIDS|tau protein deposits
microglia|hydrogen|APP|REACTOME_GPCR_DOWNSTREAM_SIGNALING|astrocytosis
microglia|hydrogen|APP|REACTOME_INFLAMMASOMES|abnormal synaptic transmission
microglia|hydrogen|APP|REACTOME_AMYLOIDS|abnormal long term potentiation
microglia|hydrogen|APP|REACTOME_PEPTIDE_LIGAND_BINDING_RECEPTORS|amyloidosis
microglia|hydrogen|APP|REACTOME_RIP_MEDIATED_NFKB_ACTIVATION_VIA_DAI|abnormal synaptic transmission
microglia|hydrogen|APP|BIOCARTA_PLATELETAPP_PATHWAY|astrocytosis
microglia|hydrogen|APP|REACTOME_NFKB_AND_MAP_KINASES_ACTIVATION_MEDIATED_BY_TLR4_SIGNALING_REPERTOIRE|gliosis
microglia|hydrogen|APP|REACTOME_NUCLEOTIDE_BINDING_DOMAIN_LEUCINE_RICH_REPEAT_CONTAINING_RECEPTOR_NLR_SIGNALING_PATHWAYS|gliosis
microglia|hydrogen|APP|REACTOME_G_ALPHA_I_SIGNALLING_EVENTS|amyloidosis
microglia|hydrogen|APOE|REACTOME_CHYLOMICRON_MEDIATED_LIPID_TRANSPORT|amyloid beta deposits
microglia|hydrogen|APP|REACTOME_PLATELET_ACTIVATION_SIGNALING_AND_AGGREGATION|astrocytosis
microglia|hydrogen|NOS3|REACTOME_HEMOSTASIS|abnormal synaptic transmission
microglia|hydrogen|APP|REACTOME_PLATELET_ACTIVATION_SIGNALING_AND_AGGREGATION|amyloidosis
microglia|hydrogen|APP|BIOCARTA_P35ALZHEIMERS_PATHWAY|abnormal synaptic transmission
microglia|hydrogen|APOE|REACTOME_HDL_MEDIATED_LIPID_TRANSPORT|gliosis
microglia|hydrogen|APP|REACTOME_G_ALPHA_I_SIGNALLING_EVENTS|amyloid beta deposits
microglia|hydrogen|APP|REACTOME_TOLL_RECEPTOR_CASCADES|astrocytosis
microglia|hydrogen|APP|REACTOME_TAK1_ACTIVATES_NFKB_BY_PHOSPHORYLATION_AND_ACTIVATION_OF_IKKS_COMPLEX|gliosis
microglia|hydrogen|NOS3|PID_SHP2_PATHWAY|abnormal long term potentiation
microglia|hydrogen|APP|REACTOME_G_ALPHA_Q_SIGNALLING_EVENTS|amyloidosis
microglia|hydrogen|APP|REACTOME_GPCR_DOWNSTREAM_SIGNALING|tau protein deposits
microglia|hydrogen|APOE|KEGG_ALZHEIMERS_DISEASE|gliosis
microglia|hydrogen|APP|REACTOME_G_ALPHA_I_SIGNALLING_EVENTS|astrocytosis
microglia|hydrogen|APP|REACTOME_TAK1_ACTIVATES_NFKB_BY_PHOSPHORYLATION_AND_ACTIVATION_OF_IKKS_COMPLEX|tau protein deposits
microglia|hydrogen|NOS3|BIOCARTA_VEGF_PATHWAY|abnormal long term potentiation
microglia|hydrogen|APP|REACTOME_GASTRIN_CREB_SIGNALLING_PATHWAY_VIA_PKC_AND_MAPK|microgliosis
microglia|hydrogen|APP|PID_GLYPICAN_1PATHWAY|tau protein deposits
microglia|hydrogen|APP|REACTOME_INNATE_IMMUNE_SYSTEM|tau protein deposits
microglia|hydrogen|APP|PID_GLYPICAN_1PATHWAY|amyloid beta deposits
microglia|hydrogen|APP|REACTOME_MYD88_MAL_CASCADE_INITIATED_ON_PLASMA_MEMBRANE|abnormal long term potentiation
microglia|hydrogen|APP|REACTOME_GPCR_LIGAND_BINDING|abnormal synaptic transmission
microglia|hydrogen|APP|REACTOME_IMMUNE_SYSTEM|gliosis
microglia|hydrogen|APP|BIOCARTA_P35ALZHEIMERS_PATHWAY|tau protein deposits
microglia|hydrogen|NOS3|REACTOME_ENOS_ACTIVATION_AND_REGULATION|abnormal long term potentiation
microglia|hydrogen|APP|REACTOME_TRIF_MEDIATED_TLR3_SIGNALING|microgliosis
microglia|hydrogen|APP|REACTOME_RIG_I_MDA5_MEDIATED_INDUCTION_OF_IFN_ALPHA_BETA_PATHWAYS|tau protein deposits
microglia|hydrogen|NOS3|PID_THROMBIN_PAR1_PATHWAY|abnormal synaptic transmission
microglia|hydrogen|APP|REACTOME_INNATE_IMMUNE_SYSTEM|abnormal synaptic transmission
microglia|hydrogen|APOE|REACTOME_LIPOPROTEIN_METABOLISM|neurodegeneration
microglia|hydrogen|APP|REACTOME_SIGNALING_BY_GPCR|gliosis
microglia|hydrogen|APP|REACTOME_CLASS_A1_RHODOPSIN_LIKE_RECEPTORS|abnormal synaptic transmission
microglia|hydrogen|APP|REACTOME_HEMOSTASIS|abnormal long term potentiation
microglia|hydrogen|NOS3|PID_THROMBIN_PAR1_PATHWAY|abnormal long term potentiation
microglia|hydrogen|APP|REACTOME_GASTRIN_CREB_SIGNALLING_PATHWAY_VIA_PKC_AND_MAPK|astrocytosis
microglia|hydrogen|APP|REACTOME_NFKB_AND_MAP_KINASES_ACTIVATION_MEDIATED_BY_TLR4_SIGNALING_REPERTOIRE|abnormal synaptic transmission
microglia|hydrogen|APP|KEGG_ALZHEIMERS_DISEASE|abnormal synaptic transmission
microglia|hydrogen|APP|KEGG_ALZHEIMERS_DISEASE|amyloid beta deposits
microglia|hydrogen|APOE|REACTOME_METABOLISM_OF_LIPIDS_AND_LIPOPROTEINS|neurodegeneration
microglia|hydrogen|APP|REACTOME_TOLL_RECEPTOR_CASCADES|amyloidosis
microglia|hydrogen|NOS3|PID_VEGFR1_2_PATHWAY|abnormal synaptic transmission
microglia|hydrogen|APOE|KEGG_ALZHEIMERS_DISEASE|cerebral amyloid angiopathy
microglia|hydrogen|APP|REACTOME_NFKB_AND_MAP_KINASES_ACTIVATION_MEDIATED_BY_TLR4_SIGNALING_REPERTOIRE|amyloidosis
microglia|hydrogen|APP|PID_GLYPICAN_1PATHWAY|abnormal synaptic transmission
microglia|hydrogen|APP|REACTOME_ADVANCED_GLYCOSYLATION_ENDPRODUCT_RECEPTOR_SIGNALING|microgliosis
microglia|hydrogen|APP|REACTOME_TOLL_RECEPTOR_CASCADES|gliosis
microglia|hydrogen|APP|REACTOME_RIG_I_MDA5_MEDIATED_INDUCTION_OF_IFN_ALPHA_BETA_PATHWAYS|amyloid beta deposits
microglia|hydrogen|NOS3|PID_FRA_PATHWAY|abnormal synaptic transmission
microglia|hydrogen|APP|REACTOME_INFLAMMASOMES|astrocytosis
microglia|hydrogen|APP|REACTOME_TRAF6_MEDIATED_NFKB_ACTIVATION|amyloid beta deposits
microglia|hydrogen|APP|REACTOME_RESPONSE_TO_ELEVATED_PLATELET_CYTOSOLIC_CA2_|microgliosis
microglia|hydrogen|APP|REACTOME_TRAF6_MEDIATED_NFKB_ACTIVATION|abnormal synaptic transmission
microglia|hydrogen|APP|REACTOME_ACTIVATED_TLR4_SIGNALLING|astrocytosis
microglia|hydrogen|APP|REACTOME_TRAF6_MEDIATED_INDUCTION_OF_NFKB_AND_MAP_KINASES_UPON_TLR7_8_OR_9_ACTIVATION|microgliosis
microglia|hydrogen|APP|REACTOME_IMMUNE_SYSTEM|abnormal synaptic transmission
microglia|hydrogen|NOS3|REACTOME_PLATELET_HOMEOSTASIS|abnormal long term potentiation
microglia|hydrogen|APP|REACTOME_G_ALPHA_Q_SIGNALLING_EVENTS|abnormal long term potentiation
microglia|hydrogen|APP|REACTOME_TRAF6_MEDIATED_INDUCTION_OF_NFKB_AND_MAP_KINASES_UPON_TLR7_8_OR_9_ACTIVATION|amyloidosis
microglia|hydrogen|APP|REACTOME_INNATE_IMMUNE_SYSTEM|gliosis
microglia|hydrogen|APP|PID_P75_NTR_PATHWAY|abnormal long term potentiation
microglia|hydrogen|APP|PID_CASPASE_PATHWAY|gliosis
microglia|hydrogen|APP|REACTOME_TRIF_MEDIATED_TLR3_SIGNALING|amyloid beta deposits
microglia|hydrogen|APP|REACTOME_G_ALPHA_Q_SIGNALLING_EVENTS|abnormal synaptic transmission
microglia|hydrogen|APP|PID_GLYPICAN_1PATHWAY|abnormal long term potentiation
microglia|hydrogen|APP|REACTOME_GPCR_LIGAND_BINDING|amyloidosis
microglia|hydrogen|APP|REACTOME_RIP_MEDIATED_NFKB_ACTIVATION_VIA_DAI|abnormal long term potentiation
microglia|hydrogen|APP|REACTOME_TRIF_MEDIATED_TLR3_SIGNALING|amyloidosis
microglia|hydrogen|APP|REACTOME_ACTIVATED_TLR4_SIGNALLING|amyloid beta deposits
microglia|hydrogen|APP|PID_CASPASE_PATHWAY|abnormal long term potentiation
microglia|hydrogen|APP|REACTOME_THE_NLRP3_INFLAMMASOME|amyloidosis
microglia|hydrogen|APOE|REACTOME_LIPOPROTEIN_METABOLISM|gliosis
microglia|hydrogen|APP|REACTOME_G_ALPHA_Q_SIGNALLING_EVENTS|microgliosis
microglia|hydrogen|APP|PID_CASPASE_PATHWAY|tau protein deposits
microglia|hydrogen|APOE|REACTOME_LIPID_DIGESTION_MOBILIZATION_AND_TRANSPORT|amyloid beta deposits
microglia|hydrogen|APP|REACTOME_MYD88_MAL_CASCADE_INITIATED_ON_PLASMA_MEMBRANE|gliosis
microglia|hydrogen|APP|REACTOME_HEMOSTASIS|tau protein deposits
microglia|hydrogen|APOE|REACTOME_LIPOPROTEIN_METABOLISM|amyloid beta deposits
microglia|hydrogen|APP|REACTOME_NUCLEOTIDE_BINDING_DOMAIN_LEUCINE_RICH_REPEAT_CONTAINING_RECEPTOR_NLR_SIGNALING_PATHWAYS|microgliosis
microglia|hydrogen|APP|REACTOME_RIG_I_MDA5_MEDIATED_INDUCTION_OF_IFN_ALPHA_BETA_PATHWAYS|gliosis
microglia|hydrogen|APP|REACTOME_INFLAMMASOMES|microgliosis
microglia|hydrogen|APP|REACTOME_TOLL_RECEPTOR_CASCADES|amyloid beta deposits
microglia|hydrogen|APP|REACTOME_NUCLEOTIDE_BINDING_DOMAIN_LEUCINE_RICH_REPEAT_CONTAINING_RECEPTOR_NLR_SIGNALING_PATHWAYS|astrocytosis
microglia|hydrogen|NOS3|KEGG_VEGF_SIGNALING_PATHWAY|abnormal long term potentiation
microglia|hydrogen|APP|REACTOME_TRIF_MEDIATED_TLR3_SIGNALING|abnormal long term potentiation
microglia|hydrogen|APP|REACTOME_AMYLOIDS|astrocytosis
microglia|hydrogen|APP|REACTOME_RESPONSE_TO_ELEVATED_PLATELET_CYTOSOLIC_CA2_|abnormal long term potentiation
microglia|hydrogen|APP|REACTOME_RESPONSE_TO_ELEVATED_PLATELET_CYTOSOLIC_CA2_|astrocytosis
microglia|hydrogen|APP|KEGG_ALZHEIMERS_DISEASE|abnormal long term potentiation
microglia|hydrogen|APP|REACTOME_TAK1_ACTIVATES_NFKB_BY_PHOSPHORYLATION_AND_ACTIVATION_OF_IKKS_COMPLEX|amyloidosis
microglia|hydrogen|APOE|REACTOME_LIPOPROTEIN_METABOLISM|amyloidosis
microglia|hydrogen|APP|REACTOME_TRAF6_MEDIATED_NFKB_ACTIVATION|abnormal long term potentiation
microglia|hydrogen|APP|REACTOME_GPCR_LIGAND_BINDING|gliosis
microglia|hydrogen|APOE|REACTOME_LIPOPROTEIN_METABOLISM|cerebral amyloid angiopathy
microglia|hydrogen|NOS3|PID_TXA2PATHWAY|abnormal long term potentiation
microglia|hydrogen|APP|REACTOME_TRAF6_MEDIATED_NFKB_ACTIVATION|amyloidosis
microglia|hydrogen|APP|REACTOME_INFLAMMASOMES|gliosis
microglia|hydrogen|APP|PID_GLYPICAN_1PATHWAY|astrocytosis
microglia|hydrogen|APP|PID_P75_NTR_PATHWAY|microgliosis
microglia|hydrogen|APP|BIOCARTA_P35ALZHEIMERS_PATHWAY|microgliosis
microglia|hydrogen|APP|REACTOME_MYD88_MAL_CASCADE_INITIATED_ON_PLASMA_MEMBRANE|amyloid beta deposits
microglia|hydrogen|NOS3|REACTOME_ENOS_ACTIVATION_AND_REGULATION|abnormal synaptic transmission
microglia|hydrogen|APP|BIOCARTA_PLATELETAPP_PATHWAY|abnormal long term potentiation
microglia|hydrogen|APP|BIOCARTA_P35ALZHEIMERS_PATHWAY|amyloidosis
microglia|hydrogen|APP|REACTOME_GPCR_LIGAND_BINDING|microgliosis
microglia|hydrogen|APP|REACTOME_THE_NLRP3_INFLAMMASOME|tau protein deposits
microglia|hydrogen|APP|BIOCARTA_PLATELETAPP_PATHWAY|tau protein deposits
microglia|hydrogen|APP|KEGG_ALZHEIMERS_DISEASE|tau protein deposits
microglia|hydrogen|APP|REACTOME_PEPTIDE_LIGAND_BINDING_RECEPTORS|abnormal synaptic transmission
microglia|hydrogen|APP|REACTOME_RESPONSE_TO_ELEVATED_PLATELET_CYTOSOLIC_CA2_|abnormal synaptic transmission
microglia|hydrogen|APP|REACTOME_ADVANCED_GLYCOSYLATION_ENDPRODUCT_RECEPTOR_SIGNALING|amyloidosis
microglia|hydrogen|APP|PID_CASPASE_PATHWAY|abnormal synaptic transmission
microglia|hydrogen|APP|REACTOME_TRAF6_MEDIATED_NFKB_ACTIVATION|tau protein deposits
microglia|hydrogen|APP|REACTOME_TRIF_MEDIATED_TLR3_SIGNALING|gliosis
microglia|hydrogen|APP|REACTOME_ADVANCED_GLYCOSYLATION_ENDPRODUCT_RECEPTOR_SIGNALING|gliosis
microglia|hydrogen|APOE|REACTOME_METABOLISM_OF_LIPIDS_AND_LIPOPROTEINS|neuron degeneration
microglia|hydrogen|APP|REACTOME_RIP_MEDIATED_NFKB_ACTIVATION_VIA_DAI|amyloid beta deposits
microglia|hydrogen|APP|REACTOME_HEMOSTASIS|microgliosis
microglia|hydrogen|APP|REACTOME_TAK1_ACTIVATES_NFKB_BY_PHOSPHORYLATION_AND_ACTIVATION_OF_IKKS_COMPLEX|abnormal long term potentiation
microglia|hydrogen|APP|REACTOME_INFLAMMASOMES|abnormal long term potentiation
microglia|hydrogen|APP|REACTOME_TRAF6_MEDIATED_NFKB_ACTIVATION|astrocytosis
microglia|hydrogen|APP|REACTOME_INNATE_IMMUNE_SYSTEM|astrocytosis
microglia|hydrogen|APP|REACTOME_G_ALPHA_I_SIGNALLING_EVENTS|microgliosis
microglia|hydrogen|APP|REACTOME_GPCR_DOWNSTREAM_SIGNALING|amyloidosis
microglia|hydrogen|APP|REACTOME_RESPONSE_TO_ELEVATED_PLATELET_CYTOSOLIC_CA2_|amyloid beta deposits
microglia|hydrogen|APP|REACTOME_TRAF6_MEDIATED_NFKB_ACTIVATION|gliosis
microglia|hydrogen|APP|REACTOME_TRAF6_MEDIATED_INDUCTION_OF_NFKB_AND_MAP_KINASES_UPON_TLR7_8_OR_9_ACTIVATION|astrocytosis
microglia|hydrogen|APP|REACTOME_SIGNALING_BY_GPCR|tau protein deposits
microglia|hydrogen|APP|REACTOME_NFKB_AND_MAP_KINASES_ACTIVATION_MEDIATED_BY_TLR4_SIGNALING_REPERTOIRE|astrocytosis
microglia|hydrogen|APP|REACTOME_CLASS_A1_RHODOPSIN_LIKE_RECEPTORS|amyloidosis
microglia|hydrogen|APP|REACTOME_RIG_I_MDA5_MEDIATED_INDUCTION_OF_IFN_ALPHA_BETA_PATHWAYS|microgliosis
microglia|hydrogen|APP|BIOCARTA_PLATELETAPP_PATHWAY|microgliosis
microglia|hydrogen|APP|PID_GLYPICAN_1PATHWAY|gliosis
microglia|hydrogen|APP|REACTOME_G_ALPHA_I_SIGNALLING_EVENTS|gliosis
microglia|hydrogen|APP|PID_CASPASE_PATHWAY|microgliosis
microglia|hydrogen|APP|REACTOME_MYD88_MAL_CASCADE_INITIATED_ON_PLASMA_MEMBRANE|microgliosis
microglia|hydrogen|APP|KEGG_ALZHEIMERS_DISEASE|gliosis
microglia|hydrogen|APP|REACTOME_PLATELET_ACTIVATION_SIGNALING_AND_AGGREGATION|gliosis
microglia|hydrogen|APP|REACTOME_GPCR_LIGAND_BINDING|amyloid beta deposits
microglia|hydrogen|APP|REACTOME_PLATELET_ACTIVATION_SIGNALING_AND_AGGREGATION|abnormal long term potentiation
microglia|hydrogen|APP|KEGG_ALZHEIMERS_DISEASE|astrocytosis
microglia|hydrogen|APP|REACTOME_SIGNALING_BY_GPCR|abnormal long term potentiation
microglia|hydrogen|APP|REACTOME_PLATELET_ACTIVATION_SIGNALING_AND_AGGREGATION|abnormal synaptic transmission
microglia|hydrogen|APP|REACTOME_RIG_I_MDA5_MEDIATED_INDUCTION_OF_IFN_ALPHA_BETA_PATHWAYS|abnormal long term potentiation
microglia|hydrogen|APP|REACTOME_RESPONSE_TO_ELEVATED_PLATELET_CYTOSOLIC_CA2_|tau protein deposits
microglia|hydrogen|APP|REACTOME_GPCR_DOWNSTREAM_SIGNALING|abnormal long term potentiation
microglia|hydrogen|APOE|KEGG_ALZHEIMERS_DISEASE|amyloid beta deposits
microglia|hydrogen|APOE|KEGG_ALZHEIMERS_DISEASE|neuron degeneration
microglia|hydrogen|APP|REACTOME_ACTIVATED_TLR4_SIGNALLING|abnormal synaptic transmission
microglia|hydrogen|NOS3|KEGG_ARGININE_AND_PROLINE_METABOLISM|abnormal long term potentiation
microglia|hydrogen|APP|REACTOME_PLATELET_ACTIVATION_SIGNALING_AND_AGGREGATION|tau protein deposits
microglia|hydrogen|APP|REACTOME_IMMUNE_SYSTEM|amyloidosis
microglia|hydrogen|APP|REACTOME_INFLAMMASOMES|amyloidosis
microglia|hydrogen|APP|PID_P75_NTR_PATHWAY|gliosis
microglia|hydrogen|APP|PID_P75_NTR_PATHWAY|tau protein deposits
microglia|hydrogen|APP|REACTOME_INNATE_IMMUNE_SYSTEM|amyloidosis
microglia|hydrogen|APP|REACTOME_G_ALPHA_Q_SIGNALLING_EVENTS|gliosis
microglia|hydrogen|APP|REACTOME_NFKB_AND_MAP_KINASES_ACTIVATION_MEDIATED_BY_TLR4_SIGNALING_REPERTOIRE|abnormal long term potentiation
microglia|hydrogen|NOS3|PID_TXA2PATHWAY|abnormal synaptic transmission
microglia|hydrogen|APP|REACTOME_TAK1_ACTIVATES_NFKB_BY_PHOSPHORYLATION_AND_ACTIVATION_OF_IKKS_COMPLEX|amyloid beta deposits
microglia|hydrogen|APP|BIOCARTA_P35ALZHEIMERS_PATHWAY|astrocytosis
microglia|hydrogen|APP|REACTOME_ACTIVATED_TLR4_SIGNALLING|tau protein deposits
microglia|hydrogen|APP|REACTOME_ADVANCED_GLYCOSYLATION_ENDPRODUCT_RECEPTOR_SIGNALING|abnormal synaptic transmission
microglia|hydrogen|APP|REACTOME_GPCR_DOWNSTREAM_SIGNALING|abnormal synaptic transmission
microglia|hydrogen|APP|REACTOME_GASTRIN_CREB_SIGNALLING_PATHWAY_VIA_PKC_AND_MAPK|amyloidosis
microglia|hydrogen|APP|REACTOME_ACTIVATED_TLR4_SIGNALLING|abnormal long term potentiation
microglia|hydrogen|NOS3|BIOCARTA_VEGF_PATHWAY|abnormal synaptic transmission
microglia|hydrogen|APP|REACTOME_TRAF6_MEDIATED_INDUCTION_OF_NFKB_AND_MAP_KINASES_UPON_TLR7_8_OR_9_ACTIVATION|abnormal long term potentiation
microglia|hydrogen|NOS3|KEGG_CALCIUM_SIGNALING_PATHWAY|abnormal long term potentiation
microglia|hydrogen|APP|REACTOME_GPCR_DOWNSTREAM_SIGNALING|amyloid beta deposits
microglia|hydrogen|NOS3|BIOCARTA_NO1_PATHWAY|abnormal synaptic transmission
microglia|hydrogen|APP|REACTOME_THE_NLRP3_INFLAMMASOME|abnormal synaptic transmission
microglia|hydrogen|APOE|REACTOME_HDL_MEDIATED_LIPID_TRANSPORT|neurodegeneration
microglia|hydrogen|APP|REACTOME_TOLL_RECEPTOR_CASCADES|abnormal long term potentiation
microglia|hydrogen|APP|PID_GLYPICAN_1PATHWAY|microgliosis
microglia|hydrogen|APP|REACTOME_ACTIVATED_TLR4_SIGNALLING|gliosis
microglia|hydrogen|APP|PID_P75_NTR_PATHWAY|astrocytosis
microglia|hydrogen|APOE|REACTOME_HDL_MEDIATED_LIPID_TRANSPORT|amyloid beta deposits
microglia|hydrogen|APOE|REACTOME_LIPID_DIGESTION_MOBILIZATION_AND_TRANSPORT|neuron degeneration
microglia|hydrogen|APOE|REACTOME_HDL_MEDIATED_LIPID_TRANSPORT|neuron degeneration
microglia|hydrogen|APP|REACTOME_TRAF6_MEDIATED_NFKB_ACTIVATION|microgliosis
microglia|hydrogen|APP|REACTOME_MYD88_MAL_CASCADE_INITIATED_ON_PLASMA_MEMBRANE|amyloidosis
microglia|hydrogen|APP|REACTOME_TRAF6_MEDIATED_INDUCTION_OF_NFKB_AND_MAP_KINASES_UPON_TLR7_8_OR_9_ACTIVATION|gliosis
microglia|hydrogen|APOE|REACTOME_METABOLISM_OF_LIPIDS_AND_LIPOPROTEINS|amyloidosis
microglia|hydrogen|NOS3|PID_FRA_PATHWAY|abnormal long term potentiation
microglia|hydrogen|APP|REACTOME_PEPTIDE_LIGAND_BINDING_RECEPTORS|microgliosis
microglia|hydrogen|APP|REACTOME_INNATE_IMMUNE_SYSTEM|abnormal long term potentiation
microglia|hydrogen|APOE|REACTOME_METABOLISM_OF_LIPIDS_AND_LIPOPROTEINS|gliosis
microglia|hydrogen|APP|REACTOME_GASTRIN_CREB_SIGNALLING_PATHWAY_VIA_PKC_AND_MAPK|gliosis
microglia|hydrogen|APP|REACTOME_HEMOSTASIS|amyloid beta deposits
microglia|hydrogen|APP|REACTOME_RIP_MEDIATED_NFKB_ACTIVATION_VIA_DAI|gliosis
microglia|hydrogen|APP|PID_P75_NTR_PATHWAY|amyloid beta deposits
microglia|hydrogen|APP|BIOCARTA_PLATELETAPP_PATHWAY|gliosis
microglia|hydrogen|APP|REACTOME_AMYLOIDS|abnormal synaptic transmission
microglia|hydrogen|NOS3|PID_ANGIOPOIETIN_RECEPTOR_PATHWAY|abnormal synaptic transmission
microglia|hydrogen|APOE|REACTOME_LIPOPROTEIN_METABOLISM|neuron degeneration
microglia|hydrogen|APP|REACTOME_PEPTIDE_LIGAND_BINDING_RECEPTORS|gliosis
microglia|hydrogen|APP|REACTOME_PLATELET_ACTIVATION_SIGNALING_AND_AGGREGATION|amyloid beta deposits
microglia|hydrogen|APP|REACTOME_GASTRIN_CREB_SIGNALLING_PATHWAY_VIA_PKC_AND_MAPK|tau protein deposits
microglia|hydrogen|APP|REACTOME_AMYLOIDS|amyloid beta deposits
microglia|hydrogen|NOS3|REACTOME_LATENT_INFECTION_OF_HOMO_SAPIENS_WITH_MYCOBACTERIUM_TUBERCULOSIS|abnormal synaptic transmission
microglia|hydrogen|APP|REACTOME_G_ALPHA_I_SIGNALLING_EVENTS|tau protein deposits
microglia|hydrogen|APP|REACTOME_CLASS_A1_RHODOPSIN_LIKE_RECEPTORS|amyloid beta deposits
microglia|hydrogen|NOS3|REACTOME_TETRAHYDROBIOPTERIN_BH4_SYNTHESIS_RECYCLING_SALVAGE_AND_REGULATION|abnormal synaptic transmission
microglia|hydrogen|APP|REACTOME_CLASS_A1_RHODOPSIN_LIKE_RECEPTORS|abnormal long term potentiation
microglia|hydrogen|NOS3|REACTOME_NITRIC_OXIDE_STIMULATES_GUANYLATE_CYCLASE|abnormal synaptic transmission
microglia|hydrogen|APP|REACTOME_GPCR_DOWNSTREAM_SIGNALING|gliosis
microglia|hydrogen|APP|BIOCARTA_PLATELETAPP_PATHWAY|amyloid beta deposits
microglia|hydrogen|APP|REACTOME_PEPTIDE_LIGAND_BINDING_RECEPTORS|abnormal long term potentiation
microglia|hydrogen|APP|REACTOME_TAK1_ACTIVATES_NFKB_BY_PHOSPHORYLATION_AND_ACTIVATION_OF_IKKS_COMPLEX|microgliosis
microglia|hydrogen|APP|REACTOME_IMMUNE_SYSTEM|abnormal long term potentiation
microglia|hydrogen|APP|REACTOME_GPCR_LIGAND_BINDING|astrocytosis
microglia|hydrogen|APP|REACTOME_GASTRIN_CREB_SIGNALLING_PATHWAY_VIA_PKC_AND_MAPK|abnormal synaptic transmission
microglia|hydrogen|NOS3|PID_ANGIOPOIETIN_RECEPTOR_PATHWAY|abnormal long term potentiation
microglia|hydrogen|APP|REACTOME_NFKB_AND_MAP_KINASES_ACTIVATION_MEDIATED_BY_TLR4_SIGNALING_REPERTOIRE|amyloid beta deposits
microglia|hydrogen|APP|REACTOME_MYD88_MAL_CASCADE_INITIATED_ON_PLASMA_MEMBRANE|abnormal synaptic transmission
microglia|hydrogen|NOS3|BIOCARTA_GCR_PATHWAY|abnormal synaptic transmission
microglia|hydrogen|APP|REACTOME_INNATE_IMMUNE_SYSTEM|amyloid beta deposits
microglia|hydrogen|APP|REACTOME_SIGNALING_BY_GPCR|abnormal synaptic transmission
microglia|hydrogen|APP|REACTOME_AMYLOIDS|microgliosis
microglia|hydrogen|APP|REACTOME_ADVANCED_GLYCOSYLATION_ENDPRODUCT_RECEPTOR_SIGNALING|tau protein deposits
microglia|hydrogen|APP|REACTOME_NUCLEOTIDE_BINDING_DOMAIN_LEUCINE_RICH_REPEAT_CONTAINING_RECEPTOR_NLR_SIGNALING_PATHWAYS|amyloidosis
microglia|hydrogen|APOE|REACTOME_METABOLISM_OF_LIPIDS_AND_LIPOPROTEINS|cerebral amyloid angiopathy
microglia|hydrogen|APP|PID_CASPASE_PATHWAY|amyloidosis
microglia|hydrogen|APP|REACTOME_RIG_I_MDA5_MEDIATED_INDUCTION_OF_IFN_ALPHA_BETA_PATHWAYS|amyloidosis
microglia|hydrogen|APP|REACTOME_HEMOSTASIS|gliosis
microglia|hydrogen|APOE|REACTOME_CHYLOMICRON_MEDIATED_LIPID_TRANSPORT|gliosis
microglia|hydrogen|APP|REACTOME_THE_NLRP3_INFLAMMASOME|gliosis
microglia|hydrogen|APOE|KEGG_ALZHEIMERS_DISEASE|neurodegeneration
microglia|hydrogen|APP|REACTOME_AMYLOIDS|gliosis
microglia|hydrogen|APP|REACTOME_ADVANCED_GLYCOSYLATION_ENDPRODUCT_RECEPTOR_SIGNALING|abnormal long term potentiation
microglia|hydrogen|NOS3|KEGG_CALCIUM_SIGNALING_PATHWAY|abnormal synaptic transmission
microglia|hydrogen|APP|PID_CASPASE_PATHWAY|astrocytosis
microglia|hydrogen|APP|REACTOME_NFKB_AND_MAP_KINASES_ACTIVATION_MEDIATED_BY_TLR4_SIGNALING_REPERTOIRE|microgliosis
microglia|hydrogen|APP|REACTOME_SIGNALING_BY_GPCR|amyloidosis
microglia|hydrogen|APP|KEGG_ALZHEIMERS_DISEASE|amyloidosis
microglia|hydrogen|APP|REACTOME_MYD88_MAL_CASCADE_INITIATED_ON_PLASMA_MEMBRANE|astrocytosis
microglia|hydrogen|APP|REACTOME_PEPTIDE_LIGAND_BINDING_RECEPTORS|astrocytosis
microglia|hydrogen|APP|BIOCARTA_P35ALZHEIMERS_PATHWAY|gliosis
microglia|hydrogen|APP|REACTOME_IMMUNE_SYSTEM|microgliosis
microglia|hydrogen|APP|REACTOME_TRIF_MEDIATED_TLR3_SIGNALING|tau protein deposits
microglia|hydrogen|APP|REACTOME_RIP_MEDIATED_NFKB_ACTIVATION_VIA_DAI|microgliosis
microglia|hydrogen|APP|REACTOME_TRIF_MEDIATED_TLR3_SIGNALING|astrocytosis
microglia|hydrogen|APP|REACTOME_RIP_MEDIATED_NFKB_ACTIVATION_VIA_DAI|astrocytosis
microglia|hydrogen|NOS3|REACTOME_LATENT_INFECTION_OF_HOMO_SAPIENS_WITH_MYCOBACTERIUM_TUBERCULOSIS|abnormal long term potentiation
microglia|hydrogen|APP|PID_P75_NTR_PATHWAY|amyloidosis
microglia|hydrogen|APP|REACTOME_NUCLEOTIDE_BINDING_DOMAIN_LEUCINE_RICH_REPEAT_CONTAINING_RECEPTOR_NLR_SIGNALING_PATHWAYS|abnormal synaptic transmission
microglia|hydrogen|APP|REACTOME_ADVANCED_GLYCOSYLATION_ENDPRODUCT_RECEPTOR_SIGNALING|amyloid beta deposits
microglia|hydrogen|NOS3|PID_VEGFR1_PATHWAY|abnormal synaptic transmission
microglia|hydrogen|NOS3|PID_VEGFR1_PATHWAY|abnormal long term potentiation
microglia|hydrogen|APOE|REACTOME_METABOLISM_OF_LIPIDS_AND_LIPOPROTEINS|amyloid beta deposits
microglia|hydrogen|APP|REACTOME_RESPONSE_TO_ELEVATED_PLATELET_CYTOSOLIC_CA2_|gliosis
microglia|hydrogen|APP|PID_P75_NTR_PATHWAY|abnormal synaptic transmission
microglia|hydrogen|APP|BIOCARTA_PLATELETAPP_PATHWAY|abnormal synaptic transmission
microglia|hydrogen|APP|REACTOME_IMMUNE_SYSTEM|tau protein deposits
microglia|hydrogen|APP|REACTOME_THE_NLRP3_INFLAMMASOME|microgliosis
microglia|hydrogen|APP|REACTOME_RIG_I_MDA5_MEDIATED_INDUCTION_OF_IFN_ALPHA_BETA_PATHWAYS|abnormal synaptic transmission
microglia|hydrogen|APP|PID_CASPASE_PATHWAY|amyloid beta deposits
microglia|hydrogen|APP|BIOCARTA_P35ALZHEIMERS_PATHWAY|amyloid beta deposits
microglia|hydrogen|APP|REACTOME_CLASS_A1_RHODOPSIN_LIKE_RECEPTORS|gliosis
microglia|hydrogen|NOS3|BIOCARTA_NO1_PATHWAY|abnormal long term potentiation
microglia|hydrogen|APOE|REACTOME_LIPID_DIGESTION_MOBILIZATION_AND_TRANSPORT|neurodegeneration
microglia|hydrogen|NOS3|BIOCARTA_GCR_PATHWAY|abnormal long term potentiation
microglia|hydrogen|APP|REACTOME_TOLL_RECEPTOR_CASCADES|abnormal synaptic transmission
microglia|hydrogen|APP|REACTOME_GASTRIN_CREB_SIGNALLING_PATHWAY_VIA_PKC_AND_MAPK|amyloid beta deposits
microglia|hydrogen|APP|REACTOME_CLASS_A1_RHODOPSIN_LIKE_RECEPTORS|tau protein deposits
microglia|hydrogen|APP|REACTOME_GPCR_DOWNSTREAM_SIGNALING|microgliosis
microglia|hydrogen|APP|REACTOME_THE_NLRP3_INFLAMMASOME|amyloid beta deposits
microglia|hydrogen|APP|REACTOME_RIG_I_MDA5_MEDIATED_INDUCTION_OF_IFN_ALPHA_BETA_PATHWAYS|astrocytosis
microglia|hydrogen|APP|REACTOME_TOLL_RECEPTOR_CASCADES|tau protein deposits
microglia|hydrogen|APP|REACTOME_RESPONSE_TO_ELEVATED_PLATELET_CYTOSOLIC_CA2_|amyloidosis
microglia|hydrogen|APOE|REACTOME_CHYLOMICRON_MEDIATED_LIPID_TRANSPORT|amyloidosis
microglia|hydrogen|APP|REACTOME_ADVANCED_GLYCOSYLATION_ENDPRODUCT_RECEPTOR_SIGNALING|astrocytosis
microglia|hydrogen|APP|KEGG_ALZHEIMERS_DISEASE|microgliosis
microglia|hydrogen|APP|REACTOME_THE_NLRP3_INFLAMMASOME|astrocytosis
microglia|hydrogen|APP|REACTOME_PLATELET_ACTIVATION_SIGNALING_AND_AGGREGATION|microgliosis
microglia|hydrogen|APP|REACTOME_SIGNALING_BY_GPCR|amyloid beta deposits
microglia|hydrogen|APOE|REACTOME_CHYLOMICRON_MEDIATED_LIPID_TRANSPORT|cerebral amyloid angiopathy
microglia|hydrogen|APP|BIOCARTA_PLATELETAPP_PATHWAY|amyloidosis
microglia|hydrogen|NOS3|REACTOME_TETRAHYDROBIOPTERIN_BH4_SYNTHESIS_RECYCLING_SALVAGE_AND_REGULATION|abnormal long term potentiation
microglia|hydrogen|APP|REACTOME_SIGNALING_BY_GPCR|microgliosis
microglia|dopamine|VEGFA|REACTOME_HEMOSTASIS|astrocytosis
microglia|dopamine|VEGFA|REACTOME_RESPONSE_TO_ELEVATED_PLATELET_CYTOSOLIC_CA2_|neurodegeneration
microglia|dopamine|APP|REACTOME_G_ALPHA_Q_SIGNALLING_EVENTS|microgliosis
microglia|dopamine|VEGFA|KEGG_MTOR_SIGNALING_PATHWAY|gliosis
microglia|dopamine|NOS3|BIOCARTA_GCR_PATHWAY|abnormal long term potentiation
microglia|dopamine|APP|REACTOME_TAK1_ACTIVATES_NFKB_BY_PHOSPHORYLATION_AND_ACTIVATION_OF_IKKS_COMPLEX|amyloid beta deposits
microglia|dopamine|APP|REACTOME_MYD88_MAL_CASCADE_INITIATED_ON_PLASMA_MEMBRANE|gliosis
microglia|dopamine|APP|PID_CASPASE_PATHWAY|abnormal synaptic transmission
microglia|dopamine|APP|REACTOME_TRAF6_MEDIATED_NFKB_ACTIVATION|amyloidosis
microglia|dopamine|APP|BIOCARTA_PLATELETAPP_PATHWAY|microgliosis
microglia|dopamine|APP|REACTOME_PEPTIDE_LIGAND_BINDING_RECEPTORS|abnormal long term potentiation
microglia|dopamine|VEGFA|PID_S1P_S1P1_PATHWAY|gliosis
microglia|dopamine|APP|BIOCARTA_P35ALZHEIMERS_PATHWAY|abnormal long term potentiation
microglia|dopamine|APP|REACTOME_ADVANCED_GLYCOSYLATION_ENDPRODUCT_RECEPTOR_SIGNALING|amyloidosis
microglia|dopamine|APP|REACTOME_G_ALPHA_Q_SIGNALLING_EVENTS|abnormal long term potentiation
microglia|dopamine|VEGFA|PID_S1P_S1P3_PATHWAY|neurodegeneration
microglia|dopamine|VEGFA|REACTOME_PLATELET_ACTIVATION_SIGNALING_AND_AGGREGATION|gliosis
microglia|dopamine|APP|REACTOME_CLASS_A1_RHODOPSIN_LIKE_RECEPTORS|astrocytosis
microglia|dopamine|VEGFA|KEGG_RENAL_CELL_CARCINOMA|astrocytosis
microglia|dopamine|APP|REACTOME_IMMUNE_SYSTEM|astrocytosis
microglia|dopamine|APP|REACTOME_TRAF6_MEDIATED_NFKB_ACTIVATION|tau protein deposits
microglia|dopamine|NOS3|BIOCARTA_NO1_PATHWAY|abnormal long term potentiation
microglia|dopamine|APP|REACTOME_TRAF6_MEDIATED_INDUCTION_OF_NFKB_AND_MAP_KINASES_UPON_TLR7_8_OR_9_ACTIVATION|abnormal synaptic transmission
microglia|dopamine|VEGFA|PID_SHP2_PATHWAY|neuron degeneration
microglia|dopamine|NOS3|BIOCARTA_VEGF_PATHWAY|abnormal synaptic transmission
microglia|dopamine|VEGFA|KEGG_CYTOKINE_CYTOKINE_RECEPTOR_INTERACTION|astrocytosis
microglia|dopamine|APP|REACTOME_G_ALPHA_I_SIGNALLING_EVENTS|gliosis
microglia|dopamine|VEGFA|PID_INTEGRIN_A9B1_PATHWAY|neuron degeneration
microglia|dopamine|VEGFA|KEGG_MTOR_SIGNALING_PATHWAY|astrocytosis
microglia|dopamine|APP|REACTOME_INFLAMMASOMES|gliosis
microglia|dopamine|VEGFA|PID_HIF2PATHWAY|gliosis
microglia|dopamine|APP|REACTOME_GPCR_DOWNSTREAM_SIGNALING|gliosis
microglia|dopamine|VEGFA|BIOCARTA_HIF_PATHWAY|astrocytosis
microglia|dopamine|NOS3|REACTOME_ENOS_ACTIVATION_AND_REGULATION|abnormal synaptic transmission
microglia|dopamine|APP|REACTOME_MYD88_MAL_CASCADE_INITIATED_ON_PLASMA_MEMBRANE|astrocytosis
microglia|dopamine|VEGFA|NABA_MATRISOME|neuron degeneration
microglia|dopamine|APP|REACTOME_TRAF6_MEDIATED_INDUCTION_OF_NFKB_AND_MAP_KINASES_UPON_TLR7_8_OR_9_ACTIVATION|tau protein deposits
microglia|dopamine|VEGFA|KEGG_FOCAL_ADHESION|neurodegeneration
microglia|dopamine|APP|REACTOME_IMMUNE_SYSTEM|gliosis
microglia|dopamine|APP|KEGG_ALZHEIMERS_DISEASE|gliosis
microglia|dopamine|APP|REACTOME_AMYLOIDS|microgliosis
microglia|dopamine|VEGFA|KEGG_VEGF_SIGNALING_PATHWAY|neuron degeneration
microglia|dopamine|VEGFA|REACTOME_PLATELET_ACTIVATION_SIGNALING_AND_AGGREGATION|astrocytosis
microglia|dopamine|APP|REACTOME_G_ALPHA_Q_SIGNALLING_EVENTS|astrocytosis
microglia|dopamine|APP|REACTOME_RESPONSE_TO_ELEVATED_PLATELET_CYTOSOLIC_CA2_|astrocytosis
microglia|dopamine|APP|REACTOME_G_ALPHA_Q_SIGNALLING_EVENTS|amyloidosis
microglia|dopamine|APP|REACTOME_TOLL_RECEPTOR_CASCADES|astrocytosis
microglia|dopamine|APP|REACTOME_MYD88_MAL_CASCADE_INITIATED_ON_PLASMA_MEMBRANE|amyloidosis
microglia|dopamine|VEGFA|PID_VEGFR1_PATHWAY|neurodegeneration
microglia|dopamine|NOS3|KEGG_ARGININE_AND_PROLINE_METABOLISM|abnormal synaptic transmission
microglia|dopamine|APP|REACTOME_AMYLOIDS|amyloid beta deposits
microglia|dopamine|NOS3|KEGG_VEGF_SIGNALING_PATHWAY|abnormal synaptic transmission
microglia|dopamine|APP|REACTOME_ACTIVATED_TLR4_SIGNALLING|gliosis
microglia|dopamine|APP|REACTOME_PEPTIDE_LIGAND_BINDING_RECEPTORS|astrocytosis
microglia|dopamine|APP|REACTOME_CLASS_A1_RHODOPSIN_LIKE_RECEPTORS|microgliosis
microglia|dopamine|APP|REACTOME_GPCR_LIGAND_BINDING|microgliosis
microglia|dopamine|VEGFA|REACTOME_HEMOSTASIS|neuron degeneration
microglia|dopamine|VEGFA|BIOCARTA_NO1_PATHWAY|astrocytosis
microglia|dopamine|APP|REACTOME_TRAF6_MEDIATED_INDUCTION_OF_NFKB_AND_MAP_KINASES_UPON_TLR7_8_OR_9_ACTIVATION|amyloidosis
microglia|dopamine|APP|REACTOME_AMYLOIDS|abnormal synaptic transmission
microglia|dopamine|APP|REACTOME_G_ALPHA_Q_SIGNALLING_EVENTS|gliosis
microglia|dopamine|APP|REACTOME_G_ALPHA_I_SIGNALLING_EVENTS|microgliosis
microglia|dopamine|APP|REACTOME_INFLAMMASOMES|microgliosis
microglia|dopamine|NOS3|PID_THROMBIN_PAR1_PATHWAY|abnormal long term potentiation
microglia|dopamine|APP|REACTOME_MYD88_MAL_CASCADE_INITIATED_ON_PLASMA_MEMBRANE|microgliosis
microglia|dopamine|APP|REACTOME_GASTRIN_CREB_SIGNALLING_PATHWAY_VIA_PKC_AND_MAPK|amyloidosis
microglia|dopamine|VEGFA|REACTOME_PLATELET_ACTIVATION_SIGNALING_AND_AGGREGATION|neurodegeneration
microglia|dopamine|VEGFA|PID_HIF2PATHWAY|astrocytosis
microglia|dopamine|VEGFA|PID_S1P_S1P3_PATHWAY|neuron degeneration
microglia|dopamine|VEGFA|PID_GLYPICAN_1PATHWAY|neuron degeneration
microglia|dopamine|APP|REACTOME_GPCR_DOWNSTREAM_SIGNALING|amyloid beta deposits
microglia|dopamine|APP|REACTOME_TAK1_ACTIVATES_NFKB_BY_PHOSPHORYLATION_AND_ACTIVATION_OF_IKKS_COMPLEX|abnormal synaptic transmission
microglia|dopamine|NOS3|BIOCARTA_GCR_PATHWAY|abnormal synaptic transmission
microglia|dopamine|APP|REACTOME_PLATELET_ACTIVATION_SIGNALING_AND_AGGREGATION|astrocytosis
microglia|dopamine|APP|REACTOME_PEPTIDE_LIGAND_BINDING_RECEPTORS|tau protein deposits
microglia|dopamine|VEGFA|BIOCARTA_NO1_PATHWAY|neurodegeneration
microglia|dopamine|VEGFA|PID_S1P_S1P1_PATHWAY|astrocytosis
microglia|dopamine|VEGFA|KEGG_FOCAL_ADHESION|neuron degeneration
microglia|dopamine|VEGFA|PID_VEGF_VEGFR_PATHWAY|neurodegeneration
microglia|dopamine|APP|REACTOME_ADVANCED_GLYCOSYLATION_ENDPRODUCT_RECEPTOR_SIGNALING|abnormal synaptic transmission
microglia|dopamine|APP|REACTOME_MYD88_MAL_CASCADE_INITIATED_ON_PLASMA_MEMBRANE|abnormal synaptic transmission
microglia|dopamine|APP|REACTOME_RIG_I_MDA5_MEDIATED_INDUCTION_OF_IFN_ALPHA_BETA_PATHWAYS|tau protein deposits
microglia|dopamine|VEGFA|KEGG_VEGF_SIGNALING_PATHWAY|neurodegeneration
microglia|dopamine|NOS3|KEGG_ARGININE_AND_PROLINE_METABOLISM|abnormal long term potentiation
microglia|dopamine|VEGFA|NABA_SECRETED_FACTORS|neuron degeneration
microglia|dopamine|VEGFA|NABA_MATRISOME|astrocytosis
microglia|dopamine|APP|BIOCARTA_PLATELETAPP_PATHWAY|amyloidosis
microglia|dopamine|APP|REACTOME_ADVANCED_GLYCOSYLATION_ENDPRODUCT_RECEPTOR_SIGNALING|amyloid beta deposits
microglia|dopamine|APP|REACTOME_INNATE_IMMUNE_SYSTEM|astrocytosis
microglia|dopamine|VEGFA|PID_S1P_S1P3_PATHWAY|gliosis
microglia|dopamine|APP|REACTOME_TRIF_MEDIATED_TLR3_SIGNALING|amyloid beta deposits
microglia|dopamine|VEGFA|PID_HIF1_TFPATHWAY|neuron degeneration
microglia|dopamine|VEGFA|REACTOME_RESPONSE_TO_ELEVATED_PLATELET_CYTOSOLIC_CA2_|astrocytosis
microglia|dopamine|VEGFA|PID_VEGFR1_2_PATHWAY|neurodegeneration
microglia|dopamine|VEGFA|NABA_MATRISOME_ASSOCIATED|neurodegeneration
microglia|dopamine|APP|REACTOME_G_ALPHA_Q_SIGNALLING_EVENTS|tau protein deposits
microglia|dopamine|APP|REACTOME_INFLAMMASOMES|amyloidosis
microglia|dopamine|APP|REACTOME_TRAF6_MEDIATED_INDUCTION_OF_NFKB_AND_MAP_KINASES_UPON_TLR7_8_OR_9_ACTIVATION|abnormal long term potentiation
microglia|dopamine|APP|REACTOME_PEPTIDE_LIGAND_BINDING_RECEPTORS|abnormal synaptic transmission
microglia|dopamine|VEGFA|PID_AVB3_INTEGRIN_PATHWAY|gliosis
microglia|dopamine|APP|PID_GLYPICAN_1PATHWAY|amyloid beta deposits
microglia|dopamine|VEGFA|KEGG_BLADDER_CANCER|astrocytosis
microglia|dopamine|APP|REACTOME_INNATE_IMMUNE_SYSTEM|amyloid beta deposits
microglia|dopamine|APP|REACTOME_GPCR_DOWNSTREAM_SIGNALING|abnormal synaptic transmission
microglia|dopamine|NOS3|PID_ER_NONGENOMIC_PATHWAY|abnormal long term potentiation
microglia|dopamine|VEGFA|PID_INTEGRIN_A9B1_PATHWAY|gliosis
microglia|dopamine|APP|REACTOME_ACTIVATED_TLR4_SIGNALLING|amyloid beta deposits
microglia|dopamine|NOS3|PID_SHP2_PATHWAY|abnormal long term potentiation
microglia|dopamine|NOS3|PID_ANGIOPOIETIN_RECEPTOR_PATHWAY|abnormal synaptic transmission
microglia|dopamine|APP|REACTOME_GASTRIN_CREB_SIGNALLING_PATHWAY_VIA_PKC_AND_MAPK|microgliosis
microglia|dopamine|APP|REACTOME_RESPONSE_TO_ELEVATED_PLATELET_CYTOSOLIC_CA2_|abnormal long term potentiation
microglia|dopamine|APP|REACTOME_INFLAMMASOMES|abnormal synaptic transmission
microglia|dopamine|APP|REACTOME_NUCLEOTIDE_BINDING_DOMAIN_LEUCINE_RICH_REPEAT_CONTAINING_RECEPTOR_NLR_SIGNALING_PATHWAYS|microgliosis
microglia|dopamine|APP|PID_CASPASE_PATHWAY|tau protein deposits
microglia|dopamine|VEGFA|KEGG_FOCAL_ADHESION|astrocytosis
microglia|dopamine|NOS3|BIOCARTA_NO1_PATHWAY|abnormal synaptic transmission
microglia|dopamine|VEGFA|BIOCARTA_VEGF_PATHWAY|neuron degeneration
microglia|dopamine|NOS3|PID_ER_NONGENOMIC_PATHWAY|abnormal synaptic transmission
microglia|dopamine|APP|BIOCARTA_PLATELETAPP_PATHWAY|abnormal synaptic transmission
microglia|dopamine|VEGFA|KEGG_CYTOKINE_CYTOKINE_RECEPTOR_INTERACTION|gliosis
microglia|dopamine|APP|REACTOME_TAK1_ACTIVATES_NFKB_BY_PHOSPHORYLATION_AND_ACTIVATION_OF_IKKS_COMPLEX|microgliosis
microglia|dopamine|VEGFA|BIOCARTA_HIF_PATHWAY|neurodegeneration
microglia|dopamine|VEGFA|PID_INTEGRIN3_PATHWAY|astrocytosis
microglia|dopamine|APP|REACTOME_NFKB_AND_MAP_KINASES_ACTIVATION_MEDIATED_BY_TLR4_SIGNALING_REPERTOIRE|microgliosis
microglia|dopamine|APP|REACTOME_RESPONSE_TO_ELEVATED_PLATELET_CYTOSOLIC_CA2_|amyloidosis
microglia|dopamine|APP|REACTOME_G_ALPHA_I_SIGNALLING_EVENTS|tau protein deposits
microglia|dopamine|APP|PID_P75_NTR_PATHWAY|astrocytosis
microglia|dopamine|APP|REACTOME_RIP_MEDIATED_NFKB_ACTIVATION_VIA_DAI|tau protein deposits
microglia|dopamine|APP|REACTOME_AMYLOIDS|abnormal long term potentiation
microglia|dopamine|APP|PID_CASPASE_PATHWAY|amyloid beta deposits
microglia|dopamine|APP|REACTOME_NUCLEOTIDE_BINDING_DOMAIN_LEUCINE_RICH_REPEAT_CONTAINING_RECEPTOR_NLR_SIGNALING_PATHWAYS|abnormal synaptic transmission
microglia|dopamine|APP|REACTOME_THE_NLRP3_INFLAMMASOME|abnormal synaptic transmission
microglia|dopamine|APP|BIOCARTA_P35ALZHEIMERS_PATHWAY|amyloid beta deposits
microglia|dopamine|APP|REACTOME_MYD88_MAL_CASCADE_INITIATED_ON_PLASMA_MEMBRANE|tau protein deposits
microglia|dopamine|VEGFA|NABA_MATRISOME|neurodegeneration
microglia|dopamine|APP|REACTOME_GASTRIN_CREB_SIGNALLING_PATHWAY_VIA_PKC_AND_MAPK|amyloid beta deposits
microglia|dopamine|APP|REACTOME_TOLL_RECEPTOR_CASCADES|microgliosis
microglia|dopamine|NOS3|PID_TXA2PATHWAY|abnormal synaptic transmission
microglia|dopamine|VEGFA|PID_SHP2_PATHWAY|astrocytosis
microglia|dopamine|VEGFA|PID_INTEGRIN_A9B1_PATHWAY|astrocytosis
microglia|dopamine|APP|REACTOME_PLATELET_ACTIVATION_SIGNALING_AND_AGGREGATION|tau protein deposits
microglia|dopamine|APP|REACTOME_PEPTIDE_LIGAND_BINDING_RECEPTORS|microgliosis
microglia|dopamine|APP|REACTOME_CLASS_A1_RHODOPSIN_LIKE_RECEPTORS|abnormal long term potentiation
microglia|dopamine|APP|REACTOME_INNATE_IMMUNE_SYSTEM|amyloidosis
microglia|dopamine|VEGFA|PID_INTEGRIN_A9B1_PATHWAY|neurodegeneration
microglia|dopamine|VEGFA|KEGG_RENAL_CELL_CARCINOMA|gliosis
microglia|dopamine|APP|PID_P75_NTR_PATHWAY|abnormal long term potentiation
microglia|dopamine|VEGFA|REACTOME_VEGF_LIGAND_RECEPTOR_INTERACTIONS|gliosis
microglia|dopamine|APP|REACTOME_RESPONSE_TO_ELEVATED_PLATELET_CYTOSOLIC_CA2_|gliosis
microglia|dopamine|APP|REACTOME_INFLAMMASOMES|abnormal long term potentiation
microglia|dopamine|APP|BIOCARTA_P35ALZHEIMERS_PATHWAY|astrocytosis
microglia|dopamine|APP|REACTOME_NFKB_AND_MAP_KINASES_ACTIVATION_MEDIATED_BY_TLR4_SIGNALING_REPERTOIRE|amyloid beta deposits
microglia|dopamine|VEGFA|PID_VEGF_VEGFR_PATHWAY|gliosis
microglia|dopamine|APP|KEGG_ALZHEIMERS_DISEASE|abnormal synaptic transmission
microglia|dopamine|APP|BIOCARTA_P35ALZHEIMERS_PATHWAY|amyloidosis
microglia|dopamine|APP|REACTOME_NFKB_AND_MAP_KINASES_ACTIVATION_MEDIATED_BY_TLR4_SIGNALING_REPERTOIRE|abnormal synaptic transmission
microglia|dopamine|APP|PID_CASPASE_PATHWAY|gliosis
microglia|dopamine|APP|REACTOME_IMMUNE_SYSTEM|amyloid beta deposits
microglia|dopamine|APP|PID_GLYPICAN_1PATHWAY|abnormal synaptic transmission
microglia|dopamine|APP|REACTOME_PEPTIDE_LIGAND_BINDING_RECEPTORS|amyloid beta deposits
microglia|dopamine|APP|REACTOME_TOLL_RECEPTOR_CASCADES|abnormal synaptic transmission
microglia|dopamine|APP|REACTOME_PLATELET_ACTIVATION_SIGNALING_AND_AGGREGATION|amyloidosis
microglia|dopamine|APP|REACTOME_IMMUNE_SYSTEM|abnormal synaptic transmission
microglia|dopamine|APP|REACTOME_RIG_I_MDA5_MEDIATED_INDUCTION_OF_IFN_ALPHA_BETA_PATHWAYS|amyloidosis
microglia|dopamine|APP|REACTOME_G_ALPHA_I_SIGNALLING_EVENTS|astrocytosis
microglia|dopamine|APP|REACTOME_ACTIVATED_TLR4_SIGNALLING|tau protein deposits
microglia|dopamine|APP|PID_GLYPICAN_1PATHWAY|amyloidosis
microglia|dopamine|APP|REACTOME_CLASS_A1_RHODOPSIN_LIKE_RECEPTORS|abnormal synaptic transmission
microglia|dopamine|VEGFA|REACTOME_PLATELET_ACTIVATION_SIGNALING_AND_AGGREGATION|neuron degeneration
microglia|dopamine|VEGFA|BIOCARTA_HIF_PATHWAY|neuron degeneration
microglia|dopamine|APP|REACTOME_INNATE_IMMUNE_SYSTEM|abnormal synaptic transmission
microglia|dopamine|APP|PID_CASPASE_PATHWAY|astrocytosis
microglia|dopamine|VEGFA|PID_VEGFR1_2_PATHWAY|neuron degeneration
microglia|dopamine|APP|REACTOME_TOLL_RECEPTOR_CASCADES|amyloid beta deposits
microglia|dopamine|APP|BIOCARTA_P35ALZHEIMERS_PATHWAY|abnormal synaptic transmission
microglia|dopamine|APP|REACTOME_AMYLOIDS|astrocytosis
microglia|dopamine|NOS3|REACTOME_ENOS_ACTIVATION_AND_REGULATION|abnormal long term potentiation
microglia|dopamine|APP|REACTOME_SIGNALING_BY_GPCR|tau protein deposits
microglia|dopamine|APP|REACTOME_TAK1_ACTIVATES_NFKB_BY_PHOSPHORYLATION_AND_ACTIVATION_OF_IKKS_COMPLEX|abnormal long term potentiation
microglia|dopamine|APP|REACTOME_AMYLOIDS|amyloidosis
microglia|dopamine|APP|REACTOME_IMMUNE_SYSTEM|abnormal long term potentiation
microglia|dopamine|APP|REACTOME_SIGNALING_BY_GPCR|abnormal synaptic transmission
microglia|dopamine|APP|PID_P75_NTR_PATHWAY|amyloidosis
microglia|dopamine|APP|PID_P75_NTR_PATHWAY|abnormal synaptic transmission
microglia|dopamine|VEGFA|REACTOME_VEGF_LIGAND_RECEPTOR_INTERACTIONS|astrocytosis
microglia|dopamine|NOS3|BIOCARTA_HIF_PATHWAY|abnormal synaptic transmission
microglia|dopamine|NOS3|PID_FRA_PATHWAY|abnormal synaptic transmission
microglia|dopamine|APP|REACTOME_TRAF6_MEDIATED_NFKB_ACTIVATION|abnormal synaptic transmission
microglia|dopamine|VEGFA|NABA_MATRISOME|gliosis
microglia|dopamine|APP|REACTOME_SIGNALING_BY_GPCR|gliosis
microglia|dopamine|APP|REACTOME_HEMOSTASIS|amyloid beta deposits
microglia|dopamine|NOS3|REACTOME_LATENT_INFECTION_OF_HOMO_SAPIENS_WITH_MYCOBACTERIUM_TUBERCULOSIS|abnormal synaptic transmission
microglia|dopamine|NOS3|PID_VEGFR1_2_PATHWAY|abnormal long term potentiation
microglia|dopamine|APP|REACTOME_TAK1_ACTIVATES_NFKB_BY_PHOSPHORYLATION_AND_ACTIVATION_OF_IKKS_COMPLEX|gliosis
microglia|dopamine|APP|REACTOME_THE_NLRP3_INFLAMMASOME|gliosis
microglia|dopamine|APP|REACTOME_MYD88_MAL_CASCADE_INITIATED_ON_PLASMA_MEMBRANE|amyloid beta deposits
microglia|dopamine|VEGFA|BIOCARTA_VEGF_PATHWAY|neurodegeneration
microglia|dopamine|NOS3|KEGG_CALCIUM_SIGNALING_PATHWAY|abnormal synaptic transmission
microglia|dopamine|APP|PID_GLYPICAN_1PATHWAY|abnormal long term potentiation
microglia|dopamine|NOS3|PID_VEGFR1_PATHWAY|abnormal long term potentiation
microglia|dopamine|APP|REACTOME_TRIF_MEDIATED_TLR3_SIGNALING|gliosis
microglia|dopamine|APP|BIOCARTA_P35ALZHEIMERS_PATHWAY|gliosis
microglia|dopamine|VEGFA|KEGG_BLADDER_CANCER|neuron degeneration
microglia|dopamine|APP|REACTOME_INFLAMMASOMES|tau protein deposits
microglia|dopamine|VEGFA|PID_SHP2_PATHWAY|neurodegeneration
microglia|dopamine|APP|REACTOME_TRIF_MEDIATED_TLR3_SIGNALING|abnormal synaptic transmission
microglia|dopamine|APP|REACTOME_CLASS_A1_RHODOPSIN_LIKE_RECEPTORS|gliosis
microglia|dopamine|APP|BIOCARTA_PLATELETAPP_PATHWAY|astrocytosis
microglia|dopamine|APP|PID_P75_NTR_PATHWAY|microgliosis
microglia|dopamine|APP|REACTOME_GPCR_DOWNSTREAM_SIGNALING|astrocytosis
microglia|dopamine|APP|REACTOME_NUCLEOTIDE_BINDING_DOMAIN_LEUCINE_RICH_REPEAT_CONTAINING_RECEPTOR_NLR_SIGNALING_PATHWAYS|amyloid beta deposits
microglia|dopamine|APP|REACTOME_HEMOSTASIS|gliosis
microglia|dopamine|APP|REACTOME_THE_NLRP3_INFLAMMASOME|amyloid beta deposits
microglia|dopamine|APP|REACTOME_GPCR_DOWNSTREAM_SIGNALING|microgliosis
microglia|dopamine|APP|REACTOME_RIP_MEDIATED_NFKB_ACTIVATION_VIA_DAI|abnormal long term potentiation
microglia|dopamine|APP|REACTOME_NFKB_AND_MAP_KINASES_ACTIVATION_MEDIATED_BY_TLR4_SIGNALING_REPERTOIRE|amyloidosis
microglia|dopamine|APP|REACTOME_NFKB_AND_MAP_KINASES_ACTIVATION_MEDIATED_BY_TLR4_SIGNALING_REPERTOIRE|astrocytosis
microglia|dopamine|APP|REACTOME_G_ALPHA_I_SIGNALLING_EVENTS|amyloid beta deposits
microglia|dopamine|VEGFA|REACTOME_REGULATION_OF_HYPOXIA_INDUCIBLE_FACTOR_HIF_BY_OXYGEN|neurodegeneration
microglia|dopamine|APP|REACTOME_GASTRIN_CREB_SIGNALLING_PATHWAY_VIA_PKC_AND_MAPK|abnormal long term potentiation
microglia|dopamine|APP|REACTOME_TRAF6_MEDIATED_NFKB_ACTIVATION|gliosis
microglia|dopamine|NOS3|REACTOME_TETRAHYDROBIOPTERIN_BH4_SYNTHESIS_RECYCLING_SALVAGE_AND_REGULATION|abnormal synaptic transmission
microglia|dopamine|NOS3|REACTOME_TETRAHYDROBIOPTERIN_BH4_SYNTHESIS_RECYCLING_SALVAGE_AND_REGULATION|abnormal long term potentiation
microglia|dopamine|APP|REACTOME_TRAF6_MEDIATED_INDUCTION_OF_NFKB_AND_MAP_KINASES_UPON_TLR7_8_OR_9_ACTIVATION|gliosis
microglia|dopamine|VEGFA|REACTOME_REGULATION_OF_HYPOXIA_INDUCIBLE_FACTOR_HIF_BY_OXYGEN|neuron degeneration
microglia|dopamine|APP|REACTOME_RIG_I_MDA5_MEDIATED_INDUCTION_OF_IFN_ALPHA_BETA_PATHWAYS|abnormal synaptic transmission
microglia|dopamine|APP|BIOCARTA_PLATELETAPP_PATHWAY|amyloid beta deposits
microglia|dopamine|APP|REACTOME_TRIF_MEDIATED_TLR3_SIGNALING|microgliosis
microglia|dopamine|APP|PID_P75_NTR_PATHWAY|tau protein deposits
microglia|dopamine|VEGFA|PID_VEGFR1_2_PATHWAY|gliosis
microglia|dopamine|NOS3|BIOCARTA_HIF_PATHWAY|abnormal long term potentiation
microglia|dopamine|APP|REACTOME_INNATE_IMMUNE_SYSTEM|tau protein deposits
microglia|dopamine|VEGFA|BIOCARTA_NO1_PATHWAY|neuron degeneration
microglia|dopamine|VEGFA|BIOCARTA_NO1_PATHWAY|gliosis
microglia|dopamine|VEGFA|KEGG_RENAL_CELL_CARCINOMA|neurodegeneration
microglia|dopamine|VEGFA|KEGG_CYTOKINE_CYTOKINE_RECEPTOR_INTERACTION|neuron degeneration
microglia|dopamine|VEGFA|PID_VEGF_VEGFR_PATHWAY|neuron degeneration
microglia|dopamine|VEGFA|REACTOME_HEMOSTASIS|neurodegeneration
microglia|dopamine|APP|REACTOME_GPCR_DOWNSTREAM_SIGNALING|abnormal long term potentiation
microglia|dopamine|VEGFA|KEGG_RENAL_CELL_CARCINOMA|neuron degeneration
microglia|dopamine|VEGFA|REACTOME_RESPONSE_TO_ELEVATED_PLATELET_CYTOSOLIC_CA2_|neuron degeneration
microglia|dopamine|APP|REACTOME_RIP_MEDIATED_NFKB_ACTIVATION_VIA_DAI|microgliosis
microglia|dopamine|VEGFA|KEGG_BLADDER_CANCER|gliosis
microglia|dopamine|VEGFA|PID_HIF2PATHWAY|neuron degeneration
microglia|dopamine|NOS3|REACTOME_PLATELET_HOMEOSTASIS|abnormal synaptic transmission
microglia|dopamine|VEGFA|PID_AVB3_INTEGRIN_PATHWAY|neuron degeneration
microglia|dopamine|APP|PID_CASPASE_PATHWAY|microgliosis
microglia|dopamine|APP|PID_GLYPICAN_1PATHWAY|gliosis
microglia|dopamine|APP|REACTOME_ACTIVATED_TLR4_SIGNALLING|microgliosis
microglia|dopamine|VEGFA|PID_VEGFR1_2_PATHWAY|astrocytosis
microglia|dopamine|APP|REACTOME_INNATE_IMMUNE_SYSTEM|abnormal long term potentiation
microglia|dopamine|VEGFA|KEGG_PATHWAYS_IN_CANCER|neuron degeneration
microglia|dopamine|APP|REACTOME_TOLL_RECEPTOR_CASCADES|abnormal long term potentiation
microglia|dopamine|APP|BIOCARTA_P35ALZHEIMERS_PATHWAY|microgliosis
microglia|dopamine|VEGFA|BIOCARTA_VEGF_PATHWAY|astrocytosis
microglia|dopamine|APP|REACTOME_G_ALPHA_I_SIGNALLING_EVENTS|amyloidosis
microglia|dopamine|APP|KEGG_ALZHEIMERS_DISEASE|astrocytosis
microglia|dopamine|APP|REACTOME_TRAF6_MEDIATED_INDUCTION_OF_NFKB_AND_MAP_KINASES_UPON_TLR7_8_OR_9_ACTIVATION|microgliosis
microglia|dopamine|APP|REACTOME_SIGNALING_BY_GPCR|astrocytosis
microglia|dopamine|VEGFA|KEGG_PATHWAYS_IN_CANCER|astrocytosis
microglia|dopamine|VEGFA|PID_INTEGRIN3_PATHWAY|neurodegeneration
microglia|dopamine|APP|REACTOME_THE_NLRP3_INFLAMMASOME|abnormal long term potentiation
microglia|dopamine|APP|REACTOME_IMMUNE_SYSTEM|microgliosis
microglia|dopamine|VEGFA|NABA_MATRISOME_ASSOCIATED|neuron degeneration
microglia|dopamine|NOS3|REACTOME_LATENT_INFECTION_OF_HOMO_SAPIENS_WITH_MYCOBACTERIUM_TUBERCULOSIS|abnormal long term potentiation
microglia|dopamine|APP|KEGG_ALZHEIMERS_DISEASE|amyloid beta deposits
microglia|dopamine|APP|REACTOME_IMMUNE_SYSTEM|amyloidosis
microglia|dopamine|VEGFA|PID_GLYPICAN_1PATHWAY|astrocytosis
microglia|dopamine|APP|REACTOME_HEMOSTASIS|amyloidosis
microglia|dopamine|APP|PID_CASPASE_PATHWAY|abnormal long term potentiation
microglia|dopamine|APP|REACTOME_GPCR_LIGAND_BINDING|amyloid beta deposits
microglia|dopamine|APP|REACTOME_TRAF6_MEDIATED_NFKB_ACTIVATION|amyloid beta deposits
microglia|dopamine|APP|KEGG_ALZHEIMERS_DISEASE|abnormal long term potentiation
microglia|dopamine|APP|REACTOME_SIGNALING_BY_GPCR|abnormal long term potentiation
microglia|dopamine|APP|REACTOME_TRAF6_MEDIATED_INDUCTION_OF_NFKB_AND_MAP_KINASES_UPON_TLR7_8_OR_9_ACTIVATION|astrocytosis
microglia|dopamine|APP|REACTOME_RESPONSE_TO_ELEVATED_PLATELET_CYTOSOLIC_CA2_|tau protein deposits
microglia|dopamine|APP|REACTOME_TRIF_MEDIATED_TLR3_SIGNALING|amyloidosis
microglia|dopamine|VEGFA|PID_VEGFR1_PATHWAY|gliosis
microglia|dopamine|VEGFA|PID_SHP2_PATHWAY|gliosis
microglia|dopamine|APP|PID_GLYPICAN_1PATHWAY|tau protein deposits
microglia|dopamine|APP|REACTOME_ACTIVATED_TLR4_SIGNALLING|amyloidosis
microglia|dopamine|APP|BIOCARTA_P35ALZHEIMERS_PATHWAY|tau protein deposits
microglia|dopamine|APP|REACTOME_TAK1_ACTIVATES_NFKB_BY_PHOSPHORYLATION_AND_ACTIVATION_OF_IKKS_COMPLEX|amyloidosis
microglia|dopamine|NOS3|PID_TXA2PATHWAY|abnormal long term potentiation
microglia|dopamine|VEGFA|PID_TCPTP_PATHWAY|neurodegeneration
microglia|dopamine|APP|REACTOME_INNATE_IMMUNE_SYSTEM|microgliosis
microglia|dopamine|APP|REACTOME_NFKB_AND_MAP_KINASES_ACTIVATION_MEDIATED_BY_TLR4_SIGNALING_REPERTOIRE|gliosis
microglia|dopamine|APP|PID_P75_NTR_PATHWAY|gliosis
microglia|dopamine|APP|REACTOME_NUCLEOTIDE_BINDING_DOMAIN_LEUCINE_RICH_REPEAT_CONTAINING_RECEPTOR_NLR_SIGNALING_PATHWAYS|gliosis
microglia|dopamine|APP|REACTOME_GASTRIN_CREB_SIGNALLING_PATHWAY_VIA_PKC_AND_MAPK|gliosis
microglia|dopamine|VEGFA|NABA_SECRETED_FACTORS|neurodegeneration
microglia|dopamine|VEGFA|REACTOME_VEGF_LIGAND_RECEPTOR_INTERACTIONS|neuron degeneration
microglia|dopamine|APP|REACTOME_RIP_MEDIATED_NFKB_ACTIVATION_VIA_DAI|astrocytosis
microglia|dopamine|VEGFA|PID_HIF1_TFPATHWAY|gliosis
microglia|dopamine|VEGFA|NABA_MATRISOME_ASSOCIATED|gliosis
microglia|dopamine|VEGFA|KEGG_MTOR_SIGNALING_PATHWAY|neurodegeneration
microglia|dopamine|APP|REACTOME_INFLAMMASOMES|amyloid beta deposits
microglia|dopamine|APP|REACTOME_THE_NLRP3_INFLAMMASOME|tau protein deposits
microglia|dopamine|APP|PID_CASPASE_PATHWAY|amyloidosis
microglia|dopamine|APP|REACTOME_CLASS_A1_RHODOPSIN_LIKE_RECEPTORS|amyloid beta deposits
microglia|dopamine|APP|REACTOME_TAK1_ACTIVATES_NFKB_BY_PHOSPHORYLATION_AND_ACTIVATION_OF_IKKS_COMPLEX|astrocytosis
microglia|dopamine|APP|REACTOME_GPCR_LIGAND_BINDING|abnormal synaptic transmission
microglia|dopamine|APP|REACTOME_G_ALPHA_Q_SIGNALLING_EVENTS|amyloid beta deposits
microglia|dopamine|NOS3|PID_SHP2_PATHWAY|abnormal synaptic transmission
microglia|dopamine|APP|REACTOME_GASTRIN_CREB_SIGNALLING_PATHWAY_VIA_PKC_AND_MAPK|astrocytosis
microglia|dopamine|VEGFA|PID_VEGFR1_PATHWAY|astrocytosis
microglia|dopamine|APP|REACTOME_PLATELET_ACTIVATION_SIGNALING_AND_AGGREGATION|gliosis
microglia|dopamine|VEGFA|PID_INTEGRIN1_PATHWAY|neurodegeneration
microglia|dopamine|VEGFA|REACTOME_RESPONSE_TO_ELEVATED_PLATELET_CYTOSOLIC_CA2_|gliosis
microglia|dopamine|APP|REACTOME_MYD88_MAL_CASCADE_INITIATED_ON_PLASMA_MEMBRANE|abnormal long term potentiation
microglia|dopamine|APP|REACTOME_THE_NLRP3_INFLAMMASOME|amyloidosis
microglia|dopamine|NOS3|BIOCARTA_VEGF_PATHWAY|abnormal long term potentiation
microglia|dopamine|APP|REACTOME_THE_NLRP3_INFLAMMASOME|astrocytosis
microglia|dopamine|APP|REACTOME_RIP_MEDIATED_NFKB_ACTIVATION_VIA_DAI|amyloidosis
microglia|dopamine|APP|REACTOME_PLATELET_ACTIVATION_SIGNALING_AND_AGGREGATION|abnormal long term potentiation
microglia|dopamine|VEGFA|NABA_SECRETED_FACTORS|astrocytosis
microglia|dopamine|NOS3|REACTOME_NITRIC_OXIDE_STIMULATES_GUANYLATE_CYCLASE|abnormal synaptic transmission
microglia|dopamine|APP|REACTOME_ADVANCED_GLYCOSYLATION_ENDPRODUCT_RECEPTOR_SIGNALING|abnormal long term potentiation
microglia|dopamine|VEGFA|PID_INTEGRIN1_PATHWAY|gliosis
microglia|dopamine|APP|BIOCARTA_PLATELETAPP_PATHWAY|tau protein deposits
microglia|dopamine|VEGFA|KEGG_PATHWAYS_IN_CANCER|gliosis
microglia|dopamine|APP|KEGG_ALZHEIMERS_DISEASE|microgliosis
microglia|dopamine|VEGFA|PID_HIF1_TFPATHWAY|astrocytosis
microglia|dopamine|VEGFA|BIOCARTA_VEGF_PATHWAY|gliosis
microglia|dopamine|APP|REACTOME_GPCR_LIGAND_BINDING|abnormal long term potentiation
microglia|dopamine|APP|REACTOME_TOLL_RECEPTOR_CASCADES|gliosis
microglia|dopamine|APP|REACTOME_CLASS_A1_RHODOPSIN_LIKE_RECEPTORS|amyloidosis
microglia|dopamine|APP|REACTOME_RIP_MEDIATED_NFKB_ACTIVATION_VIA_DAI|gliosis
microglia|dopamine|APP|REACTOME_HEMOSTASIS|tau protein deposits
microglia|dopamine|APP|REACTOME_GPCR_LIGAND_BINDING|tau protein deposits
microglia|dopamine|APP|REACTOME_SIGNALING_BY_GPCR|microgliosis
microglia|dopamine|VEGFA|PID_S1P_S1P1_PATHWAY|neurodegeneration
microglia|dopamine|APP|REACTOME_SIGNALING_BY_GPCR|amyloidosis
microglia|dopamine|NOS3|REACTOME_HEMOSTASIS|abnormal long term potentiation
microglia|dopamine|APP|REACTOME_HEMOSTASIS|microgliosis
microglia|dopamine|APP|REACTOME_AMYLOIDS|gliosis
microglia|dopamine|VEGFA|PID_GLYPICAN_1PATHWAY|gliosis
microglia|dopamine|APP|REACTOME_TRAF6_MEDIATED_NFKB_ACTIVATION|astrocytosis
microglia|dopamine|VEGFA|REACTOME_VEGF_LIGAND_RECEPTOR_INTERACTIONS|neurodegeneration
microglia|dopamine|NOS3|REACTOME_PLATELET_HOMEOSTASIS|abnormal long term potentiation
microglia|dopamine|APP|REACTOME_INNATE_IMMUNE_SYSTEM|gliosis
microglia|dopamine|APP|KEGG_ALZHEIMERS_DISEASE|tau protein deposits
microglia|dopamine|APP|REACTOME_G_ALPHA_I_SIGNALLING_EVENTS|abnormal synaptic transmission
microglia|dopamine|APP|REACTOME_PEPTIDE_LIGAND_BINDING_RECEPTORS|amyloidosis
microglia|dopamine|VEGFA|PID_AVB3_INTEGRIN_PATHWAY|astrocytosis
microglia|dopamine|APP|REACTOME_ADVANCED_GLYCOSYLATION_ENDPRODUCT_RECEPTOR_SIGNALING|tau protein deposits
microglia|dopamine|APP|REACTOME_ACTIVATED_TLR4_SIGNALLING|abnormal long term potentiation
microglia|dopamine|VEGFA|KEGG_BLADDER_CANCER|neurodegeneration
microglia|dopamine|APP|BIOCARTA_PLATELETAPP_PATHWAY|abnormal long term potentiation
microglia|dopamine|APP|REACTOME_INFLAMMASOMES|astrocytosis
microglia|dopamine|APP|REACTOME_NUCLEOTIDE_BINDING_DOMAIN_LEUCINE_RICH_REPEAT_CONTAINING_RECEPTOR_NLR_SIGNALING_PATHWAYS|tau protein deposits
microglia|dopamine|VEGFA|KEGG_VEGF_SIGNALING_PATHWAY|astrocytosis
microglia|dopamine|VEGFA|PID_HIF1_TFPATHWAY|neurodegeneration
microglia|dopamine|APP|REACTOME_NUCLEOTIDE_BINDING_DOMAIN_LEUCINE_RICH_REPEAT_CONTAINING_RECEPTOR_NLR_SIGNALING_PATHWAYS|amyloidosis
microglia|dopamine|VEGFA|KEGG_PANCREATIC_CANCER|astrocytosis
microglia|dopamine|APP|REACTOME_RESPONSE_TO_ELEVATED_PLATELET_CYTOSOLIC_CA2_|amyloid beta deposits
microglia|dopamine|APP|PID_GLYPICAN_1PATHWAY|astrocytosis
microglia|dopamine|APP|REACTOME_GPCR_DOWNSTREAM_SIGNALING|amyloidosis
microglia|dopamine|VEGFA|KEGG_FOCAL_ADHESION|gliosis
microglia|dopamine|APP|REACTOME_PLATELET_ACTIVATION_SIGNALING_AND_AGGREGATION|amyloid beta deposits
microglia|dopamine|APP|REACTOME_IMMUNE_SYSTEM|tau protein deposits
microglia|dopamine|APP|PID_P75_NTR_PATHWAY|amyloid beta deposits
microglia|dopamine|VEGFA|REACTOME_HEMOSTASIS|gliosis
microglia|dopamine|VEGFA|PID_GLYPICAN_1PATHWAY|neurodegeneration
microglia|dopamine|APP|REACTOME_GPCR_DOWNSTREAM_SIGNALING|tau protein deposits
microglia|dopamine|VEGFA|PID_S1P_S1P1_PATHWAY|neuron degeneration
microglia|dopamine|APP|REACTOME_GPCR_LIGAND_BINDING|astrocytosis
microglia|dopamine|VEGFA|REACTOME_REGULATION_OF_HYPOXIA_INDUCIBLE_FACTOR_HIF_BY_OXYGEN|astrocytosis
microglia|dopamine|VEGFA|REACTOME_REGULATION_OF_HYPOXIA_INDUCIBLE_FACTOR_HIF_BY_OXYGEN|gliosis
microglia|dopamine|APP|REACTOME_GPCR_LIGAND_BINDING|amyloidosis
microglia|dopamine|NOS3|PID_THROMBIN_PAR1_PATHWAY|abnormal synaptic transmission
microglia|dopamine|APP|REACTOME_RIG_I_MDA5_MEDIATED_INDUCTION_OF_IFN_ALPHA_BETA_PATHWAYS|gliosis
microglia|dopamine|NOS3|REACTOME_NITRIC_OXIDE_STIMULATES_GUANYLATE_CYCLASE|abnormal long term potentiation
microglia|dopamine|APP|REACTOME_RIG_I_MDA5_MEDIATED_INDUCTION_OF_IFN_ALPHA_BETA_PATHWAYS|amyloid beta deposits
microglia|dopamine|VEGFA|PID_VEGF_VEGFR_PATHWAY|astrocytosis
microglia|dopamine|VEGFA|PID_TCPTP_PATHWAY|neuron degeneration
microglia|dopamine|VEGFA|KEGG_VEGF_SIGNALING_PATHWAY|gliosis
microglia|dopamine|VEGFA|BIOCARTA_HIF_PATHWAY|gliosis
microglia|dopamine|APP|REACTOME_TRIF_MEDIATED_TLR3_SIGNALING|abnormal long term potentiation
microglia|dopamine|VEGFA|PID_S1P_S1P3_PATHWAY|astrocytosis
microglia|dopamine|VEGFA|KEGG_CYTOKINE_CYTOKINE_RECEPTOR_INTERACTION|neurodegeneration
microglia|dopamine|VEGFA|PID_TCPTP_PATHWAY|gliosis
microglia|dopamine|NOS3|PID_ANGIOPOIETIN_RECEPTOR_PATHWAY|abnormal long term potentiation
microglia|dopamine|APP|REACTOME_NUCLEOTIDE_BINDING_DOMAIN_LEUCINE_RICH_REPEAT_CONTAINING_RECEPTOR_NLR_SIGNALING_PATHWAYS|abnormal long term potentiation
microglia|dopamine|APP|REACTOME_TAK1_ACTIVATES_NFKB_BY_PHOSPHORYLATION_AND_ACTIVATION_OF_IKKS_COMPLEX|tau protein deposits
microglia|dopamine|VEGFA|PID_INTEGRIN1_PATHWAY|astrocytosis
microglia|dopamine|VEGFA|KEGG_PANCREATIC_CANCER|neurodegeneration
microglia|dopamine|APP|REACTOME_ADVANCED_GLYCOSYLATION_ENDPRODUCT_RECEPTOR_SIGNALING|astrocytosis
microglia|dopamine|NOS3|KEGG_VEGF_SIGNALING_PATHWAY|abnormal long term potentiation
microglia|dopamine|APP|REACTOME_GASTRIN_CREB_SIGNALLING_PATHWAY_VIA_PKC_AND_MAPK|abnormal synaptic transmission
microglia|dopamine|APP|BIOCARTA_PLATELETAPP_PATHWAY|gliosis
microglia|dopamine|APP|REACTOME_PEPTIDE_LIGAND_BINDING_RECEPTORS|gliosis
microglia|dopamine|APP|REACTOME_NFKB_AND_MAP_KINASES_ACTIVATION_MEDIATED_BY_TLR4_SIGNALING_REPERTOIRE|tau protein deposits
microglia|dopamine|VEGFA|NABA_SECRETED_FACTORS|gliosis
microglia|dopamine|APP|REACTOME_TRAF6_MEDIATED_NFKB_ACTIVATION|abnormal long term potentiation
microglia|dopamine|APP|REACTOME_TRIF_MEDIATED_TLR3_SIGNALING|astrocytosis
microglia|dopamine|APP|REACTOME_HEMOSTASIS|abnormal long term potentiation
microglia|dopamine|APP|REACTOME_RIG_I_MDA5_MEDIATED_INDUCTION_OF_IFN_ALPHA_BETA_PATHWAYS|abnormal long term potentiation
microglia|dopamine|VEGFA|KEGG_MTOR_SIGNALING_PATHWAY|neuron degeneration
microglia|dopamine|APP|REACTOME_SIGNALING_BY_GPCR|amyloid beta deposits
microglia|dopamine|APP|PID_GLYPICAN_1PATHWAY|microgliosis
microglia|dopamine|APP|REACTOME_RESPONSE_TO_ELEVATED_PLATELET_CYTOSOLIC_CA2_|abnormal synaptic transmission
microglia|dopamine|APP|REACTOME_RIG_I_MDA5_MEDIATED_INDUCTION_OF_IFN_ALPHA_BETA_PATHWAYS|microgliosis
microglia|dopamine|VEGFA|PID_TCPTP_PATHWAY|astrocytosis
microglia|dopamine|APP|REACTOME_TRIF_MEDIATED_TLR3_SIGNALING|tau protein deposits
microglia|dopamine|APP|REACTOME_HEMOSTASIS|astrocytosis
microglia|dopamine|VEGFA|KEGG_PANCREATIC_CANCER|neuron degeneration
microglia|dopamine|APP|REACTOME_TRAF6_MEDIATED_NFKB_ACTIVATION|microgliosis
microglia|dopamine|NOS3|REACTOME_HEMOSTASIS|abnormal synaptic transmission
microglia|dopamine|VEGFA|NABA_MATRISOME_ASSOCIATED|astrocytosis
microglia|dopamine|APP|REACTOME_ACTIVATED_TLR4_SIGNALLING|astrocytosis
microglia|dopamine|APP|KEGG_ALZHEIMERS_DISEASE|amyloidosis
microglia|dopamine|VEGFA|PID_AVB3_INTEGRIN_PATHWAY|neurodegeneration
microglia|dopamine|APP|REACTOME_PLATELET_ACTIVATION_SIGNALING_AND_AGGREGATION|abnormal synaptic transmission
microglia|dopamine|NOS3|PID_VEGFR1_PATHWAY|abnormal synaptic transmission
microglia|dopamine|APP|REACTOME_NUCLEOTIDE_BINDING_DOMAIN_LEUCINE_RICH_REPEAT_CONTAINING_RECEPTOR_NLR_SIGNALING_PATHWAYS|astrocytosis
microglia|dopamine|APP|REACTOME_HEMOSTASIS|abnormal synaptic transmission
microglia|dopamine|APP|REACTOME_ADVANCED_GLYCOSYLATION_ENDPRODUCT_RECEPTOR_SIGNALING|gliosis
microglia|dopamine|VEGFA|KEGG_PANCREATIC_CANCER|gliosis
microglia|dopamine|APP|REACTOME_THE_NLRP3_INFLAMMASOME|microgliosis
microglia|dopamine|APP|REACTOME_NFKB_AND_MAP_KINASES_ACTIVATION_MEDIATED_BY_TLR4_SIGNALING_REPERTOIRE|abnormal long term potentiation
microglia|dopamine|APP|REACTOME_RIG_I_MDA5_MEDIATED_INDUCTION_OF_IFN_ALPHA_BETA_PATHWAYS|astrocytosis
microglia|dopamine|VEGFA|PID_INTEGRIN3_PATHWAY|neuron degeneration
microglia|dopamine|VEGFA|PID_INTEGRIN3_PATHWAY|gliosis
microglia|dopamine|APP|REACTOME_CLASS_A1_RHODOPSIN_LIKE_RECEPTORS|tau protein deposits
microglia|dopamine|APP|REACTOME_TRAF6_MEDIATED_INDUCTION_OF_NFKB_AND_MAP_KINASES_UPON_TLR7_8_OR_9_ACTIVATION|amyloid beta deposits
microglia|dopamine|APP|REACTOME_TOLL_RECEPTOR_CASCADES|amyloidosis
microglia|dopamine|APP|REACTOME_G_ALPHA_I_SIGNALLING_EVENTS|abnormal long term potentiation
microglia|dopamine|VEGFA|PID_INTEGRIN1_PATHWAY|neuron degeneration
microglia|dopamine|VEGFA|KEGG_PATHWAYS_IN_CANCER|neurodegeneration
microglia|dopamine|APP|REACTOME_PLATELET_ACTIVATION_SIGNALING_AND_AGGREGATION|microgliosis
microglia|dopamine|APP|REACTOME_RESPONSE_TO_ELEVATED_PLATELET_CYTOSOLIC_CA2_|microgliosis
microglia|dopamine|VEGFA|PID_VEGFR1_PATHWAY|neuron degeneration
microglia|dopamine|APP|REACTOME_RIP_MEDIATED_NFKB_ACTIVATION_VIA_DAI|abnormal synaptic transmission
microglia|dopamine|VEGFA|PID_HIF2PATHWAY|neurodegeneration
microglia|dopamine|APP|REACTOME_ADVANCED_GLYCOSYLATION_ENDPRODUCT_RECEPTOR_SIGNALING|microgliosis
microglia|dopamine|NOS3|PID_FRA_PATHWAY|abnormal long term potentiation
microglia|dopamine|NOS3|PID_VEGFR1_2_PATHWAY|abnormal synaptic transmission
microglia|dopamine|APP|REACTOME_GASTRIN_CREB_SIGNALLING_PATHWAY_VIA_PKC_AND_MAPK|tau protein deposits
microglia|dopamine|APP|REACTOME_RIP_MEDIATED_NFKB_ACTIVATION_VIA_DAI|amyloid beta deposits
microglia|dopamine|APP|REACTOME_GPCR_LIGAND_BINDING|gliosis
microglia|dopamine|APP|REACTOME_AMYLOIDS|tau protein deposits
microglia|dopamine|APP|REACTOME_TOLL_RECEPTOR_CASCADES|tau protein deposits
microglia|dopamine|APP|REACTOME_G_ALPHA_Q_SIGNALLING_EVENTS|abnormal synaptic transmission
microglia|dopamine|APP|REACTOME_ACTIVATED_TLR4_SIGNALLING|abnormal synaptic transmission
microglia|dopamine|NOS3|KEGG_CALCIUM_SIGNALING_PATHWAY|abnormal long term potentiation
microglia|d-lactic acid|APP|REACTOME_G_ALPHA_I_SIGNALLING_EVENTS|microgliosis
microglia|d-lactic acid|APP|REACTOME_GASTRIN_CREB_SIGNALLING_PATHWAY_VIA_PKC_AND_MAPK|gliosis
microglia|d-lactic acid|APP|REACTOME_GASTRIN_CREB_SIGNALLING_PATHWAY_VIA_PKC_AND_MAPK|abnormal long term potentiation
microglia|d-lactic acid|APP|REACTOME_THE_NLRP3_INFLAMMASOME|gliosis
microglia|d-lactic acid|APP|REACTOME_G_ALPHA_Q_SIGNALLING_EVENTS|tau protein deposits
microglia|d-lactic acid|APP|REACTOME_ACTIVATED_TLR4_SIGNALLING|microgliosis
microglia|d-lactic acid|APP|REACTOME_GASTRIN_CREB_SIGNALLING_PATHWAY_VIA_PKC_AND_MAPK|microgliosis
microglia|d-lactic acid|APP|REACTOME_SIGNALING_BY_GPCR|gliosis
microglia|d-lactic acid|APP|REACTOME_G_ALPHA_Q_SIGNALLING_EVENTS|astrocytosis
microglia|d-lactic acid|VEGFA|NABA_SECRETED_FACTORS|astrocytosis
microglia|d-lactic acid|VEGFA|PID_HIF2PATHWAY|astrocytosis
microglia|d-lactic acid|APP|PID_CASPASE_PATHWAY|astrocytosis
microglia|d-lactic acid|APP|REACTOME_GPCR_LIGAND_BINDING|amyloidosis
microglia|d-lactic acid|APP|REACTOME_GPCR_DOWNSTREAM_SIGNALING|abnormal synaptic transmission
microglia|d-lactic acid|APP|REACTOME_CLASS_A1_RHODOPSIN_LIKE_RECEPTORS|tau protein deposits
microglia|d-lactic acid|APP|REACTOME_CLASS_A1_RHODOPSIN_LIKE_RECEPTORS|astrocytosis
microglia|d-lactic acid|APP|REACTOME_AMYLOIDS|microgliosis
microglia|d-lactic acid|VEGFA|PID_S1P_S1P3_PATHWAY|astrocytosis
microglia|d-lactic acid|APP|REACTOME_TAK1_ACTIVATES_NFKB_BY_PHOSPHORYLATION_AND_ACTIVATION_OF_IKKS_COMPLEX|amyloidosis
microglia|d-lactic acid|APP|REACTOME_TRAF6_MEDIATED_INDUCTION_OF_NFKB_AND_MAP_KINASES_UPON_TLR7_8_OR_9_ACTIVATION|abnormal long term potentiation
microglia|d-lactic acid|VEGFA|KEGG_PATHWAYS_IN_CANCER|gliosis
microglia|d-lactic acid|VEGFA|KEGG_PATHWAYS_IN_CANCER|neuron degeneration
microglia|d-lactic acid|APP|REACTOME_G_ALPHA_Q_SIGNALLING_EVENTS|microgliosis
microglia|d-lactic acid|APP|KEGG_ALZHEIMERS_DISEASE|tau protein deposits
microglia|d-lactic acid|APP|REACTOME_TOLL_RECEPTOR_CASCADES|amyloidosis
microglia|d-lactic acid|VEGFA|PID_INTEGRIN1_PATHWAY|neuron degeneration
microglia|d-lactic acid|APP|REACTOME_RIP_MEDIATED_NFKB_ACTIVATION_VIA_DAI|microgliosis
microglia|d-lactic acid|VEGFA|KEGG_BLADDER_CANCER|neuron degeneration
microglia|d-lactic acid|APP|REACTOME_PLATELET_ACTIVATION_SIGNALING_AND_AGGREGATION|amyloidosis
microglia|d-lactic acid|VEGFA|PID_S1P_S1P1_PATHWAY|gliosis
microglia|d-lactic acid|VEGFA|KEGG_PANCREATIC_CANCER|astrocytosis
microglia|d-lactic acid|VEGFA|PID_S1P_S1P1_PATHWAY|neurodegeneration
microglia|d-lactic acid|VEGFA|BIOCARTA_VEGF_PATHWAY|astrocytosis
microglia|d-lactic acid|VEGFA|KEGG_MTOR_SIGNALING_PATHWAY|gliosis
microglia|d-lactic acid|VEGFA|NABA_MATRISOME_ASSOCIATED|neuron degeneration
microglia|d-lactic acid|APP|REACTOME_IMMUNE_SYSTEM|microgliosis
microglia|d-lactic acid|APP|REACTOME_INNATE_IMMUNE_SYSTEM|tau protein deposits
microglia|d-lactic acid|APP|REACTOME_PLATELET_ACTIVATION_SIGNALING_AND_AGGREGATION|amyloid beta deposits
microglia|d-lactic acid|APP|BIOCARTA_PLATELETAPP_PATHWAY|gliosis
microglia|d-lactic acid|APP|REACTOME_MYD88_MAL_CASCADE_INITIATED_ON_PLASMA_MEMBRANE|amyloidosis
microglia|d-lactic acid|APP|REACTOME_INFLAMMASOMES|amyloid beta deposits
microglia|d-lactic acid|APP|REACTOME_TRAF6_MEDIATED_INDUCTION_OF_NFKB_AND_MAP_KINASES_UPON_TLR7_8_OR_9_ACTIVATION|amyloid beta deposits
microglia|d-lactic acid|VEGFA|KEGG_MTOR_SIGNALING_PATHWAY|neurodegeneration
microglia|d-lactic acid|APP|REACTOME_GPCR_DOWNSTREAM_SIGNALING|gliosis
microglia|d-lactic acid|APP|REACTOME_HEMOSTASIS|abnormal synaptic transmission
microglia|d-lactic acid|APP|REACTOME_NUCLEOTIDE_BINDING_DOMAIN_LEUCINE_RICH_REPEAT_CONTAINING_RECEPTOR_NLR_SIGNALING_PATHWAYS|tau protein deposits
microglia|d-lactic acid|VEGFA|PID_AVB3_INTEGRIN_PATHWAY|neuron degeneration
microglia|d-lactic acid|APP|REACTOME_INNATE_IMMUNE_SYSTEM|microgliosis
microglia|d-lactic acid|VEGFA|NABA_MATRISOME|neurodegeneration
microglia|d-lactic acid|APP|REACTOME_G_ALPHA_I_SIGNALLING_EVENTS|astrocytosis
microglia|d-lactic acid|APP|REACTOME_RIG_I_MDA5_MEDIATED_INDUCTION_OF_IFN_ALPHA_BETA_PATHWAYS|microgliosis
microglia|d-lactic acid|APP|REACTOME_PLATELET_ACTIVATION_SIGNALING_AND_AGGREGATION|gliosis
microglia|d-lactic acid|APP|REACTOME_TRIF_MEDIATED_TLR3_SIGNALING|abnormal long term potentiation
microglia|d-lactic acid|VEGFA|PID_SHP2_PATHWAY|astrocytosis
microglia|d-lactic acid|APP|REACTOME_INFLAMMASOMES|abnormal synaptic transmission
microglia|d-lactic acid|APP|PID_GLYPICAN_1PATHWAY|microgliosis
microglia|d-lactic acid|APP|REACTOME_AMYLOIDS|abnormal long term potentiation
microglia|d-lactic acid|APP|REACTOME_THE_NLRP3_INFLAMMASOME|abnormal long term potentiation
microglia|d-lactic acid|APP|REACTOME_PEPTIDE_LIGAND_BINDING_RECEPTORS|abnormal long term potentiation
microglia|d-lactic acid|APP|PID_GLYPICAN_1PATHWAY|amyloidosis
microglia|d-lactic acid|APP|PID_P75_NTR_PATHWAY|abnormal synaptic transmission
microglia|d-lactic acid|APP|REACTOME_G_ALPHA_Q_SIGNALLING_EVENTS|amyloidosis
microglia|d-lactic acid|APP|REACTOME_TAK1_ACTIVATES_NFKB_BY_PHOSPHORYLATION_AND_ACTIVATION_OF_IKKS_COMPLEX|gliosis
microglia|d-lactic acid|VEGFA|PID_INTEGRIN3_PATHWAY|neurodegeneration
microglia|d-lactic acid|APP|REACTOME_RIG_I_MDA5_MEDIATED_INDUCTION_OF_IFN_ALPHA_BETA_PATHWAYS|amyloidosis
microglia|d-lactic acid|VEGFA|PID_S1P_S1P1_PATHWAY|neuron degeneration
microglia|d-lactic acid|APP|PID_CASPASE_PATHWAY|tau protein deposits
microglia|d-lactic acid|APP|REACTOME_NUCLEOTIDE_BINDING_DOMAIN_LEUCINE_RICH_REPEAT_CONTAINING_RECEPTOR_NLR_SIGNALING_PATHWAYS|gliosis
microglia|d-lactic acid|APP|REACTOME_HEMOSTASIS|microgliosis
microglia|d-lactic acid|APP|REACTOME_INFLAMMASOMES|gliosis
microglia|d-lactic acid|APP|BIOCARTA_PLATELETAPP_PATHWAY|amyloid beta deposits
microglia|d-lactic acid|APP|REACTOME_RESPONSE_TO_ELEVATED_PLATELET_CYTOSOLIC_CA2_|gliosis
microglia|d-lactic acid|APP|REACTOME_INFLAMMASOMES|tau protein deposits
microglia|d-lactic acid|APP|REACTOME_TRIF_MEDIATED_TLR3_SIGNALING|tau protein deposits
microglia|d-lactic acid|APP|REACTOME_TOLL_RECEPTOR_CASCADES|amyloid beta deposits
microglia|d-lactic acid|APP|REACTOME_GPCR_DOWNSTREAM_SIGNALING|tau protein deposits
microglia|d-lactic acid|VEGFA|PID_GLYPICAN_1PATHWAY|neurodegeneration
microglia|d-lactic acid|VEGFA|REACTOME_PLATELET_ACTIVATION_SIGNALING_AND_AGGREGATION|neuron degeneration
microglia|d-lactic acid|VEGFA|PID_S1P_S1P3_PATHWAY|neuron degeneration
microglia|d-lactic acid|VEGFA|REACTOME_REGULATION_OF_HYPOXIA_INDUCIBLE_FACTOR_HIF_BY_OXYGEN|gliosis
microglia|d-lactic acid|APP|REACTOME_AMYLOIDS|abnormal synaptic transmission
microglia|d-lactic acid|VEGFA|KEGG_RENAL_CELL_CARCINOMA|neurodegeneration
microglia|d-lactic acid|APP|BIOCARTA_PLATELETAPP_PATHWAY|tau protein deposits
microglia|d-lactic acid|APP|KEGG_ALZHEIMERS_DISEASE|amyloid beta deposits
microglia|d-lactic acid|VEGFA|BIOCARTA_VEGF_PATHWAY|neurodegeneration
microglia|d-lactic acid|VEGFA|REACTOME_RESPONSE_TO_ELEVATED_PLATELET_CYTOSOLIC_CA2_|gliosis
microglia|d-lactic acid|VEGFA|KEGG_VEGF_SIGNALING_PATHWAY|astrocytosis
microglia|d-lactic acid|APP|REACTOME_NFKB_AND_MAP_KINASES_ACTIVATION_MEDIATED_BY_TLR4_SIGNALING_REPERTOIRE|amyloidosis
microglia|d-lactic acid|APP|REACTOME_PEPTIDE_LIGAND_BINDING_RECEPTORS|abnormal synaptic transmission
microglia|d-lactic acid|APP|REACTOME_PEPTIDE_LIGAND_BINDING_RECEPTORS|microgliosis
microglia|d-lactic acid|APP|REACTOME_TAK1_ACTIVATES_NFKB_BY_PHOSPHORYLATION_AND_ACTIVATION_OF_IKKS_COMPLEX|abnormal synaptic transmission
microglia|d-lactic acid|VEGFA|KEGG_PANCREATIC_CANCER|neuron degeneration
microglia|d-lactic acid|APP|REACTOME_AMYLOIDS|tau protein deposits
microglia|d-lactic acid|APP|REACTOME_NUCLEOTIDE_BINDING_DOMAIN_LEUCINE_RICH_REPEAT_CONTAINING_RECEPTOR_NLR_SIGNALING_PATHWAYS|abnormal synaptic transmission
microglia|d-lactic acid|APP|REACTOME_TRIF_MEDIATED_TLR3_SIGNALING|amyloidosis
microglia|d-lactic acid|APP|PID_P75_NTR_PATHWAY|amyloidosis
microglia|d-lactic acid|APP|REACTOME_GPCR_DOWNSTREAM_SIGNALING|astrocytosis
microglia|d-lactic acid|APP|REACTOME_GPCR_LIGAND_BINDING|tau protein deposits
microglia|d-lactic acid|VEGFA|PID_INTEGRIN3_PATHWAY|neuron degeneration
microglia|d-lactic acid|APP|REACTOME_RIP_MEDIATED_NFKB_ACTIVATION_VIA_DAI|tau protein deposits
microglia|d-lactic acid|VEGFA|KEGG_PANCREATIC_CANCER|neurodegeneration
microglia|d-lactic acid|APP|REACTOME_IMMUNE_SYSTEM|astrocytosis
microglia|d-lactic acid|VEGFA|PID_VEGFR1_2_PATHWAY|astrocytosis
microglia|d-lactic acid|VEGFA|PID_VEGF_VEGFR_PATHWAY|gliosis
microglia|d-lactic acid|VEGFA|KEGG_BLADDER_CANCER|astrocytosis
microglia|d-lactic acid|VEGFA|NABA_SECRETED_FACTORS|gliosis
microglia|d-lactic acid|APP|REACTOME_THE_NLRP3_INFLAMMASOME|tau protein deposits
microglia|d-lactic acid|APP|REACTOME_TOLL_RECEPTOR_CASCADES|microgliosis
microglia|d-lactic acid|VEGFA|KEGG_VEGF_SIGNALING_PATHWAY|neuron degeneration
microglia|d-lactic acid|VEGFA|PID_GLYPICAN_1PATHWAY|neuron degeneration
microglia|d-lactic acid|APP|REACTOME_RIP_MEDIATED_NFKB_ACTIVATION_VIA_DAI|gliosis
microglia|d-lactic acid|APP|REACTOME_PLATELET_ACTIVATION_SIGNALING_AND_AGGREGATION|tau protein deposits
microglia|d-lactic acid|APP|REACTOME_ACTIVATED_TLR4_SIGNALLING|gliosis
microglia|d-lactic acid|APP|PID_GLYPICAN_1PATHWAY|amyloid beta deposits
microglia|d-lactic acid|APP|REACTOME_GPCR_DOWNSTREAM_SIGNALING|amyloidosis
microglia|d-lactic acid|APP|REACTOME_SIGNALING_BY_GPCR|amyloid beta deposits
microglia|d-lactic acid|APP|REACTOME_TRIF_MEDIATED_TLR3_SIGNALING|microgliosis
microglia|d-lactic acid|APP|REACTOME_RESPONSE_TO_ELEVATED_PLATELET_CYTOSOLIC_CA2_|amyloid beta deposits
microglia|d-lactic acid|APP|PID_P75_NTR_PATHWAY|tau protein deposits
microglia|d-lactic acid|APP|REACTOME_GPCR_LIGAND_BINDING|gliosis
microglia|d-lactic acid|APP|REACTOME_PEPTIDE_LIGAND_BINDING_RECEPTORS|astrocytosis
microglia|d-lactic acid|APP|REACTOME_GPCR_LIGAND_BINDING|astrocytosis
microglia|d-lactic acid|VEGFA|PID_INTEGRIN_A9B1_PATHWAY|gliosis
microglia|d-lactic acid|APP|REACTOME_NUCLEOTIDE_BINDING_DOMAIN_LEUCINE_RICH_REPEAT_CONTAINING_RECEPTOR_NLR_SIGNALING_PATHWAYS|astrocytosis
microglia|d-lactic acid|APP|PID_P75_NTR_PATHWAY|abnormal long term potentiation
microglia|d-lactic acid|APP|REACTOME_IMMUNE_SYSTEM|gliosis
microglia|d-lactic acid|VEGFA|PID_INTEGRIN_A9B1_PATHWAY|neuron degeneration
microglia|d-lactic acid|VEGFA|PID_INTEGRIN3_PATHWAY|astrocytosis
microglia|d-lactic acid|APP|REACTOME_PEPTIDE_LIGAND_BINDING_RECEPTORS|gliosis
microglia|d-lactic acid|APP|REACTOME_TRAF6_MEDIATED_NFKB_ACTIVATION|abnormal long term potentiation
microglia|d-lactic acid|VEGFA|PID_VEGFR1_2_PATHWAY|gliosis
microglia|d-lactic acid|APP|PID_CASPASE_PATHWAY|amyloidosis
microglia|d-lactic acid|APP|REACTOME_CLASS_A1_RHODOPSIN_LIKE_RECEPTORS|microgliosis
microglia|d-lactic acid|APP|REACTOME_RIP_MEDIATED_NFKB_ACTIVATION_VIA_DAI|abnormal synaptic transmission
microglia|d-lactic acid|VEGFA|PID_SHP2_PATHWAY|gliosis
microglia|d-lactic acid|APP|REACTOME_RESPONSE_TO_ELEVATED_PLATELET_CYTOSOLIC_CA2_|amyloidosis
microglia|d-lactic acid|APP|REACTOME_G_ALPHA_Q_SIGNALLING_EVENTS|abnormal long term potentiation
microglia|d-lactic acid|VEGFA|REACTOME_HEMOSTASIS|neurodegeneration
microglia|d-lactic acid|VEGFA|PID_INTEGRIN1_PATHWAY|astrocytosis
microglia|d-lactic acid|APP|REACTOME_TRIF_MEDIATED_TLR3_SIGNALING|abnormal synaptic transmission
microglia|d-lactic acid|APP|REACTOME_NFKB_AND_MAP_KINASES_ACTIVATION_MEDIATED_BY_TLR4_SIGNALING_REPERTOIRE|abnormal long term potentiation
microglia|d-lactic acid|APP|REACTOME_HEMOSTASIS|amyloidosis
microglia|d-lactic acid|VEGFA|KEGG_MTOR_SIGNALING_PATHWAY|astrocytosis
microglia|d-lactic acid|VEGFA|REACTOME_RESPONSE_TO_ELEVATED_PLATELET_CYTOSOLIC_CA2_|neurodegeneration
microglia|d-lactic acid|APP|PID_P75_NTR_PATHWAY|astrocytosis
microglia|d-lactic acid|APP|REACTOME_ACTIVATED_TLR4_SIGNALLING|abnormal long term potentiation
microglia|d-lactic acid|VEGFA|PID_HIF2PATHWAY|gliosis
microglia|d-lactic acid|APP|REACTOME_SIGNALING_BY_GPCR|abnormal long term potentiation
microglia|d-lactic acid|VEGFA|NABA_SECRETED_FACTORS|neurodegeneration
microglia|d-lactic acid|VEGFA|REACTOME_HEMOSTASIS|neuron degeneration
microglia|d-lactic acid|APP|BIOCARTA_P35ALZHEIMERS_PATHWAY|amyloidosis
microglia|d-lactic acid|APP|REACTOME_ACTIVATED_TLR4_SIGNALLING|amyloid beta deposits
microglia|d-lactic acid|VEGFA|BIOCARTA_NO1_PATHWAY|neurodegeneration
microglia|d-lactic acid|APP|REACTOME_ACTIVATED_TLR4_SIGNALLING|amyloidosis
microglia|d-lactic acid|APP|REACTOME_THE_NLRP3_INFLAMMASOME|amyloid beta deposits
microglia|d-lactic acid|APP|REACTOME_TOLL_RECEPTOR_CASCADES|tau protein deposits
microglia|d-lactic acid|APP|KEGG_ALZHEIMERS_DISEASE|astrocytosis
microglia|d-lactic acid|VEGFA|KEGG_BLADDER_CANCER|neurodegeneration
microglia|d-lactic acid|VEGFA|NABA_MATRISOME_ASSOCIATED|astrocytosis
microglia|d-lactic acid|APP|REACTOME_NFKB_AND_MAP_KINASES_ACTIVATION_MEDIATED_BY_TLR4_SIGNALING_REPERTOIRE|amyloid beta deposits
microglia|d-lactic acid|APP|REACTOME_PEPTIDE_LIGAND_BINDING_RECEPTORS|amyloidosis
microglia|d-lactic acid|APP|REACTOME_SIGNALING_BY_GPCR|microgliosis
microglia|d-lactic acid|APP|REACTOME_AMYLOIDS|astrocytosis
microglia|d-lactic acid|VEGFA|KEGG_FOCAL_ADHESION|astrocytosis
microglia|d-lactic acid|VEGFA|PID_HIF2PATHWAY|neuron degeneration
microglia|d-lactic acid|APP|REACTOME_TRAF6_MEDIATED_INDUCTION_OF_NFKB_AND_MAP_KINASES_UPON_TLR7_8_OR_9_ACTIVATION|amyloidosis
microglia|d-lactic acid|APP|REACTOME_IMMUNE_SYSTEM|amyloidosis
microglia|d-lactic acid|APP|REACTOME_RIG_I_MDA5_MEDIATED_INDUCTION_OF_IFN_ALPHA_BETA_PATHWAYS|astrocytosis
microglia|d-lactic acid|VEGFA|NABA_MATRISOME_ASSOCIATED|neurodegeneration
microglia|d-lactic acid|APP|REACTOME_ADVANCED_GLYCOSYLATION_ENDPRODUCT_RECEPTOR_SIGNALING|abnormal long term potentiation
microglia|d-lactic acid|VEGFA|NABA_MATRISOME|astrocytosis
microglia|d-lactic acid|APP|REACTOME_TRAF6_MEDIATED_NFKB_ACTIVATION|abnormal synaptic transmission
microglia|d-lactic acid|APP|REACTOME_PEPTIDE_LIGAND_BINDING_RECEPTORS|amyloid beta deposits
microglia|d-lactic acid|APP|BIOCARTA_PLATELETAPP_PATHWAY|abnormal long term potentiation
microglia|d-lactic acid|VEGFA|PID_GLYPICAN_1PATHWAY|gliosis
microglia|d-lactic acid|APP|REACTOME_PLATELET_ACTIVATION_SIGNALING_AND_AGGREGATION|abnormal long term potentiation
microglia|d-lactic acid|APP|REACTOME_GASTRIN_CREB_SIGNALLING_PATHWAY_VIA_PKC_AND_MAPK|amyloidosis
microglia|d-lactic acid|APP|REACTOME_CLASS_A1_RHODOPSIN_LIKE_RECEPTORS|abnormal long term potentiation
microglia|d-lactic acid|APP|REACTOME_HEMOSTASIS|abnormal long term potentiation
microglia|d-lactic acid|VEGFA|KEGG_PATHWAYS_IN_CANCER|neurodegeneration
microglia|d-lactic acid|VEGFA|BIOCARTA_NO1_PATHWAY|astrocytosis
microglia|d-lactic acid|VEGFA|PID_HIF1_TFPATHWAY|gliosis
microglia|d-lactic acid|VEGFA|NABA_MATRISOME|gliosis
microglia|d-lactic acid|APP|PID_P75_NTR_PATHWAY|gliosis
microglia|d-lactic acid|VEGFA|BIOCARTA_NO1_PATHWAY|gliosis
microglia|d-lactic acid|VEGFA|PID_VEGF_VEGFR_PATHWAY|neuron degeneration
microglia|d-lactic acid|VEGFA|KEGG_FOCAL_ADHESION|gliosis
microglia|d-lactic acid|VEGFA|KEGG_RENAL_CELL_CARCINOMA|neuron degeneration
microglia|d-lactic acid|VEGFA|PID_VEGFR1_PATHWAY|neurodegeneration
microglia|d-lactic acid|APP|REACTOME_INNATE_IMMUNE_SYSTEM|abnormal long term potentiation
microglia|d-lactic acid|APP|REACTOME_RIG_I_MDA5_MEDIATED_INDUCTION_OF_IFN_ALPHA_BETA_PATHWAYS|amyloid beta deposits
microglia|d-lactic acid|APP|PID_GLYPICAN_1PATHWAY|gliosis
microglia|d-lactic acid|APP|REACTOME_NUCLEOTIDE_BINDING_DOMAIN_LEUCINE_RICH_REPEAT_CONTAINING_RECEPTOR_NLR_SIGNALING_PATHWAYS|abnormal long term potentiation
microglia|d-lactic acid|APP|REACTOME_ADVANCED_GLYCOSYLATION_ENDPRODUCT_RECEPTOR_SIGNALING|amyloid beta deposits
microglia|d-lactic acid|VEGFA|REACTOME_PLATELET_ACTIVATION_SIGNALING_AND_AGGREGATION|neurodegeneration
microglia|d-lactic acid|APP|REACTOME_G_ALPHA_I_SIGNALLING_EVENTS|abnormal long term potentiation
microglia|d-lactic acid|APP|REACTOME_SIGNALING_BY_GPCR|astrocytosis
microglia|d-lactic acid|APP|REACTOME_IMMUNE_SYSTEM|abnormal long term potentiation
microglia|d-lactic acid|APP|REACTOME_ACTIVATED_TLR4_SIGNALLING|astrocytosis
microglia|d-lactic acid|VEGFA|KEGG_PATHWAYS_IN_CANCER|astrocytosis
microglia|d-lactic acid|VEGFA|PID_HIF1_TFPATHWAY|astrocytosis
microglia|d-lactic acid|VEGFA|BIOCARTA_HIF_PATHWAY|astrocytosis
microglia|d-lactic acid|APP|REACTOME_PLATELET_ACTIVATION_SIGNALING_AND_AGGREGATION|abnormal synaptic transmission
microglia|d-lactic acid|APP|REACTOME_IMMUNE_SYSTEM|abnormal synaptic transmission
microglia|d-lactic acid|APP|REACTOME_MYD88_MAL_CASCADE_INITIATED_ON_PLASMA_MEMBRANE|astrocytosis
microglia|d-lactic acid|APP|REACTOME_ADVANCED_GLYCOSYLATION_ENDPRODUCT_RECEPTOR_SIGNALING|tau protein deposits
microglia|d-lactic acid|APP|REACTOME_MYD88_MAL_CASCADE_INITIATED_ON_PLASMA_MEMBRANE|amyloid beta deposits
microglia|d-lactic acid|APP|REACTOME_RIP_MEDIATED_NFKB_ACTIVATION_VIA_DAI|amyloidosis
microglia|d-lactic acid|APP|REACTOME_MYD88_MAL_CASCADE_INITIATED_ON_PLASMA_MEMBRANE|microgliosis
microglia|d-lactic acid|VEGFA|PID_INTEGRIN1_PATHWAY|neurodegeneration
microglia|d-lactic acid|VEGFA|PID_INTEGRIN_A9B1_PATHWAY|astrocytosis
microglia|d-lactic acid|VEGFA|REACTOME_VEGF_LIGAND_RECEPTOR_INTERACTIONS|astrocytosis
microglia|d-lactic acid|APP|REACTOME_RIP_MEDIATED_NFKB_ACTIVATION_VIA_DAI|astrocytosis
microglia|d-lactic acid|APP|REACTOME_RIG_I_MDA5_MEDIATED_INDUCTION_OF_IFN_ALPHA_BETA_PATHWAYS|abnormal long term potentiation
microglia|d-lactic acid|APP|REACTOME_G_ALPHA_Q_SIGNALLING_EVENTS|abnormal synaptic transmission
microglia|d-lactic acid|VEGFA|PID_SHP2_PATHWAY|neurodegeneration
microglia|d-lactic acid|VEGFA|KEGG_RENAL_CELL_CARCINOMA|astrocytosis
microglia|d-lactic acid|APP|REACTOME_SIGNALING_BY_GPCR|amyloidosis
microglia|d-lactic acid|APP|REACTOME_TRAF6_MEDIATED_NFKB_ACTIVATION|astrocytosis
microglia|d-lactic acid|APP|REACTOME_PLATELET_ACTIVATION_SIGNALING_AND_AGGREGATION|astrocytosis
microglia|d-lactic acid|APP|PID_P75_NTR_PATHWAY|microgliosis
microglia|d-lactic acid|APP|REACTOME_TAK1_ACTIVATES_NFKB_BY_PHOSPHORYLATION_AND_ACTIVATION_OF_IKKS_COMPLEX|abnormal long term potentiation
microglia|d-lactic acid|APP|REACTOME_IMMUNE_SYSTEM|tau protein deposits
microglia|d-lactic acid|VEGFA|KEGG_MTOR_SIGNALING_PATHWAY|neuron degeneration
microglia|d-lactic acid|APP|PID_P75_NTR_PATHWAY|amyloid beta deposits
microglia|d-lactic acid|VEGFA|REACTOME_VEGF_LIGAND_RECEPTOR_INTERACTIONS|neuron degeneration
microglia|d-lactic acid|VEGFA|PID_TCPTP_PATHWAY|neuron degeneration
microglia|d-lactic acid|APP|REACTOME_G_ALPHA_I_SIGNALLING_EVENTS|amyloid beta deposits
microglia|d-lactic acid|APP|REACTOME_TRAF6_MEDIATED_INDUCTION_OF_NFKB_AND_MAP_KINASES_UPON_TLR7_8_OR_9_ACTIVATION|tau protein deposits
microglia|d-lactic acid|APP|BIOCARTA_PLATELETAPP_PATHWAY|astrocytosis
microglia|d-lactic acid|APP|REACTOME_THE_NLRP3_INFLAMMASOME|abnormal synaptic transmission
microglia|d-lactic acid|VEGFA|REACTOME_VEGF_LIGAND_RECEPTOR_INTERACTIONS|neurodegeneration
microglia|d-lactic acid|APP|REACTOME_NUCLEOTIDE_BINDING_DOMAIN_LEUCINE_RICH_REPEAT_CONTAINING_RECEPTOR_NLR_SIGNALING_PATHWAYS|amyloidosis
microglia|d-lactic acid|VEGFA|BIOCARTA_NO1_PATHWAY|neuron degeneration
microglia|d-lactic acid|APP|REACTOME_TAK1_ACTIVATES_NFKB_BY_PHOSPHORYLATION_AND_ACTIVATION_OF_IKKS_COMPLEX|tau protein deposits
microglia|d-lactic acid|APP|PID_CASPASE_PATHWAY|microgliosis
microglia|d-lactic acid|APP|BIOCARTA_P35ALZHEIMERS_PATHWAY|tau protein deposits
microglia|d-lactic acid|VEGFA|PID_VEGFR1_PATHWAY|neuron degeneration
microglia|d-lactic acid|APP|REACTOME_THE_NLRP3_INFLAMMASOME|astrocytosis
microglia|d-lactic acid|APP|REACTOME_CLASS_A1_RHODOPSIN_LIKE_RECEPTORS|abnormal synaptic transmission
microglia|d-lactic acid|APP|REACTOME_INFLAMMASOMES|astrocytosis
microglia|d-lactic acid|APP|REACTOME_CLASS_A1_RHODOPSIN_LIKE_RECEPTORS|amyloidosis
microglia|d-lactic acid|APP|REACTOME_NFKB_AND_MAP_KINASES_ACTIVATION_MEDIATED_BY_TLR4_SIGNALING_REPERTOIRE|gliosis
microglia|d-lactic acid|APP|REACTOME_MYD88_MAL_CASCADE_INITIATED_ON_PLASMA_MEMBRANE|tau protein deposits
microglia|d-lactic acid|APP|REACTOME_CLASS_A1_RHODOPSIN_LIKE_RECEPTORS|gliosis
microglia|d-lactic acid|VEGFA|BIOCARTA_VEGF_PATHWAY|neuron degeneration
microglia|d-lactic acid|APP|REACTOME_ADVANCED_GLYCOSYLATION_ENDPRODUCT_RECEPTOR_SIGNALING|amyloidosis
microglia|d-lactic acid|APP|PID_GLYPICAN_1PATHWAY|tau protein deposits
microglia|d-lactic acid|VEGFA|KEGG_VEGF_SIGNALING_PATHWAY|gliosis
microglia|d-lactic acid|APP|REACTOME_TRAF6_MEDIATED_NFKB_ACTIVATION|microgliosis
microglia|d-lactic acid|APP|REACTOME_TRAF6_MEDIATED_INDUCTION_OF_NFKB_AND_MAP_KINASES_UPON_TLR7_8_OR_9_ACTIVATION|gliosis
microglia|d-lactic acid|APP|REACTOME_INNATE_IMMUNE_SYSTEM|abnormal synaptic transmission
microglia|d-lactic acid|VEGFA|REACTOME_REGULATION_OF_HYPOXIA_INDUCIBLE_FACTOR_HIF_BY_OXYGEN|neurodegeneration
microglia|d-lactic acid|APP|BIOCARTA_PLATELETAPP_PATHWAY|amyloidosis
microglia|d-lactic acid|APP|REACTOME_MYD88_MAL_CASCADE_INITIATED_ON_PLASMA_MEMBRANE|abnormal synaptic transmission
microglia|d-lactic acid|VEGFA|PID_HIF1_TFPATHWAY|neurodegeneration
microglia|d-lactic acid|APP|KEGG_ALZHEIMERS_DISEASE|abnormal synaptic transmission
microglia|d-lactic acid|VEGFA|KEGG_FOCAL_ADHESION|neuron degeneration
microglia|d-lactic acid|VEGFA|REACTOME_RESPONSE_TO_ELEVATED_PLATELET_CYTOSOLIC_CA2_|neuron degeneration
microglia|d-lactic acid|APP|KEGG_ALZHEIMERS_DISEASE|abnormal long term potentiation
microglia|d-lactic acid|APP|REACTOME_RESPONSE_TO_ELEVATED_PLATELET_CYTOSOLIC_CA2_|microgliosis
microglia|d-lactic acid|VEGFA|PID_INTEGRIN_A9B1_PATHWAY|neurodegeneration
microglia|d-lactic acid|VEGFA|PID_VEGFR1_2_PATHWAY|neurodegeneration
microglia|d-lactic acid|VEGFA|PID_VEGFR1_PATHWAY|gliosis
microglia|d-lactic acid|APP|KEGG_ALZHEIMERS_DISEASE|microgliosis
microglia|d-lactic acid|APP|REACTOME_ACTIVATED_TLR4_SIGNALLING|abnormal synaptic transmission
microglia|d-lactic acid|APP|KEGG_ALZHEIMERS_DISEASE|amyloidosis
microglia|d-lactic acid|VEGFA|KEGG_FOCAL_ADHESION|neurodegeneration
microglia|d-lactic acid|APP|REACTOME_INNATE_IMMUNE_SYSTEM|amyloidosis
microglia|d-lactic acid|VEGFA|PID_S1P_S1P3_PATHWAY|neurodegeneration
microglia|d-lactic acid|APP|REACTOME_G_ALPHA_Q_SIGNALLING_EVENTS|amyloid beta deposits
microglia|d-lactic acid|APP|REACTOME_TRIF_MEDIATED_TLR3_SIGNALING|gliosis
microglia|d-lactic acid|VEGFA|KEGG_BLADDER_CANCER|gliosis
microglia|d-lactic acid|VEGFA|KEGG_CYTOKINE_CYTOKINE_RECEPTOR_INTERACTION|astrocytosis
microglia|d-lactic acid|VEGFA|BIOCARTA_HIF_PATHWAY|neuron degeneration
microglia|d-lactic acid|APP|PID_CASPASE_PATHWAY|amyloid beta deposits
microglia|d-lactic acid|APP|REACTOME_PEPTIDE_LIGAND_BINDING_RECEPTORS|tau protein deposits
microglia|d-lactic acid|APP|REACTOME_HEMOSTASIS|gliosis
microglia|d-lactic acid|VEGFA|PID_INTEGRIN1_PATHWAY|gliosis
microglia|d-lactic acid|APP|REACTOME_TRIF_MEDIATED_TLR3_SIGNALING|astrocytosis
microglia|d-lactic acid|APP|REACTOME_RIG_I_MDA5_MEDIATED_INDUCTION_OF_IFN_ALPHA_BETA_PATHWAYS|abnormal synaptic transmission
microglia|d-lactic acid|APP|REACTOME_GPCR_LIGAND_BINDING|abnormal long term potentiation
microglia|d-lactic acid|APP|REACTOME_AMYLOIDS|gliosis
microglia|d-lactic acid|VEGFA|PID_AVB3_INTEGRIN_PATHWAY|gliosis
microglia|d-lactic acid|APP|PID_CASPASE_PATHWAY|gliosis
microglia|d-lactic acid|APP|REACTOME_HEMOSTASIS|amyloid beta deposits
microglia|d-lactic acid|APP|BIOCARTA_P35ALZHEIMERS_PATHWAY|gliosis
microglia|d-lactic acid|APP|REACTOME_HEMOSTASIS|tau protein deposits
microglia|d-lactic acid|APP|REACTOME_IMMUNE_SYSTEM|amyloid beta deposits
microglia|d-lactic acid|VEGFA|NABA_MATRISOME_ASSOCIATED|gliosis
microglia|d-lactic acid|VEGFA|PID_TCPTP_PATHWAY|gliosis
microglia|d-lactic acid|APP|REACTOME_INNATE_IMMUNE_SYSTEM|amyloid beta deposits
microglia|d-lactic acid|APP|REACTOME_RESPONSE_TO_ELEVATED_PLATELET_CYTOSOLIC_CA2_|abnormal long term potentiation
microglia|d-lactic acid|VEGFA|PID_INTEGRIN3_PATHWAY|gliosis
microglia|d-lactic acid|APP|REACTOME_TRAF6_MEDIATED_NFKB_ACTIVATION|tau protein deposits
microglia|d-lactic acid|VEGFA|NABA_SECRETED_FACTORS|neuron degeneration
microglia|d-lactic acid|APP|REACTOME_TOLL_RECEPTOR_CASCADES|gliosis
microglia|d-lactic acid|APP|BIOCARTA_P35ALZHEIMERS_PATHWAY|amyloid beta deposits
microglia|d-lactic acid|VEGFA|PID_SHP2_PATHWAY|neuron degeneration
microglia|d-lactic acid|VEGFA|BIOCARTA_VEGF_PATHWAY|gliosis
microglia|d-lactic acid|VEGFA|KEGG_CYTOKINE_CYTOKINE_RECEPTOR_INTERACTION|neuron degeneration
microglia|d-lactic acid|APP|REACTOME_ADVANCED_GLYCOSYLATION_ENDPRODUCT_RECEPTOR_SIGNALING|gliosis
microglia|d-lactic acid|APP|REACTOME_THE_NLRP3_INFLAMMASOME|amyloidosis
microglia|d-lactic acid|APP|REACTOME_RESPONSE_TO_ELEVATED_PLATELET_CYTOSOLIC_CA2_|tau protein deposits
microglia|d-lactic acid|VEGFA|PID_VEGFR1_2_PATHWAY|neuron degeneration
microglia|d-lactic acid|APP|REACTOME_G_ALPHA_Q_SIGNALLING_EVENTS|gliosis
microglia|d-lactic acid|APP|REACTOME_GPCR_LIGAND_BINDING|amyloid beta deposits
microglia|d-lactic acid|VEGFA|BIOCARTA_HIF_PATHWAY|gliosis
microglia|d-lactic acid|APP|REACTOME_GASTRIN_CREB_SIGNALLING_PATHWAY_VIA_PKC_AND_MAPK|amyloid beta deposits
microglia|d-lactic acid|APP|REACTOME_ADVANCED_GLYCOSYLATION_ENDPRODUCT_RECEPTOR_SIGNALING|microgliosis
microglia|d-lactic acid|APP|REACTOME_RESPONSE_TO_ELEVATED_PLATELET_CYTOSOLIC_CA2_|abnormal synaptic transmission
microglia|d-lactic acid|APP|REACTOME_MYD88_MAL_CASCADE_INITIATED_ON_PLASMA_MEMBRANE|abnormal long term potentiation
microglia|d-lactic acid|APP|REACTOME_GPCR_LIGAND_BINDING|abnormal synaptic transmission
microglia|d-lactic acid|APP|REACTOME_RIG_I_MDA5_MEDIATED_INDUCTION_OF_IFN_ALPHA_BETA_PATHWAYS|gliosis
microglia|d-lactic acid|VEGFA|REACTOME_RESPONSE_TO_ELEVATED_PLATELET_CYTOSOLIC_CA2_|astrocytosis
microglia|d-lactic acid|APP|REACTOME_TRIF_MEDIATED_TLR3_SIGNALING|amyloid beta deposits
microglia|d-lactic acid|VEGFA|KEGG_PANCREATIC_CANCER|gliosis
microglia|d-lactic acid|APP|REACTOME_TRAF6_MEDIATED_NFKB_ACTIVATION|amyloidosis
microglia|d-lactic acid|APP|REACTOME_NFKB_AND_MAP_KINASES_ACTIVATION_MEDIATED_BY_TLR4_SIGNALING_REPERTOIRE|microgliosis
microglia|d-lactic acid|VEGFA|PID_HIF1_TFPATHWAY|neuron degeneration
microglia|d-lactic acid|APP|PID_GLYPICAN_1PATHWAY|abnormal long term potentiation
microglia|d-lactic acid|VEGFA|PID_AVB3_INTEGRIN_PATHWAY|astrocytosis
microglia|d-lactic acid|VEGFA|KEGG_VEGF_SIGNALING_PATHWAY|neurodegeneration
microglia|d-lactic acid|APP|REACTOME_NFKB_AND_MAP_KINASES_ACTIVATION_MEDIATED_BY_TLR4_SIGNALING_REPERTOIRE|tau protein deposits
microglia|d-lactic acid|APP|REACTOME_GASTRIN_CREB_SIGNALLING_PATHWAY_VIA_PKC_AND_MAPK|tau protein deposits
microglia|d-lactic acid|APP|REACTOME_GASTRIN_CREB_SIGNALLING_PATHWAY_VIA_PKC_AND_MAPK|astrocytosis
microglia|d-lactic acid|APP|REACTOME_CLASS_A1_RHODOPSIN_LIKE_RECEPTORS|amyloid beta deposits
microglia|d-lactic acid|APP|REACTOME_GPCR_LIGAND_BINDING|microgliosis
microglia|d-lactic acid|APP|REACTOME_G_ALPHA_I_SIGNALLING_EVENTS|amyloidosis
microglia|d-lactic acid|APP|REACTOME_AMYLOIDS|amyloidosis
microglia|d-lactic acid|VEGFA|REACTOME_REGULATION_OF_HYPOXIA_INDUCIBLE_FACTOR_HIF_BY_OXYGEN|neuron degeneration
microglia|d-lactic acid|APP|REACTOME_AMYLOIDS|amyloid beta deposits
microglia|d-lactic acid|APP|REACTOME_GPCR_DOWNSTREAM_SIGNALING|amyloid beta deposits
microglia|d-lactic acid|VEGFA|BIOCARTA_HIF_PATHWAY|neurodegeneration
microglia|d-lactic acid|VEGFA|PID_TCPTP_PATHWAY|astrocytosis
microglia|d-lactic acid|APP|REACTOME_INFLAMMASOMES|amyloidosis
microglia|d-lactic acid|APP|PID_CASPASE_PATHWAY|abnormal long term potentiation
microglia|d-lactic acid|APP|BIOCARTA_PLATELETAPP_PATHWAY|abnormal synaptic transmission
microglia|d-lactic acid|APP|REACTOME_RIP_MEDIATED_NFKB_ACTIVATION_VIA_DAI|abnormal long term potentiation
microglia|d-lactic acid|VEGFA|REACTOME_REGULATION_OF_HYPOXIA_INDUCIBLE_FACTOR_HIF_BY_OXYGEN|astrocytosis
microglia|d-lactic acid|VEGFA|PID_S1P_S1P1_PATHWAY|astrocytosis
microglia|d-lactic acid|APP|REACTOME_G_ALPHA_I_SIGNALLING_EVENTS|gliosis
microglia|d-lactic acid|VEGFA|PID_AVB3_INTEGRIN_PATHWAY|neurodegeneration
microglia|d-lactic acid|APP|REACTOME_TOLL_RECEPTOR_CASCADES|abnormal long term potentiation
microglia|d-lactic acid|APP|REACTOME_RIG_I_MDA5_MEDIATED_INDUCTION_OF_IFN_ALPHA_BETA_PATHWAYS|tau protein deposits
microglia|d-lactic acid|APP|REACTOME_TOLL_RECEPTOR_CASCADES|astrocytosis
microglia|d-lactic acid|APP|PID_CASPASE_PATHWAY|abnormal synaptic transmission
microglia|d-lactic acid|VEGFA|PID_GLYPICAN_1PATHWAY|astrocytosis
microglia|d-lactic acid|APP|REACTOME_TRAF6_MEDIATED_INDUCTION_OF_NFKB_AND_MAP_KINASES_UPON_TLR7_8_OR_9_ACTIVATION|astrocytosis
microglia|d-lactic acid|APP|REACTOME_NUCLEOTIDE_BINDING_DOMAIN_LEUCINE_RICH_REPEAT_CONTAINING_RECEPTOR_NLR_SIGNALING_PATHWAYS|amyloid beta deposits
microglia|d-lactic acid|APP|REACTOME_TAK1_ACTIVATES_NFKB_BY_PHOSPHORYLATION_AND_ACTIVATION_OF_IKKS_COMPLEX|astrocytosis
microglia|d-lactic acid|VEGFA|PID_VEGF_VEGFR_PATHWAY|neurodegeneration
microglia|d-lactic acid|VEGFA|REACTOME_PLATELET_ACTIVATION_SIGNALING_AND_AGGREGATION|gliosis
microglia|d-lactic acid|APP|REACTOME_HEMOSTASIS|astrocytosis
microglia|d-lactic acid|APP|REACTOME_GPCR_DOWNSTREAM_SIGNALING|microgliosis
microglia|d-lactic acid|VEGFA|NABA_MATRISOME|neuron degeneration
microglia|d-lactic acid|APP|KEGG_ALZHEIMERS_DISEASE|gliosis
microglia|d-lactic acid|APP|REACTOME_TOLL_RECEPTOR_CASCADES|abnormal synaptic transmission
microglia|d-lactic acid|APP|REACTOME_ADVANCED_GLYCOSYLATION_ENDPRODUCT_RECEPTOR_SIGNALING|abnormal synaptic transmission
microglia|d-lactic acid|APP|REACTOME_SIGNALING_BY_GPCR|tau protein deposits
microglia|d-lactic acid|APP|REACTOME_ACTIVATED_TLR4_SIGNALLING|tau protein deposits
microglia|d-lactic acid|APP|REACTOME_ADVANCED_GLYCOSYLATION_ENDPRODUCT_RECEPTOR_SIGNALING|astrocytosis
microglia|d-lactic acid|VEGFA|PID_VEGFR1_PATHWAY|astrocytosis
microglia|d-lactic acid|APP|PID_GLYPICAN_1PATHWAY|abnormal synaptic transmission
microglia|d-lactic acid|APP|REACTOME_SIGNALING_BY_GPCR|abnormal synaptic transmission
microglia|d-lactic acid|APP|REACTOME_G_ALPHA_I_SIGNALLING_EVENTS|abnormal synaptic transmission
microglia|d-lactic acid|VEGFA|PID_S1P_S1P3_PATHWAY|gliosis
microglia|d-lactic acid|APP|REACTOME_INNATE_IMMUNE_SYSTEM|gliosis
microglia|d-lactic acid|APP|BIOCARTA_P35ALZHEIMERS_PATHWAY|microgliosis
microglia|d-lactic acid|APP|REACTOME_INNATE_IMMUNE_SYSTEM|astrocytosis
microglia|d-lactic acid|APP|REACTOME_NUCLEOTIDE_BINDING_DOMAIN_LEUCINE_RICH_REPEAT_CONTAINING_RECEPTOR_NLR_SIGNALING_PATHWAYS|microgliosis
microglia|d-lactic acid|APP|REACTOME_INFLAMMASOMES|abnormal long term potentiation
microglia|d-lactic acid|APP|REACTOME_THE_NLRP3_INFLAMMASOME|microgliosis
microglia|d-lactic acid|VEGFA|REACTOME_PLATELET_ACTIVATION_SIGNALING_AND_AGGREGATION|astrocytosis
microglia|d-lactic acid|APP|PID_GLYPICAN_1PATHWAY|astrocytosis
microglia|d-lactic acid|VEGFA|KEGG_RENAL_CELL_CARCINOMA|gliosis
microglia|d-lactic acid|VEGFA|REACTOME_VEGF_LIGAND_RECEPTOR_INTERACTIONS|gliosis
microglia|d-lactic acid|APP|REACTOME_TAK1_ACTIVATES_NFKB_BY_PHOSPHORYLATION_AND_ACTIVATION_OF_IKKS_COMPLEX|amyloid beta deposits
microglia|d-lactic acid|VEGFA|KEGG_CYTOKINE_CYTOKINE_RECEPTOR_INTERACTION|gliosis
microglia|d-lactic acid|APP|REACTOME_NFKB_AND_MAP_KINASES_ACTIVATION_MEDIATED_BY_TLR4_SIGNALING_REPERTOIRE|astrocytosis
microglia|d-lactic acid|APP|REACTOME_G_ALPHA_I_SIGNALLING_EVENTS|tau protein deposits
microglia|d-lactic acid|VEGFA|PID_VEGF_VEGFR_PATHWAY|astrocytosis
microglia|d-lactic acid|APP|BIOCARTA_P35ALZHEIMERS_PATHWAY|abnormal long term potentiation
microglia|d-lactic acid|APP|REACTOME_TRAF6_MEDIATED_NFKB_ACTIVATION|amyloid beta deposits
microglia|d-lactic acid|APP|REACTOME_TRAF6_MEDIATED_INDUCTION_OF_NFKB_AND_MAP_KINASES_UPON_TLR7_8_OR_9_ACTIVATION|microgliosis
microglia|d-lactic acid|APP|REACTOME_TRAF6_MEDIATED_NFKB_ACTIVATION|gliosis
microglia|d-lactic acid|APP|REACTOME_MYD88_MAL_CASCADE_INITIATED_ON_PLASMA_MEMBRANE|gliosis
microglia|d-lactic acid|VEGFA|KEGG_CYTOKINE_CYTOKINE_RECEPTOR_INTERACTION|neurodegeneration
microglia|d-lactic acid|APP|BIOCARTA_PLATELETAPP_PATHWAY|microgliosis
microglia|d-lactic acid|VEGFA|PID_TCPTP_PATHWAY|neurodegeneration
microglia|d-lactic acid|APP|REACTOME_TRAF6_MEDIATED_INDUCTION_OF_NFKB_AND_MAP_KINASES_UPON_TLR7_8_OR_9_ACTIVATION|abnormal synaptic transmission
microglia|d-lactic acid|APP|REACTOME_RIP_MEDIATED_NFKB_ACTIVATION_VIA_DAI|amyloid beta deposits
microglia|d-lactic acid|APP|REACTOME_GASTRIN_CREB_SIGNALLING_PATHWAY_VIA_PKC_AND_MAPK|abnormal synaptic transmission
microglia|d-lactic acid|APP|REACTOME_NFKB_AND_MAP_KINASES_ACTIVATION_MEDIATED_BY_TLR4_SIGNALING_REPERTOIRE|abnormal synaptic transmission
microglia|d-lactic acid|APP|REACTOME_INFLAMMASOMES|microgliosis
microglia|d-lactic acid|APP|REACTOME_RESPONSE_TO_ELEVATED_PLATELET_CYTOSOLIC_CA2_|astrocytosis
microglia|d-lactic acid|APP|BIOCARTA_P35ALZHEIMERS_PATHWAY|abnormal synaptic transmission
microglia|d-lactic acid|VEGFA|PID_HIF2PATHWAY|neurodegeneration
microglia|d-lactic acid|VEGFA|REACTOME_HEMOSTASIS|astrocytosis
microglia|d-lactic acid|APP|REACTOME_TAK1_ACTIVATES_NFKB_BY_PHOSPHORYLATION_AND_ACTIVATION_OF_IKKS_COMPLEX|microgliosis
microglia|d-lactic acid|APP|REACTOME_PLATELET_ACTIVATION_SIGNALING_AND_AGGREGATION|microgliosis
microglia|d-lactic acid|VEGFA|REACTOME_HEMOSTASIS|gliosis
microglia|d-lactic acid|APP|BIOCARTA_P35ALZHEIMERS_PATHWAY|astrocytosis
microglia|d-lactic acid|APP|REACTOME_GPCR_DOWNSTREAM_SIGNALING|abnormal long term potentiation
microglia|l-lactic acid|APP|REACTOME_G_ALPHA_Q_SIGNALLING_EVENTS|gliosis
microglia|l-lactic acid|VEGFA|PID_INTEGRIN1_PATHWAY|gliosis
microglia|l-lactic acid|APP|REACTOME_RIP_MEDIATED_NFKB_ACTIVATION_VIA_DAI|amyloidosis
microglia|l-lactic acid|APP|BIOCARTA_P35ALZHEIMERS_PATHWAY|astrocytosis
microglia|l-lactic acid|APP|REACTOME_HEMOSTASIS|amyloid beta deposits
microglia|l-lactic acid|APP|REACTOME_TOLL_RECEPTOR_CASCADES|tau protein deposits
microglia|l-lactic acid|APP|REACTOME_TAK1_ACTIVATES_NFKB_BY_PHOSPHORYLATION_AND_ACTIVATION_OF_IKKS_COMPLEX|abnormal synaptic transmission
microglia|l-lactic acid|APP|REACTOME_RIG_I_MDA5_MEDIATED_INDUCTION_OF_IFN_ALPHA_BETA_PATHWAYS|abnormal synaptic transmission
microglia|l-lactic acid|APP|REACTOME_AMYLOIDS|gliosis
microglia|l-lactic acid|APP|REACTOME_G_ALPHA_Q_SIGNALLING_EVENTS|astrocytosis
microglia|l-lactic acid|APP|REACTOME_HEMOSTASIS|gliosis
microglia|l-lactic acid|APP|REACTOME_TAK1_ACTIVATES_NFKB_BY_PHOSPHORYLATION_AND_ACTIVATION_OF_IKKS_COMPLEX|amyloid beta deposits
microglia|l-lactic acid|APP|REACTOME_SIGNALING_BY_GPCR|abnormal long term potentiation
microglia|l-lactic acid|VEGFA|KEGG_RENAL_CELL_CARCINOMA|gliosis
microglia|l-lactic acid|APP|PID_P75_NTR_PATHWAY|amyloid beta deposits
microglia|l-lactic acid|APP|REACTOME_TRAF6_MEDIATED_NFKB_ACTIVATION|abnormal synaptic transmission
microglia|l-lactic acid|APP|REACTOME_TRAF6_MEDIATED_INDUCTION_OF_NFKB_AND_MAP_KINASES_UPON_TLR7_8_OR_9_ACTIVATION|amyloid beta deposits
microglia|l-lactic acid|APP|REACTOME_TRAF6_MEDIATED_INDUCTION_OF_NFKB_AND_MAP_KINASES_UPON_TLR7_8_OR_9_ACTIVATION|gliosis
microglia|l-lactic acid|VEGFA|NABA_MATRISOME_ASSOCIATED|gliosis
microglia|l-lactic acid|VEGFA|NABA_MATRISOME_ASSOCIATED|neurodegeneration
microglia|l-lactic acid|VEGFA|PID_S1P_S1P3_PATHWAY|astrocytosis
microglia|l-lactic acid|VEGFA|KEGG_FOCAL_ADHESION|astrocytosis
microglia|l-lactic acid|APP|REACTOME_CLASS_A1_RHODOPSIN_LIKE_RECEPTORS|amyloidosis
microglia|l-lactic acid|APP|REACTOME_AMYLOIDS|microgliosis
microglia|l-lactic acid|APP|REACTOME_ACTIVATED_TLR4_SIGNALLING|abnormal synaptic transmission
microglia|l-lactic acid|VEGFA|PID_TCPTP_PATHWAY|neuron degeneration
microglia|l-lactic acid|APP|REACTOME_G_ALPHA_I_SIGNALLING_EVENTS|tau protein deposits
microglia|l-lactic acid|VEGFA|KEGG_FOCAL_ADHESION|neurodegeneration
microglia|l-lactic acid|APP|REACTOME_ACTIVATED_TLR4_SIGNALLING|amyloidosis
microglia|l-lactic acid|APP|REACTOME_INFLAMMASOMES|abnormal synaptic transmission
microglia|l-lactic acid|APP|REACTOME_TRAF6_MEDIATED_NFKB_ACTIVATION|tau protein deposits
microglia|l-lactic acid|APP|BIOCARTA_PLATELETAPP_PATHWAY|amyloidosis
microglia|l-lactic acid|APP|REACTOME_RESPONSE_TO_ELEVATED_PLATELET_CYTOSOLIC_CA2_|astrocytosis
microglia|l-lactic acid|APP|REACTOME_RIG_I_MDA5_MEDIATED_INDUCTION_OF_IFN_ALPHA_BETA_PATHWAYS|amyloidosis
microglia|l-lactic acid|APP|BIOCARTA_P35ALZHEIMERS_PATHWAY|abnormal synaptic transmission
microglia|l-lactic acid|VEGFA|REACTOME_VEGF_LIGAND_RECEPTOR_INTERACTIONS|gliosis
microglia|l-lactic acid|VEGFA|KEGG_PATHWAYS_IN_CANCER|gliosis
microglia|l-lactic acid|APP|REACTOME_GASTRIN_CREB_SIGNALLING_PATHWAY_VIA_PKC_AND_MAPK|astrocytosis
microglia|l-lactic acid|VEGFA|REACTOME_RESPONSE_TO_ELEVATED_PLATELET_CYTOSOLIC_CA2_|neurodegeneration
microglia|l-lactic acid|VEGFA|NABA_MATRISOME|gliosis
microglia|l-lactic acid|VEGFA|KEGG_MTOR_SIGNALING_PATHWAY|gliosis
microglia|l-lactic acid|APP|REACTOME_GPCR_LIGAND_BINDING|amyloidosis
microglia|l-lactic acid|VEGFA|KEGG_CYTOKINE_CYTOKINE_RECEPTOR_INTERACTION|astrocytosis
microglia|l-lactic acid|VEGFA|KEGG_PANCREATIC_CANCER|neurodegeneration
microglia|l-lactic acid|APP|REACTOME_TRAF6_MEDIATED_NFKB_ACTIVATION|gliosis
microglia|l-lactic acid|APP|REACTOME_RESPONSE_TO_ELEVATED_PLATELET_CYTOSOLIC_CA2_|microgliosis
microglia|l-lactic acid|APP|REACTOME_NUCLEOTIDE_BINDING_DOMAIN_LEUCINE_RICH_REPEAT_CONTAINING_RECEPTOR_NLR_SIGNALING_PATHWAYS|microgliosis
microglia|l-lactic acid|VEGFA|PID_INTEGRIN_A9B1_PATHWAY|gliosis
microglia|l-lactic acid|APP|REACTOME_INFLAMMASOMES|abnormal long term potentiation
microglia|l-lactic acid|APP|PID_P75_NTR_PATHWAY|abnormal long term potentiation
microglia|l-lactic acid|APP|REACTOME_PLATELET_ACTIVATION_SIGNALING_AND_AGGREGATION|gliosis
microglia|l-lactic acid|APP|REACTOME_SIGNALING_BY_GPCR|abnormal synaptic transmission
microglia|l-lactic acid|APP|REACTOME_MYD88_MAL_CASCADE_INITIATED_ON_PLASMA_MEMBRANE|amyloid beta deposits
microglia|l-lactic acid|APP|REACTOME_PLATELET_ACTIVATION_SIGNALING_AND_AGGREGATION|tau protein deposits
microglia|l-lactic acid|APP|REACTOME_TRAF6_MEDIATED_NFKB_ACTIVATION|astrocytosis
microglia|l-lactic acid|APP|REACTOME_G_ALPHA_I_SIGNALLING_EVENTS|astrocytosis
microglia|l-lactic acid|VEGFA|REACTOME_VEGF_LIGAND_RECEPTOR_INTERACTIONS|astrocytosis
microglia|l-lactic acid|VEGFA|BIOCARTA_NO1_PATHWAY|neuron degeneration
microglia|l-lactic acid|VEGFA|BIOCARTA_HIF_PATHWAY|neurodegeneration
microglia|l-lactic acid|APP|BIOCARTA_PLATELETAPP_PATHWAY|microgliosis
microglia|l-lactic acid|APP|REACTOME_RIP_MEDIATED_NFKB_ACTIVATION_VIA_DAI|abnormal long term potentiation
microglia|l-lactic acid|VEGFA|NABA_MATRISOME_ASSOCIATED|neuron degeneration
microglia|l-lactic acid|APP|REACTOME_HEMOSTASIS|abnormal synaptic transmission
microglia|l-lactic acid|VEGFA|PID_HIF1_TFPATHWAY|astrocytosis
microglia|l-lactic acid|VEGFA|KEGG_MTOR_SIGNALING_PATHWAY|neurodegeneration
microglia|l-lactic acid|APP|REACTOME_THE_NLRP3_INFLAMMASOME|astrocytosis
microglia|l-lactic acid|VEGFA|KEGG_RENAL_CELL_CARCINOMA|neuron degeneration
microglia|l-lactic acid|VEGFA|PID_HIF1_TFPATHWAY|neuron degeneration
microglia|l-lactic acid|APP|REACTOME_ADVANCED_GLYCOSYLATION_ENDPRODUCT_RECEPTOR_SIGNALING|amyloidosis
microglia|l-lactic acid|APP|REACTOME_NFKB_AND_MAP_KINASES_ACTIVATION_MEDIATED_BY_TLR4_SIGNALING_REPERTOIRE|tau protein deposits
microglia|l-lactic acid|APP|REACTOME_INFLAMMASOMES|gliosis
microglia|l-lactic acid|APP|REACTOME_GPCR_LIGAND_BINDING|amyloid beta deposits
microglia|l-lactic acid|VEGFA|REACTOME_REGULATION_OF_HYPOXIA_INDUCIBLE_FACTOR_HIF_BY_OXYGEN|astrocytosis
microglia|l-lactic acid|APP|REACTOME_AMYLOIDS|abnormal long term potentiation
microglia|l-lactic acid|APP|REACTOME_RIG_I_MDA5_MEDIATED_INDUCTION_OF_IFN_ALPHA_BETA_PATHWAYS|tau protein deposits
microglia|l-lactic acid|APP|REACTOME_HEMOSTASIS|microgliosis
microglia|l-lactic acid|APP|REACTOME_RESPONSE_TO_ELEVATED_PLATELET_CYTOSOLIC_CA2_|amyloid beta deposits
microglia|l-lactic acid|VEGFA|PID_HIF2PATHWAY|astrocytosis
microglia|l-lactic acid|APP|REACTOME_RESPONSE_TO_ELEVATED_PLATELET_CYTOSOLIC_CA2_|tau protein deposits
microglia|l-lactic acid|VEGFA|PID_TCPTP_PATHWAY|gliosis
microglia|l-lactic acid|APP|REACTOME_TRIF_MEDIATED_TLR3_SIGNALING|abnormal long term potentiation
microglia|l-lactic acid|APP|REACTOME_G_ALPHA_Q_SIGNALLING_EVENTS|abnormal synaptic transmission
microglia|l-lactic acid|APP|REACTOME_RESPONSE_TO_ELEVATED_PLATELET_CYTOSOLIC_CA2_|abnormal synaptic transmission
microglia|l-lactic acid|VEGFA|REACTOME_HEMOSTASIS|gliosis
microglia|l-lactic acid|APP|PID_CASPASE_PATHWAY|amyloidosis
microglia|l-lactic acid|APP|PID_P75_NTR_PATHWAY|astrocytosis
microglia|l-lactic acid|VEGFA|REACTOME_VEGF_LIGAND_RECEPTOR_INTERACTIONS|neuron degeneration
microglia|l-lactic acid|VEGFA|BIOCARTA_VEGF_PATHWAY|neuron degeneration
microglia|l-lactic acid|APP|REACTOME_TOLL_RECEPTOR_CASCADES|gliosis
microglia|l-lactic acid|VEGFA|PID_AVB3_INTEGRIN_PATHWAY|gliosis
microglia|l-lactic acid|APP|REACTOME_TOLL_RECEPTOR_CASCADES|microgliosis
microglia|l-lactic acid|VEGFA|PID_S1P_S1P3_PATHWAY|neurodegeneration
microglia|l-lactic acid|APP|REACTOME_INFLAMMASOMES|astrocytosis
microglia|l-lactic acid|APP|REACTOME_CLASS_A1_RHODOPSIN_LIKE_RECEPTORS|abnormal long term potentiation
microglia|l-lactic acid|VEGFA|KEGG_RENAL_CELL_CARCINOMA|astrocytosis
microglia|l-lactic acid|APP|REACTOME_G_ALPHA_I_SIGNALLING_EVENTS|abnormal synaptic transmission
microglia|l-lactic acid|APP|PID_GLYPICAN_1PATHWAY|abnormal long term potentiation
microglia|l-lactic acid|APP|PID_CASPASE_PATHWAY|abnormal long term potentiation
microglia|l-lactic acid|APP|REACTOME_NFKB_AND_MAP_KINASES_ACTIVATION_MEDIATED_BY_TLR4_SIGNALING_REPERTOIRE|microgliosis
microglia|l-lactic acid|APP|REACTOME_IMMUNE_SYSTEM|microgliosis
microglia|l-lactic acid|APP|REACTOME_RIG_I_MDA5_MEDIATED_INDUCTION_OF_IFN_ALPHA_BETA_PATHWAYS|microgliosis
microglia|l-lactic acid|APP|REACTOME_G_ALPHA_I_SIGNALLING_EVENTS|gliosis
microglia|l-lactic acid|VEGFA|PID_S1P_S1P1_PATHWAY|gliosis
microglia|l-lactic acid|APP|REACTOME_AMYLOIDS|amyloidosis
microglia|l-lactic acid|APP|PID_GLYPICAN_1PATHWAY|abnormal synaptic transmission
microglia|l-lactic acid|VEGFA|PID_SHP2_PATHWAY|neuron degeneration
microglia|l-lactic acid|APP|REACTOME_RIG_I_MDA5_MEDIATED_INDUCTION_OF_IFN_ALPHA_BETA_PATHWAYS|astrocytosis
microglia|l-lactic acid|APP|REACTOME_TOLL_RECEPTOR_CASCADES|astrocytosis
microglia|l-lactic acid|APP|PID_P75_NTR_PATHWAY|tau protein deposits
microglia|l-lactic acid|APP|REACTOME_IMMUNE_SYSTEM|tau protein deposits
microglia|l-lactic acid|APP|REACTOME_RIP_MEDIATED_NFKB_ACTIVATION_VIA_DAI|tau protein deposits
microglia|l-lactic acid|APP|REACTOME_INFLAMMASOMES|microgliosis
microglia|l-lactic acid|VEGFA|KEGG_CYTOKINE_CYTOKINE_RECEPTOR_INTERACTION|neurodegeneration
microglia|l-lactic acid|APP|PID_CASPASE_PATHWAY|abnormal synaptic transmission
microglia|l-lactic acid|APP|REACTOME_ADVANCED_GLYCOSYLATION_ENDPRODUCT_RECEPTOR_SIGNALING|abnormal synaptic transmission
microglia|l-lactic acid|VEGFA|PID_HIF2PATHWAY|gliosis
microglia|l-lactic acid|APP|REACTOME_CLASS_A1_RHODOPSIN_LIKE_RECEPTORS|astrocytosis
microglia|l-lactic acid|APP|REACTOME_SIGNALING_BY_GPCR|gliosis
microglia|l-lactic acid|APP|REACTOME_TRIF_MEDIATED_TLR3_SIGNALING|amyloidosis
microglia|l-lactic acid|VEGFA|PID_VEGF_VEGFR_PATHWAY|gliosis
microglia|l-lactic acid|APP|REACTOME_GASTRIN_CREB_SIGNALLING_PATHWAY_VIA_PKC_AND_MAPK|microgliosis
microglia|l-lactic acid|VEGFA|BIOCARTA_VEGF_PATHWAY|astrocytosis
microglia|l-lactic acid|APP|BIOCARTA_PLATELETAPP_PATHWAY|abnormal synaptic transmission
microglia|l-lactic acid|APP|REACTOME_GASTRIN_CREB_SIGNALLING_PATHWAY_VIA_PKC_AND_MAPK|amyloidosis
microglia|l-lactic acid|APP|REACTOME_TOLL_RECEPTOR_CASCADES|abnormal long term potentiation
microglia|l-lactic acid|VEGFA|PID_VEGFR1_2_PATHWAY|astrocytosis
microglia|l-lactic acid|APP|REACTOME_GPCR_DOWNSTREAM_SIGNALING|tau protein deposits
microglia|l-lactic acid|APP|REACTOME_IMMUNE_SYSTEM|amyloid beta deposits
microglia|l-lactic acid|VEGFA|REACTOME_RESPONSE_TO_ELEVATED_PLATELET_CYTOSOLIC_CA2_|gliosis
microglia|l-lactic acid|VEGFA|REACTOME_REGULATION_OF_HYPOXIA_INDUCIBLE_FACTOR_HIF_BY_OXYGEN|neurodegeneration
microglia|l-lactic acid|APP|REACTOME_NUCLEOTIDE_BINDING_DOMAIN_LEUCINE_RICH_REPEAT_CONTAINING_RECEPTOR_NLR_SIGNALING_PATHWAYS|abnormal long term potentiation
microglia|l-lactic acid|APP|REACTOME_SIGNALING_BY_GPCR|astrocytosis
microglia|l-lactic acid|VEGFA|REACTOME_HEMOSTASIS|astrocytosis
microglia|l-lactic acid|APP|REACTOME_TRAF6_MEDIATED_NFKB_ACTIVATION|amyloid beta deposits
microglia|l-lactic acid|APP|REACTOME_RESPONSE_TO_ELEVATED_PLATELET_CYTOSOLIC_CA2_|gliosis
microglia|l-lactic acid|VEGFA|KEGG_RENAL_CELL_CARCINOMA|neurodegeneration
microglia|l-lactic acid|VEGFA|PID_INTEGRIN1_PATHWAY|neuron degeneration
microglia|l-lactic acid|APP|REACTOME_AMYLOIDS|abnormal synaptic transmission
microglia|l-lactic acid|VEGFA|KEGG_VEGF_SIGNALING_PATHWAY|neuron degeneration
microglia|l-lactic acid|VEGFA|NABA_MATRISOME|neurodegeneration
microglia|l-lactic acid|VEGFA|KEGG_CYTOKINE_CYTOKINE_RECEPTOR_INTERACTION|neuron degeneration
microglia|l-lactic acid|VEGFA|BIOCARTA_VEGF_PATHWAY|neurodegeneration
microglia|l-lactic acid|VEGFA|PID_VEGFR1_PATHWAY|gliosis
microglia|l-lactic acid|APP|REACTOME_INNATE_IMMUNE_SYSTEM|astrocytosis
microglia|l-lactic acid|APP|REACTOME_TRAF6_MEDIATED_INDUCTION_OF_NFKB_AND_MAP_KINASES_UPON_TLR7_8_OR_9_ACTIVATION|tau protein deposits
microglia|l-lactic acid|APP|PID_CASPASE_PATHWAY|amyloid beta deposits
microglia|l-lactic acid|APP|REACTOME_NUCLEOTIDE_BINDING_DOMAIN_LEUCINE_RICH_REPEAT_CONTAINING_RECEPTOR_NLR_SIGNALING_PATHWAYS|amyloid beta deposits
microglia|l-lactic acid|APP|REACTOME_INNATE_IMMUNE_SYSTEM|amyloid beta deposits
microglia|l-lactic acid|APP|REACTOME_SIGNALING_BY_GPCR|amyloidosis
microglia|l-lactic acid|APP|BIOCARTA_P35ALZHEIMERS_PATHWAY|gliosis
microglia|l-lactic acid|APP|REACTOME_PEPTIDE_LIGAND_BINDING_RECEPTORS|abnormal long term potentiation
microglia|l-lactic acid|APP|REACTOME_GPCR_DOWNSTREAM_SIGNALING|astrocytosis
microglia|l-lactic acid|APP|REACTOME_TAK1_ACTIVATES_NFKB_BY_PHOSPHORYLATION_AND_ACTIVATION_OF_IKKS_COMPLEX|abnormal long term potentiation
microglia|l-lactic acid|APP|REACTOME_PLATELET_ACTIVATION_SIGNALING_AND_AGGREGATION|microgliosis
microglia|l-lactic acid|APP|KEGG_ALZHEIMERS_DISEASE|amyloidosis
microglia|l-lactic acid|APP|PID_GLYPICAN_1PATHWAY|amyloidosis
microglia|l-lactic acid|APP|REACTOME_IMMUNE_SYSTEM|abnormal synaptic transmission
microglia|l-lactic acid|APP|REACTOME_SIGNALING_BY_GPCR|amyloid beta deposits
microglia|l-lactic acid|VEGFA|BIOCARTA_NO1_PATHWAY|neurodegeneration
microglia|l-lactic acid|VEGFA|KEGG_VEGF_SIGNALING_PATHWAY|neurodegeneration
microglia|l-lactic acid|APP|REACTOME_TAK1_ACTIVATES_NFKB_BY_PHOSPHORYLATION_AND_ACTIVATION_OF_IKKS_COMPLEX|tau protein deposits
microglia|l-lactic acid|VEGFA|KEGG_CYTOKINE_CYTOKINE_RECEPTOR_INTERACTION|gliosis
microglia|l-lactic acid|VEGFA|PID_VEGFR1_2_PATHWAY|neurodegeneration
microglia|l-lactic acid|VEGFA|PID_VEGFR1_2_PATHWAY|neuron degeneration
microglia|l-lactic acid|APP|REACTOME_NFKB_AND_MAP_KINASES_ACTIVATION_MEDIATED_BY_TLR4_SIGNALING_REPERTOIRE|abnormal synaptic transmission
microglia|l-lactic acid|VEGFA|BIOCARTA_VEGF_PATHWAY|gliosis
microglia|l-lactic acid|APP|REACTOME_AMYLOIDS|amyloid beta deposits
microglia|l-lactic acid|APP|REACTOME_RESPONSE_TO_ELEVATED_PLATELET_CYTOSOLIC_CA2_|abnormal long term potentiation
microglia|l-lactic acid|APP|REACTOME_TRIF_MEDIATED_TLR3_SIGNALING|astrocytosis
microglia|l-lactic acid|VEGFA|NABA_MATRISOME|astrocytosis
microglia|l-lactic acid|APP|REACTOME_ADVANCED_GLYCOSYLATION_ENDPRODUCT_RECEPTOR_SIGNALING|tau protein deposits
microglia|l-lactic acid|VEGFA|REACTOME_PLATELET_ACTIVATION_SIGNALING_AND_AGGREGATION|gliosis
microglia|l-lactic acid|APP|PID_P75_NTR_PATHWAY|microgliosis
microglia|l-lactic acid|APP|REACTOME_MYD88_MAL_CASCADE_INITIATED_ON_PLASMA_MEMBRANE|abnormal synaptic transmission
microglia|l-lactic acid|VEGFA|KEGG_FOCAL_ADHESION|gliosis
microglia|l-lactic acid|VEGFA|BIOCARTA_HIF_PATHWAY|astrocytosis
microglia|l-lactic acid|APP|PID_GLYPICAN_1PATHWAY|amyloid beta deposits
microglia|l-lactic acid|VEGFA|KEGG_PANCREATIC_CANCER|astrocytosis
microglia|l-lactic acid|VEGFA|KEGG_VEGF_SIGNALING_PATHWAY|gliosis
microglia|l-lactic acid|VEGFA|PID_S1P_S1P3_PATHWAY|gliosis
microglia|l-lactic acid|VEGFA|PID_VEGF_VEGFR_PATHWAY|astrocytosis
microglia|l-lactic acid|VEGFA|PID_S1P_S1P3_PATHWAY|neuron degeneration
microglia|l-lactic acid|APP|REACTOME_G_ALPHA_Q_SIGNALLING_EVENTS|tau protein deposits
microglia|l-lactic acid|APP|REACTOME_PEPTIDE_LIGAND_BINDING_RECEPTORS|gliosis
microglia|l-lactic acid|APP|REACTOME_RIP_MEDIATED_NFKB_ACTIVATION_VIA_DAI|abnormal synaptic transmission
microglia|l-lactic acid|APP|REACTOME_HEMOSTASIS|abnormal long term potentiation
microglia|l-lactic acid|APP|REACTOME_ACTIVATED_TLR4_SIGNALLING|gliosis
microglia|l-lactic acid|VEGFA|PID_HIF2PATHWAY|neurodegeneration
microglia|l-lactic acid|APP|REACTOME_AMYLOIDS|tau protein deposits
microglia|l-lactic acid|APP|REACTOME_NFKB_AND_MAP_KINASES_ACTIVATION_MEDIATED_BY_TLR4_SIGNALING_REPERTOIRE|gliosis
microglia|l-lactic acid|VEGFA|PID_SHP2_PATHWAY|gliosis
microglia|l-lactic acid|APP|REACTOME_CLASS_A1_RHODOPSIN_LIKE_RECEPTORS|abnormal synaptic transmission
microglia|l-lactic acid|APP|REACTOME_GPCR_DOWNSTREAM_SIGNALING|abnormal long term potentiation
microglia|l-lactic acid|APP|REACTOME_PLATELET_ACTIVATION_SIGNALING_AND_AGGREGATION|amyloidosis
microglia|l-lactic acid|VEGFA|KEGG_MTOR_SIGNALING_PATHWAY|astrocytosis
microglia|l-lactic acid|VEGFA|REACTOME_VEGF_LIGAND_RECEPTOR_INTERACTIONS|neurodegeneration
microglia|l-lactic acid|APP|REACTOME_INNATE_IMMUNE_SYSTEM|amyloidosis
microglia|l-lactic acid|VEGFA|PID_TCPTP_PATHWAY|astrocytosis
microglia|l-lactic acid|APP|PID_CASPASE_PATHWAY|tau protein deposits
microglia|l-lactic acid|APP|REACTOME_MYD88_MAL_CASCADE_INITIATED_ON_PLASMA_MEMBRANE|microgliosis
microglia|l-lactic acid|APP|PID_P75_NTR_PATHWAY|gliosis
microglia|l-lactic acid|APP|REACTOME_G_ALPHA_Q_SIGNALLING_EVENTS|microgliosis
microglia|l-lactic acid|APP|PID_P75_NTR_PATHWAY|amyloidosis
microglia|l-lactic acid|APP|REACTOME_ADVANCED_GLYCOSYLATION_ENDPRODUCT_RECEPTOR_SIGNALING|microgliosis
microglia|l-lactic acid|APP|KEGG_ALZHEIMERS_DISEASE|microgliosis
microglia|l-lactic acid|APP|REACTOME_HEMOSTASIS|tau protein deposits
microglia|l-lactic acid|APP|REACTOME_THE_NLRP3_INFLAMMASOME|abnormal synaptic transmission
microglia|l-lactic acid|APP|REACTOME_GPCR_DOWNSTREAM_SIGNALING|amyloid beta deposits
microglia|l-lactic acid|APP|REACTOME_GPCR_DOWNSTREAM_SIGNALING|amyloidosis
microglia|l-lactic acid|VEGFA|REACTOME_HEMOSTASIS|neuron degeneration
microglia|l-lactic acid|VEGFA|PID_INTEGRIN1_PATHWAY|astrocytosis
microglia|l-lactic acid|VEGFA|BIOCARTA_NO1_PATHWAY|gliosis
microglia|l-lactic acid|VEGFA|PID_AVB3_INTEGRIN_PATHWAY|astrocytosis
microglia|l-lactic acid|VEGFA|PID_S1P_S1P1_PATHWAY|astrocytosis
microglia|l-lactic acid|APP|PID_CASPASE_PATHWAY|astrocytosis
microglia|l-lactic acid|APP|REACTOME_THE_NLRP3_INFLAMMASOME|gliosis
microglia|l-lactic acid|APP|REACTOME_TRIF_MEDIATED_TLR3_SIGNALING|gliosis
microglia|l-lactic acid|APP|REACTOME_PLATELET_ACTIVATION_SIGNALING_AND_AGGREGATION|astrocytosis
microglia|l-lactic acid|APP|REACTOME_TOLL_RECEPTOR_CASCADES|amyloidosis
microglia|l-lactic acid|APP|REACTOME_THE_NLRP3_INFLAMMASOME|microgliosis
microglia|l-lactic acid|APP|PID_GLYPICAN_1PATHWAY|gliosis
microglia|l-lactic acid|VEGFA|KEGG_BLADDER_CANCER|astrocytosis
microglia|l-lactic acid|APP|REACTOME_GPCR_DOWNSTREAM_SIGNALING|abnormal synaptic transmission
microglia|l-lactic acid|APP|REACTOME_RIP_MEDIATED_NFKB_ACTIVATION_VIA_DAI|microgliosis
microglia|l-lactic acid|VEGFA|KEGG_BLADDER_CANCER|gliosis
microglia|l-lactic acid|APP|REACTOME_GPCR_LIGAND_BINDING|abnormal long term potentiation
microglia|l-lactic acid|VEGFA|KEGG_MTOR_SIGNALING_PATHWAY|neuron degeneration
microglia|l-lactic acid|APP|REACTOME_HEMOSTASIS|amyloidosis
microglia|l-lactic acid|APP|REACTOME_SIGNALING_BY_GPCR|tau protein deposits
microglia|l-lactic acid|APP|BIOCARTA_P35ALZHEIMERS_PATHWAY|amyloid beta deposits
microglia|l-lactic acid|APP|REACTOME_ACTIVATED_TLR4_SIGNALLING|astrocytosis
microglia|l-lactic acid|APP|REACTOME_NFKB_AND_MAP_KINASES_ACTIVATION_MEDIATED_BY_TLR4_SIGNALING_REPERTOIRE|amyloidosis
microglia|l-lactic acid|APP|REACTOME_MYD88_MAL_CASCADE_INITIATED_ON_PLASMA_MEMBRANE|abnormal long term potentiation
microglia|l-lactic acid|APP|REACTOME_RIG_I_MDA5_MEDIATED_INDUCTION_OF_IFN_ALPHA_BETA_PATHWAYS|amyloid beta deposits
microglia|l-lactic acid|APP|KEGG_ALZHEIMERS_DISEASE|abnormal synaptic transmission
microglia|l-lactic acid|APP|REACTOME_GASTRIN_CREB_SIGNALLING_PATHWAY_VIA_PKC_AND_MAPK|tau protein deposits
microglia|l-lactic acid|APP|REACTOME_ADVANCED_GLYCOSYLATION_ENDPRODUCT_RECEPTOR_SIGNALING|astrocytosis
microglia|l-lactic acid|VEGFA|PID_TCPTP_PATHWAY|neurodegeneration
microglia|l-lactic acid|APP|REACTOME_INNATE_IMMUNE_SYSTEM|abnormal long term potentiation
microglia|l-lactic acid|APP|REACTOME_G_ALPHA_Q_SIGNALLING_EVENTS|amyloidosis
microglia|l-lactic acid|APP|REACTOME_ADVANCED_GLYCOSYLATION_ENDPRODUCT_RECEPTOR_SIGNALING|abnormal long term potentiation
microglia|l-lactic acid|APP|PID_GLYPICAN_1PATHWAY|tau protein deposits
microglia|l-lactic acid|APP|REACTOME_GPCR_DOWNSTREAM_SIGNALING|microgliosis
microglia|l-lactic acid|APP|REACTOME_ACTIVATED_TLR4_SIGNALLING|abnormal long term potentiation
microglia|l-lactic acid|APP|REACTOME_INFLAMMASOMES|amyloidosis
microglia|l-lactic acid|VEGFA|BIOCARTA_HIF_PATHWAY|gliosis
microglia|l-lactic acid|VEGFA|REACTOME_REGULATION_OF_HYPOXIA_INDUCIBLE_FACTOR_HIF_BY_OXYGEN|neuron degeneration
microglia|l-lactic acid|APP|BIOCARTA_PLATELETAPP_PATHWAY|gliosis
microglia|l-lactic acid|APP|REACTOME_TRAF6_MEDIATED_NFKB_ACTIVATION|amyloidosis
microglia|l-lactic acid|VEGFA|PID_GLYPICAN_1PATHWAY|astrocytosis
microglia|l-lactic acid|APP|REACTOME_CLASS_A1_RHODOPSIN_LIKE_RECEPTORS|gliosis
microglia|l-lactic acid|APP|REACTOME_INNATE_IMMUNE_SYSTEM|microgliosis
microglia|l-lactic acid|VEGFA|PID_S1P_S1P1_PATHWAY|neurodegeneration
microglia|l-lactic acid|APP|BIOCARTA_P35ALZHEIMERS_PATHWAY|microgliosis
microglia|l-lactic acid|APP|BIOCARTA_P35ALZHEIMERS_PATHWAY|amyloidosis
microglia|l-lactic acid|APP|REACTOME_IMMUNE_SYSTEM|abnormal long term potentiation
microglia|l-lactic acid|APP|REACTOME_PEPTIDE_LIGAND_BINDING_RECEPTORS|tau protein deposits
microglia|l-lactic acid|APP|REACTOME_ADVANCED_GLYCOSYLATION_ENDPRODUCT_RECEPTOR_SIGNALING|amyloid beta deposits
microglia|l-lactic acid|APP|REACTOME_MYD88_MAL_CASCADE_INITIATED_ON_PLASMA_MEMBRANE|gliosis
microglia|l-lactic acid|APP|REACTOME_GASTRIN_CREB_SIGNALLING_PATHWAY_VIA_PKC_AND_MAPK|abnormal synaptic transmission
microglia|l-lactic acid|APP|PID_CASPASE_PATHWAY|microgliosis
microglia|l-lactic acid|APP|REACTOME_GPCR_LIGAND_BINDING|microgliosis
microglia|l-lactic acid|APP|KEGG_ALZHEIMERS_DISEASE|abnormal long term potentiation
microglia|l-lactic acid|APP|REACTOME_NFKB_AND_MAP_KINASES_ACTIVATION_MEDIATED_BY_TLR4_SIGNALING_REPERTOIRE|astrocytosis
microglia|l-lactic acid|VEGFA|REACTOME_PLATELET_ACTIVATION_SIGNALING_AND_AGGREGATION|neuron degeneration
microglia|l-lactic acid|APP|KEGG_ALZHEIMERS_DISEASE|astrocytosis
microglia|l-lactic acid|APP|REACTOME_GPCR_LIGAND_BINDING|abnormal synaptic transmission
microglia|l-lactic acid|VEGFA|PID_VEGFR1_2_PATHWAY|gliosis
microglia|l-lactic acid|VEGFA|PID_HIF1_TFPATHWAY|gliosis
microglia|l-lactic acid|APP|REACTOME_PEPTIDE_LIGAND_BINDING_RECEPTORS|astrocytosis
microglia|l-lactic acid|APP|REACTOME_TRAF6_MEDIATED_INDUCTION_OF_NFKB_AND_MAP_KINASES_UPON_TLR7_8_OR_9_ACTIVATION|abnormal synaptic transmission
microglia|l-lactic acid|VEGFA|PID_SHP2_PATHWAY|neurodegeneration
microglia|l-lactic acid|APP|REACTOME_TRIF_MEDIATED_TLR3_SIGNALING|abnormal synaptic transmission
microglia|l-lactic acid|APP|REACTOME_MYD88_MAL_CASCADE_INITIATED_ON_PLASMA_MEMBRANE|astrocytosis
microglia|l-lactic acid|APP|REACTOME_IMMUNE_SYSTEM|amyloidosis
microglia|l-lactic acid|VEGFA|KEGG_BLADDER_CANCER|neurodegeneration
microglia|l-lactic acid|APP|REACTOME_NUCLEOTIDE_BINDING_DOMAIN_LEUCINE_RICH_REPEAT_CONTAINING_RECEPTOR_NLR_SIGNALING_PATHWAYS|abnormal synaptic transmission
microglia|l-lactic acid|APP|REACTOME_TRIF_MEDIATED_TLR3_SIGNALING|tau protein deposits
microglia|l-lactic acid|APP|PID_CASPASE_PATHWAY|gliosis
microglia|l-lactic acid|APP|REACTOME_RIP_MEDIATED_NFKB_ACTIVATION_VIA_DAI|amyloid beta deposits
microglia|l-lactic acid|VEGFA|PID_VEGF_VEGFR_PATHWAY|neuron degeneration
microglia|l-lactic acid|APP|REACTOME_TOLL_RECEPTOR_CASCADES|amyloid beta deposits
microglia|l-lactic acid|VEGFA|PID_INTEGRIN1_PATHWAY|neurodegeneration
microglia|l-lactic acid|APP|REACTOME_NUCLEOTIDE_BINDING_DOMAIN_LEUCINE_RICH_REPEAT_CONTAINING_RECEPTOR_NLR_SIGNALING_PATHWAYS|gliosis
microglia|l-lactic acid|VEGFA|NABA_MATRISOME_ASSOCIATED|astrocytosis
microglia|l-lactic acid|APP|REACTOME_TRAF6_MEDIATED_NFKB_ACTIVATION|abnormal long term potentiation
microglia|l-lactic acid|VEGFA|NABA_MATRISOME|neuron degeneration
microglia|l-lactic acid|APP|REACTOME_IMMUNE_SYSTEM|astrocytosis
microglia|l-lactic acid|APP|REACTOME_ADVANCED_GLYCOSYLATION_ENDPRODUCT_RECEPTOR_SIGNALING|gliosis
microglia|l-lactic acid|VEGFA|NABA_SECRETED_FACTORS|gliosis
microglia|l-lactic acid|APP|REACTOME_HEMOSTASIS|astrocytosis
microglia|l-lactic acid|APP|REACTOME_ACTIVATED_TLR4_SIGNALLING|microgliosis
microglia|l-lactic acid|VEGFA|PID_HIF2PATHWAY|neuron degeneration
microglia|l-lactic acid|APP|REACTOME_RIG_I_MDA5_MEDIATED_INDUCTION_OF_IFN_ALPHA_BETA_PATHWAYS|abnormal long term potentiation
microglia|l-lactic acid|APP|REACTOME_SIGNALING_BY_GPCR|microgliosis
microglia|l-lactic acid|VEGFA|KEGG_PATHWAYS_IN_CANCER|neurodegeneration
microglia|l-lactic acid|APP|REACTOME_MYD88_MAL_CASCADE_INITIATED_ON_PLASMA_MEMBRANE|amyloidosis
microglia|l-lactic acid|APP|REACTOME_TRIF_MEDIATED_TLR3_SIGNALING|microgliosis
microglia|l-lactic acid|APP|REACTOME_TAK1_ACTIVATES_NFKB_BY_PHOSPHORYLATION_AND_ACTIVATION_OF_IKKS_COMPLEX|gliosis
microglia|l-lactic acid|APP|REACTOME_CLASS_A1_RHODOPSIN_LIKE_RECEPTORS|tau protein deposits
microglia|l-lactic acid|APP|REACTOME_TRAF6_MEDIATED_INDUCTION_OF_NFKB_AND_MAP_KINASES_UPON_TLR7_8_OR_9_ACTIVATION|astrocytosis
microglia|l-lactic acid|VEGFA|REACTOME_RESPONSE_TO_ELEVATED_PLATELET_CYTOSOLIC_CA2_|astrocytosis
microglia|l-lactic acid|VEGFA|PID_VEGFR1_PATHWAY|neurodegeneration
microglia|l-lactic acid|VEGFA|PID_AVB3_INTEGRIN_PATHWAY|neuron degeneration
microglia|l-lactic acid|APP|REACTOME_ACTIVATED_TLR4_SIGNALLING|tau protein deposits
microglia|l-lactic acid|APP|REACTOME_ACTIVATED_TLR4_SIGNALLING|amyloid beta deposits
microglia|l-lactic acid|APP|REACTOME_RESPONSE_TO_ELEVATED_PLATELET_CYTOSOLIC_CA2_|amyloidosis
microglia|l-lactic acid|APP|REACTOME_PEPTIDE_LIGAND_BINDING_RECEPTORS|microgliosis
microglia|l-lactic acid|APP|REACTOME_NUCLEOTIDE_BINDING_DOMAIN_LEUCINE_RICH_REPEAT_CONTAINING_RECEPTOR_NLR_SIGNALING_PATHWAYS|astrocytosis
microglia|l-lactic acid|APP|REACTOME_TRIF_MEDIATED_TLR3_SIGNALING|amyloid beta deposits
microglia|l-lactic acid|VEGFA|PID_INTEGRIN3_PATHWAY|neurodegeneration
microglia|l-lactic acid|APP|REACTOME_THE_NLRP3_INFLAMMASOME|amyloidosis
microglia|l-lactic acid|VEGFA|PID_S1P_S1P1_PATHWAY|neuron degeneration
microglia|l-lactic acid|APP|BIOCARTA_PLATELETAPP_PATHWAY|tau protein deposits
microglia|l-lactic acid|APP|REACTOME_TAK1_ACTIVATES_NFKB_BY_PHOSPHORYLATION_AND_ACTIVATION_OF_IKKS_COMPLEX|amyloidosis
microglia|l-lactic acid|APP|REACTOME_NUCLEOTIDE_BINDING_DOMAIN_LEUCINE_RICH_REPEAT_CONTAINING_RECEPTOR_NLR_SIGNALING_PATHWAYS|amyloidosis
microglia|l-lactic acid|VEGFA|PID_HIF1_TFPATHWAY|neurodegeneration
microglia|l-lactic acid|APP|REACTOME_INNATE_IMMUNE_SYSTEM|abnormal synaptic transmission
microglia|l-lactic acid|VEGFA|REACTOME_HEMOSTASIS|neurodegeneration
microglia|l-lactic acid|VEGFA|REACTOME_REGULATION_OF_HYPOXIA_INDUCIBLE_FACTOR_HIF_BY_OXYGEN|gliosis
microglia|l-lactic acid|VEGFA|PID_INTEGRIN_A9B1_PATHWAY|neurodegeneration
microglia|l-lactic acid|APP|KEGG_ALZHEIMERS_DISEASE|amyloid beta deposits
microglia|l-lactic acid|VEGFA|BIOCARTA_HIF_PATHWAY|neuron degeneration
microglia|l-lactic acid|VEGFA|BIOCARTA_NO1_PATHWAY|astrocytosis
microglia|l-lactic acid|APP|REACTOME_AMYLOIDS|astrocytosis
microglia|l-lactic acid|APP|REACTOME_RIP_MEDIATED_NFKB_ACTIVATION_VIA_DAI|gliosis
microglia|l-lactic acid|APP|REACTOME_INFLAMMASOMES|tau protein deposits
microglia|l-lactic acid|APP|REACTOME_GPCR_LIGAND_BINDING|tau protein deposits
microglia|l-lactic acid|APP|REACTOME_MYD88_MAL_CASCADE_INITIATED_ON_PLASMA_MEMBRANE|tau protein deposits
microglia|l-lactic acid|VEGFA|KEGG_PATHWAYS_IN_CANCER|neuron degeneration
microglia|l-lactic acid|APP|REACTOME_INNATE_IMMUNE_SYSTEM|gliosis
microglia|l-lactic acid|VEGFA|REACTOME_PLATELET_ACTIVATION_SIGNALING_AND_AGGREGATION|neurodegeneration
microglia|l-lactic acid|APP|BIOCARTA_PLATELETAPP_PATHWAY|abnormal long term potentiation
microglia|l-lactic acid|APP|REACTOME_RIP_MEDIATED_NFKB_ACTIVATION_VIA_DAI|astrocytosis
microglia|l-lactic acid|VEGFA|PID_INTEGRIN_A9B1_PATHWAY|astrocytosis
microglia|l-lactic acid|APP|REACTOME_G_ALPHA_I_SIGNALLING_EVENTS|amyloid beta deposits
microglia|l-lactic acid|APP|REACTOME_THE_NLRP3_INFLAMMASOME|tau protein deposits
microglia|l-lactic acid|VEGFA|KEGG_BLADDER_CANCER|neuron degeneration
microglia|l-lactic acid|APP|REACTOME_CLASS_A1_RHODOPSIN_LIKE_RECEPTORS|amyloid beta deposits
microglia|l-lactic acid|APP|REACTOME_G_ALPHA_Q_SIGNALLING_EVENTS|abnormal long term potentiation
microglia|l-lactic acid|VEGFA|PID_GLYPICAN_1PATHWAY|neuron degeneration
microglia|l-lactic acid|APP|BIOCARTA_PLATELETAPP_PATHWAY|amyloid beta deposits
microglia|l-lactic acid|VEGFA|REACTOME_PLATELET_ACTIVATION_SIGNALING_AND_AGGREGATION|astrocytosis
microglia|l-lactic acid|VEGFA|PID_INTEGRIN3_PATHWAY|neuron degeneration
microglia|l-lactic acid|APP|BIOCARTA_PLATELETAPP_PATHWAY|astrocytosis
microglia|l-lactic acid|VEGFA|PID_VEGF_VEGFR_PATHWAY|neurodegeneration
microglia|l-lactic acid|APP|REACTOME_PEPTIDE_LIGAND_BINDING_RECEPTORS|amyloid beta deposits
microglia|l-lactic acid|APP|REACTOME_PLATELET_ACTIVATION_SIGNALING_AND_AGGREGATION|abnormal long term potentiation
microglia|l-lactic acid|APP|REACTOME_INNATE_IMMUNE_SYSTEM|tau protein deposits
microglia|l-lactic acid|APP|REACTOME_THE_NLRP3_INFLAMMASOME|amyloid beta deposits
microglia|l-lactic acid|VEGFA|PID_INTEGRIN3_PATHWAY|astrocytosis
microglia|l-lactic acid|APP|REACTOME_GASTRIN_CREB_SIGNALLING_PATHWAY_VIA_PKC_AND_MAPK|abnormal long term potentiation
microglia|l-lactic acid|APP|REACTOME_TRAF6_MEDIATED_NFKB_ACTIVATION|microgliosis
microglia|l-lactic acid|APP|REACTOME_PLATELET_ACTIVATION_SIGNALING_AND_AGGREGATION|amyloid beta deposits
microglia|l-lactic acid|APP|PID_GLYPICAN_1PATHWAY|microgliosis
microglia|l-lactic acid|VEGFA|PID_AVB3_INTEGRIN_PATHWAY|neurodegeneration
microglia|l-lactic acid|APP|KEGG_ALZHEIMERS_DISEASE|tau protein deposits
microglia|l-lactic acid|APP|REACTOME_TRAF6_MEDIATED_INDUCTION_OF_NFKB_AND_MAP_KINASES_UPON_TLR7_8_OR_9_ACTIVATION|abnormal long term potentiation
microglia|l-lactic acid|APP|PID_P75_NTR_PATHWAY|abnormal synaptic transmission
microglia|l-lactic acid|VEGFA|PID_GLYPICAN_1PATHWAY|gliosis
microglia|l-lactic acid|VEGFA|KEGG_FOCAL_ADHESION|neuron degeneration
microglia|l-lactic acid|APP|REACTOME_G_ALPHA_I_SIGNALLING_EVENTS|amyloidosis
microglia|l-lactic acid|APP|REACTOME_RIG_I_MDA5_MEDIATED_INDUCTION_OF_IFN_ALPHA_BETA_PATHWAYS|gliosis
microglia|l-lactic acid|APP|REACTOME_CLASS_A1_RHODOPSIN_LIKE_RECEPTORS|microgliosis
microglia|l-lactic acid|VEGFA|PID_INTEGRIN_A9B1_PATHWAY|neuron degeneration
microglia|l-lactic acid|VEGFA|PID_INTEGRIN3_PATHWAY|gliosis
microglia|l-lactic acid|VEGFA|KEGG_PANCREATIC_CANCER|neuron degeneration
microglia|l-lactic acid|VEGFA|NABA_SECRETED_FACTORS|astrocytosis
microglia|l-lactic acid|APP|REACTOME_NFKB_AND_MAP_KINASES_ACTIVATION_MEDIATED_BY_TLR4_SIGNALING_REPERTOIRE|amyloid beta deposits
microglia|l-lactic acid|VEGFA|NABA_SECRETED_FACTORS|neurodegeneration
microglia|l-lactic acid|APP|REACTOME_PEPTIDE_LIGAND_BINDING_RECEPTORS|abnormal synaptic transmission
microglia|l-lactic acid|VEGFA|KEGG_PANCREATIC_CANCER|gliosis
microglia|l-lactic acid|APP|REACTOME_TOLL_RECEPTOR_CASCADES|abnormal synaptic transmission
microglia|l-lactic acid|APP|REACTOME_THE_NLRP3_INFLAMMASOME|abnormal long term potentiation
microglia|l-lactic acid|APP|BIOCARTA_P35ALZHEIMERS_PATHWAY|abnormal long term potentiation
microglia|l-lactic acid|APP|BIOCARTA_P35ALZHEIMERS_PATHWAY|tau protein deposits
microglia|l-lactic acid|APP|KEGG_ALZHEIMERS_DISEASE|gliosis
microglia|l-lactic acid|APP|REACTOME_TRAF6_MEDIATED_INDUCTION_OF_NFKB_AND_MAP_KINASES_UPON_TLR7_8_OR_9_ACTIVATION|amyloidosis
microglia|l-lactic acid|VEGFA|KEGG_PATHWAYS_IN_CANCER|astrocytosis
microglia|l-lactic acid|VEGFA|PID_SHP2_PATHWAY|astrocytosis
microglia|l-lactic acid|APP|REACTOME_PLATELET_ACTIVATION_SIGNALING_AND_AGGREGATION|abnormal synaptic transmission
microglia|l-lactic acid|APP|REACTOME_GPCR_LIGAND_BINDING|astrocytosis
microglia|l-lactic acid|VEGFA|NABA_SECRETED_FACTORS|neuron degeneration
microglia|l-lactic acid|APP|REACTOME_TAK1_ACTIVATES_NFKB_BY_PHOSPHORYLATION_AND_ACTIVATION_OF_IKKS_COMPLEX|astrocytosis
microglia|l-lactic acid|APP|REACTOME_GPCR_LIGAND_BINDING|gliosis
microglia|l-lactic acid|APP|REACTOME_TAK1_ACTIVATES_NFKB_BY_PHOSPHORYLATION_AND_ACTIVATION_OF_IKKS_COMPLEX|microgliosis
microglia|l-lactic acid|APP|REACTOME_TRAF6_MEDIATED_INDUCTION_OF_NFKB_AND_MAP_KINASES_UPON_TLR7_8_OR_9_ACTIVATION|microgliosis
microglia|l-lactic acid|VEGFA|REACTOME_RESPONSE_TO_ELEVATED_PLATELET_CYTOSOLIC_CA2_|neuron degeneration
microglia|l-lactic acid|APP|REACTOME_GASTRIN_CREB_SIGNALLING_PATHWAY_VIA_PKC_AND_MAPK|gliosis
microglia|l-lactic acid|VEGFA|PID_VEGFR1_PATHWAY|astrocytosis
microglia|l-lactic acid|VEGFA|KEGG_VEGF_SIGNALING_PATHWAY|astrocytosis
microglia|l-lactic acid|APP|REACTOME_G_ALPHA_Q_SIGNALLING_EVENTS|amyloid beta deposits
microglia|l-lactic acid|APP|REACTOME_GPCR_DOWNSTREAM_SIGNALING|gliosis
microglia|l-lactic acid|APP|REACTOME_PEPTIDE_LIGAND_BINDING_RECEPTORS|amyloidosis
microglia|l-lactic acid|APP|REACTOME_IMMUNE_SYSTEM|gliosis
microglia|l-lactic acid|APP|REACTOME_NUCLEOTIDE_BINDING_DOMAIN_LEUCINE_RICH_REPEAT_CONTAINING_RECEPTOR_NLR_SIGNALING_PATHWAYS|tau protein deposits
microglia|l-lactic acid|VEGFA|PID_GLYPICAN_1PATHWAY|neurodegeneration
microglia|l-lactic acid|APP|REACTOME_G_ALPHA_I_SIGNALLING_EVENTS|abnormal long term potentiation
microglia|l-lactic acid|APP|PID_GLYPICAN_1PATHWAY|astrocytosis
microglia|l-lactic acid|VEGFA|PID_VEGFR1_PATHWAY|neuron degeneration
microglia|l-lactic acid|APP|REACTOME_INFLAMMASOMES|amyloid beta deposits
microglia|l-lactic acid|APP|REACTOME_NFKB_AND_MAP_KINASES_ACTIVATION_MEDIATED_BY_TLR4_SIGNALING_REPERTOIRE|abnormal long term potentiation
microglia|l-lactic acid|APP|REACTOME_G_ALPHA_I_SIGNALLING_EVENTS|microgliosis
microglia|l-lactic acid|APP|REACTOME_GASTRIN_CREB_SIGNALLING_PATHWAY_VIA_PKC_AND_MAPK|amyloid beta deposits
microglia|hydroxypropionic acid|APP|REACTOME_GPCR_LIGAND_BINDING|microgliosis
microglia|hydroxypropionic acid|APP|REACTOME_THE_NLRP3_INFLAMMASOME|tau protein deposits
microglia|hydroxypropionic acid|VEGFA|REACTOME_HEMOSTASIS|astrocytosis
microglia|hydroxypropionic acid|VEGFA|PID_S1P_S1P1_PATHWAY|neuron degeneration
microglia|hydroxypropionic acid|APP|REACTOME_MYD88_MAL_CASCADE_INITIATED_ON_PLASMA_MEMBRANE|gliosis
microglia|hydroxypropionic acid|APP|REACTOME_SIGNALING_BY_GPCR|abnormal synaptic transmission
microglia|hydroxypropionic acid|APP|REACTOME_HEMOSTASIS|microgliosis
microglia|hydroxypropionic acid|APP|REACTOME_ADVANCED_GLYCOSYLATION_ENDPRODUCT_RECEPTOR_SIGNALING|amyloidosis
microglia|hydroxypropionic acid|VEGFA|NABA_MATRISOME|neuron degeneration
microglia|hydroxypropionic acid|APP|PID_P75_NTR_PATHWAY|gliosis
microglia|hydroxypropionic acid|APP|REACTOME_ADVANCED_GLYCOSYLATION_ENDPRODUCT_RECEPTOR_SIGNALING|abnormal long term potentiation
microglia|hydroxypropionic acid|APP|PID_CASPASE_PATHWAY|amyloid beta deposits
microglia|hydroxypropionic acid|APP|REACTOME_GPCR_DOWNSTREAM_SIGNALING|microgliosis
microglia|hydroxypropionic acid|VEGFA|PID_INTEGRIN3_PATHWAY|neurodegeneration
microglia|hydroxypropionic acid|VEGFA|PID_GLYPICAN_1PATHWAY|neurodegeneration
microglia|hydroxypropionic acid|VEGFA|PID_HIF1_TFPATHWAY|neuron degeneration
microglia|hydroxypropionic acid|VEGFA|PID_INTEGRIN3_PATHWAY|gliosis
microglia|hydroxypropionic acid|APP|REACTOME_TRAF6_MEDIATED_NFKB_ACTIVATION|abnormal synaptic transmission
microglia|hydroxypropionic acid|APP|REACTOME_TOLL_RECEPTOR_CASCADES|amyloidosis
microglia|hydroxypropionic acid|APP|KEGG_ALZHEIMERS_DISEASE|gliosis
microglia|hydroxypropionic acid|APP|REACTOME_IMMUNE_SYSTEM|microgliosis
microglia|hydroxypropionic acid|APP|REACTOME_TOLL_RECEPTOR_CASCADES|astrocytosis
microglia|hydroxypropionic acid|APP|REACTOME_TRAF6_MEDIATED_NFKB_ACTIVATION|astrocytosis
microglia|hydroxypropionic acid|APP|REACTOME_RIP_MEDIATED_NFKB_ACTIVATION_VIA_DAI|tau protein deposits
microglia|hydroxypropionic acid|VEGFA|PID_HIF2PATHWAY|neuron degeneration
microglia|hydroxypropionic acid|APP|REACTOME_PEPTIDE_LIGAND_BINDING_RECEPTORS|amyloidosis
microglia|hydroxypropionic acid|APP|REACTOME_RIG_I_MDA5_MEDIATED_INDUCTION_OF_IFN_ALPHA_BETA_PATHWAYS|amyloid beta deposits
microglia|hydroxypropionic acid|APP|REACTOME_RIP_MEDIATED_NFKB_ACTIVATION_VIA_DAI|astrocytosis
microglia|hydroxypropionic acid|APP|REACTOME_HEMOSTASIS|tau protein deposits
microglia|hydroxypropionic acid|APP|REACTOME_GPCR_DOWNSTREAM_SIGNALING|abnormal synaptic transmission
microglia|hydroxypropionic acid|APP|REACTOME_TAK1_ACTIVATES_NFKB_BY_PHOSPHORYLATION_AND_ACTIVATION_OF_IKKS_COMPLEX|tau protein deposits
microglia|hydroxypropionic acid|APP|REACTOME_CLASS_A1_RHODOPSIN_LIKE_RECEPTORS|gliosis
microglia|hydroxypropionic acid|APP|REACTOME_G_ALPHA_Q_SIGNALLING_EVENTS|abnormal long term potentiation
microglia|hydroxypropionic acid|APP|REACTOME_TAK1_ACTIVATES_NFKB_BY_PHOSPHORYLATION_AND_ACTIVATION_OF_IKKS_COMPLEX|abnormal synaptic transmission
microglia|hydroxypropionic acid|VEGFA|KEGG_RENAL_CELL_CARCINOMA|neuron degeneration
microglia|hydroxypropionic acid|APP|REACTOME_ADVANCED_GLYCOSYLATION_ENDPRODUCT_RECEPTOR_SIGNALING|amyloid beta deposits
microglia|hydroxypropionic acid|APP|REACTOME_SIGNALING_BY_GPCR|tau protein deposits
microglia|hydroxypropionic acid|APP|REACTOME_INNATE_IMMUNE_SYSTEM|amyloidosis
microglia|hydroxypropionic acid|VEGFA|PID_SHP2_PATHWAY|neurodegeneration
microglia|hydroxypropionic acid|APP|REACTOME_NFKB_AND_MAP_KINASES_ACTIVATION_MEDIATED_BY_TLR4_SIGNALING_REPERTOIRE|astrocytosis
microglia|hydroxypropionic acid|APP|REACTOME_G_ALPHA_Q_SIGNALLING_EVENTS|tau protein deposits
microglia|hydroxypropionic acid|APP|REACTOME_AMYLOIDS|microgliosis
microglia|hydroxypropionic acid|VEGFA|KEGG_VEGF_SIGNALING_PATHWAY|gliosis
microglia|hydroxypropionic acid|APP|REACTOME_TRAF6_MEDIATED_INDUCTION_OF_NFKB_AND_MAP_KINASES_UPON_TLR7_8_OR_9_ACTIVATION|gliosis
microglia|hydroxypropionic acid|APP|REACTOME_G_ALPHA_I_SIGNALLING_EVENTS|abnormal synaptic transmission
microglia|hydroxypropionic acid|APP|PID_CASPASE_PATHWAY|microgliosis
microglia|hydroxypropionic acid|APP|REACTOME_CLASS_A1_RHODOPSIN_LIKE_RECEPTORS|amyloid beta deposits
microglia|hydroxypropionic acid|APP|REACTOME_GPCR_LIGAND_BINDING|abnormal synaptic transmission
microglia|hydroxypropionic acid|APP|REACTOME_TOLL_RECEPTOR_CASCADES|abnormal long term potentiation
microglia|hydroxypropionic acid|APP|REACTOME_PLATELET_ACTIVATION_SIGNALING_AND_AGGREGATION|gliosis
microglia|hydroxypropionic acid|APP|REACTOME_RIP_MEDIATED_NFKB_ACTIVATION_VIA_DAI|amyloidosis
microglia|hydroxypropionic acid|VEGFA|NABA_MATRISOME|astrocytosis
microglia|hydroxypropionic acid|VEGFA|BIOCARTA_NO1_PATHWAY|astrocytosis
microglia|hydroxypropionic acid|APP|REACTOME_GPCR_LIGAND_BINDING|amyloid beta deposits
microglia|hydroxypropionic acid|APP|REACTOME_INFLAMMASOMES|astrocytosis
microglia|hydroxypropionic acid|APP|PID_GLYPICAN_1PATHWAY|amyloid beta deposits
microglia|hydroxypropionic acid|VEGFA|REACTOME_RESPONSE_TO_ELEVATED_PLATELET_CYTOSOLIC_CA2_|neuron degeneration
microglia|hydroxypropionic acid|APP|REACTOME_G_ALPHA_Q_SIGNALLING_EVENTS|microgliosis
microglia|hydroxypropionic acid|VEGFA|REACTOME_REGULATION_OF_HYPOXIA_INDUCIBLE_FACTOR_HIF_BY_OXYGEN|astrocytosis
microglia|hydroxypropionic acid|APP|REACTOME_THE_NLRP3_INFLAMMASOME|amyloidosis
microglia|hydroxypropionic acid|APP|BIOCARTA_P35ALZHEIMERS_PATHWAY|abnormal long term potentiation
microglia|hydroxypropionic acid|APP|REACTOME_G_ALPHA_I_SIGNALLING_EVENTS|amyloid beta deposits
microglia|hydroxypropionic acid|APP|REACTOME_NUCLEOTIDE_BINDING_DOMAIN_LEUCINE_RICH_REPEAT_CONTAINING_RECEPTOR_NLR_SIGNALING_PATHWAYS|microgliosis
microglia|hydroxypropionic acid|APP|REACTOME_GPCR_DOWNSTREAM_SIGNALING|tau protein deposits
microglia|hydroxypropionic acid|VEGFA|KEGG_CYTOKINE_CYTOKINE_RECEPTOR_INTERACTION|neurodegeneration
microglia|hydroxypropionic acid|APP|REACTOME_G_ALPHA_I_SIGNALLING_EVENTS|microgliosis
microglia|hydroxypropionic acid|VEGFA|BIOCARTA_NO1_PATHWAY|neurodegeneration
microglia|hydroxypropionic acid|APP|REACTOME_TAK1_ACTIVATES_NFKB_BY_PHOSPHORYLATION_AND_ACTIVATION_OF_IKKS_COMPLEX|astrocytosis
microglia|hydroxypropionic acid|APP|REACTOME_PEPTIDE_LIGAND_BINDING_RECEPTORS|abnormal long term potentiation
microglia|hydroxypropionic acid|APP|REACTOME_PEPTIDE_LIGAND_BINDING_RECEPTORS|tau protein deposits
microglia|hydroxypropionic acid|APP|REACTOME_THE_NLRP3_INFLAMMASOME|abnormal synaptic transmission
microglia|hydroxypropionic acid|APP|REACTOME_RIG_I_MDA5_MEDIATED_INDUCTION_OF_IFN_ALPHA_BETA_PATHWAYS|gliosis
microglia|hydroxypropionic acid|APP|BIOCARTA_P35ALZHEIMERS_PATHWAY|microgliosis
microglia|hydroxypropionic acid|APP|BIOCARTA_P35ALZHEIMERS_PATHWAY|abnormal synaptic transmission
microglia|hydroxypropionic acid|VEGFA|PID_INTEGRIN_A9B1_PATHWAY|neuron degeneration
microglia|hydroxypropionic acid|APP|REACTOME_GPCR_DOWNSTREAM_SIGNALING|amyloid beta deposits
microglia|hydroxypropionic acid|APP|REACTOME_NUCLEOTIDE_BINDING_DOMAIN_LEUCINE_RICH_REPEAT_CONTAINING_RECEPTOR_NLR_SIGNALING_PATHWAYS|amyloidosis
microglia|hydroxypropionic acid|VEGFA|KEGG_VEGF_SIGNALING_PATHWAY|neuron degeneration
microglia|hydroxypropionic acid|VEGFA|NABA_MATRISOME_ASSOCIATED|gliosis
microglia|hydroxypropionic acid|APP|REACTOME_TAK1_ACTIVATES_NFKB_BY_PHOSPHORYLATION_AND_ACTIVATION_OF_IKKS_COMPLEX|abnormal long term potentiation
microglia|hydroxypropionic acid|VEGFA|PID_S1P_S1P3_PATHWAY|astrocytosis
microglia|hydroxypropionic acid|VEGFA|PID_INTEGRIN_A9B1_PATHWAY|neurodegeneration
microglia|hydroxypropionic acid|APP|REACTOME_TAK1_ACTIVATES_NFKB_BY_PHOSPHORYLATION_AND_ACTIVATION_OF_IKKS_COMPLEX|amyloid beta deposits
microglia|hydroxypropionic acid|VEGFA|KEGG_FOCAL_ADHESION|gliosis
microglia|hydroxypropionic acid|VEGFA|PID_S1P_S1P1_PATHWAY|astrocytosis
microglia|hydroxypropionic acid|VEGFA|NABA_MATRISOME|gliosis
microglia|hydroxypropionic acid|APP|REACTOME_GPCR_DOWNSTREAM_SIGNALING|abnormal long term potentiation
microglia|hydroxypropionic acid|VEGFA|PID_AVB3_INTEGRIN_PATHWAY|astrocytosis
microglia|hydroxypropionic acid|APP|PID_CASPASE_PATHWAY|amyloidosis
microglia|hydroxypropionic acid|APP|REACTOME_NFKB_AND_MAP_KINASES_ACTIVATION_MEDIATED_BY_TLR4_SIGNALING_REPERTOIRE|amyloidosis
microglia|hydroxypropionic acid|APP|REACTOME_NUCLEOTIDE_BINDING_DOMAIN_LEUCINE_RICH_REPEAT_CONTAINING_RECEPTOR_NLR_SIGNALING_PATHWAYS|tau protein deposits
microglia|hydroxypropionic acid|APP|REACTOME_TRAF6_MEDIATED_INDUCTION_OF_NFKB_AND_MAP_KINASES_UPON_TLR7_8_OR_9_ACTIVATION|tau protein deposits
microglia|hydroxypropionic acid|APP|REACTOME_INNATE_IMMUNE_SYSTEM|gliosis
microglia|hydroxypropionic acid|VEGFA|BIOCARTA_VEGF_PATHWAY|neuron degeneration
microglia|hydroxypropionic acid|APP|REACTOME_PLATELET_ACTIVATION_SIGNALING_AND_AGGREGATION|astrocytosis
microglia|hydroxypropionic acid|APP|REACTOME_TOLL_RECEPTOR_CASCADES|abnormal synaptic transmission
microglia|hydroxypropionic acid|VEGFA|KEGG_PATHWAYS_IN_CANCER|gliosis
microglia|hydroxypropionic acid|VEGFA|BIOCARTA_VEGF_PATHWAY|neurodegeneration
microglia|hydroxypropionic acid|VEGFA|NABA_SECRETED_FACTORS|neuron degeneration
microglia|hydroxypropionic acid|VEGFA|REACTOME_VEGF_LIGAND_RECEPTOR_INTERACTIONS|gliosis
microglia|hydroxypropionic acid|APP|REACTOME_ACTIVATED_TLR4_SIGNALLING|microgliosis
microglia|hydroxypropionic acid|APP|BIOCARTA_P35ALZHEIMERS_PATHWAY|amyloidosis
microglia|hydroxypropionic acid|APP|REACTOME_CLASS_A1_RHODOPSIN_LIKE_RECEPTORS|astrocytosis
microglia|hydroxypropionic acid|VEGFA|REACTOME_REGULATION_OF_HYPOXIA_INDUCIBLE_FACTOR_HIF_BY_OXYGEN|neuron degeneration
microglia|hydroxypropionic acid|APP|REACTOME_IMMUNE_SYSTEM|amyloidosis
microglia|hydroxypropionic acid|VEGFA|PID_AVB3_INTEGRIN_PATHWAY|neuron degeneration
microglia|hydroxypropionic acid|APP|REACTOME_THE_NLRP3_INFLAMMASOME|amyloid beta deposits
microglia|hydroxypropionic acid|APP|KEGG_ALZHEIMERS_DISEASE|tau protein deposits
microglia|hydroxypropionic acid|APP|REACTOME_IMMUNE_SYSTEM|gliosis
microglia|hydroxypropionic acid|VEGFA|KEGG_BLADDER_CANCER|gliosis
microglia|hydroxypropionic acid|VEGFA|KEGG_MTOR_SIGNALING_PATHWAY|gliosis
microglia|hydroxypropionic acid|APP|REACTOME_TRAF6_MEDIATED_INDUCTION_OF_NFKB_AND_MAP_KINASES_UPON_TLR7_8_OR_9_ACTIVATION|abnormal synaptic transmission
microglia|hydroxypropionic acid|APP|REACTOME_RESPONSE_TO_ELEVATED_PLATELET_CYTOSOLIC_CA2_|amyloidosis
microglia|hydroxypropionic acid|APP|REACTOME_THE_NLRP3_INFLAMMASOME|astrocytosis
microglia|hydroxypropionic acid|APP|REACTOME_MYD88_MAL_CASCADE_INITIATED_ON_PLASMA_MEMBRANE|microgliosis
microglia|hydroxypropionic acid|APP|REACTOME_MYD88_MAL_CASCADE_INITIATED_ON_PLASMA_MEMBRANE|abnormal synaptic transmission
microglia|hydroxypropionic acid|APP|REACTOME_SIGNALING_BY_GPCR|gliosis
microglia|hydroxypropionic acid|APP|REACTOME_GASTRIN_CREB_SIGNALLING_PATHWAY_VIA_PKC_AND_MAPK|amyloidosis
microglia|hydroxypropionic acid|APP|REACTOME_RESPONSE_TO_ELEVATED_PLATELET_CYTOSOLIC_CA2_|amyloid beta deposits
microglia|hydroxypropionic acid|APP|REACTOME_GASTRIN_CREB_SIGNALLING_PATHWAY_VIA_PKC_AND_MAPK|amyloid beta deposits
microglia|hydroxypropionic acid|VEGFA|REACTOME_VEGF_LIGAND_RECEPTOR_INTERACTIONS|neuron degeneration
microglia|hydroxypropionic acid|VEGFA|PID_S1P_S1P3_PATHWAY|neuron degeneration
microglia|hydroxypropionic acid|APP|PID_P75_NTR_PATHWAY|astrocytosis
microglia|hydroxypropionic acid|VEGFA|KEGG_FOCAL_ADHESION|astrocytosis
microglia|hydroxypropionic acid|APP|PID_CASPASE_PATHWAY|tau protein deposits
microglia|hydroxypropionic acid|APP|PID_P75_NTR_PATHWAY|microgliosis
microglia|hydroxypropionic acid|VEGFA|KEGG_RENAL_CELL_CARCINOMA|astrocytosis
microglia|hydroxypropionic acid|APP|REACTOME_RIG_I_MDA5_MEDIATED_INDUCTION_OF_IFN_ALPHA_BETA_PATHWAYS|astrocytosis
microglia|hydroxypropionic acid|VEGFA|KEGG_PANCREATIC_CANCER|neuron degeneration
microglia|hydroxypropionic acid|APP|REACTOME_IMMUNE_SYSTEM|astrocytosis
microglia|hydroxypropionic acid|APP|PID_P75_NTR_PATHWAY|abnormal synaptic transmission
microglia|hydroxypropionic acid|VEGFA|PID_TCPTP_PATHWAY|neurodegeneration
microglia|hydroxypropionic acid|VEGFA|REACTOME_PLATELET_ACTIVATION_SIGNALING_AND_AGGREGATION|astrocytosis
microglia|hydroxypropionic acid|VEGFA|PID_HIF1_TFPATHWAY|neurodegeneration
microglia|hydroxypropionic acid|APP|REACTOME_G_ALPHA_Q_SIGNALLING_EVENTS|amyloid beta deposits
microglia|hydroxypropionic acid|APP|REACTOME_RIP_MEDIATED_NFKB_ACTIVATION_VIA_DAI|abnormal long term potentiation
microglia|hydroxypropionic acid|APP|REACTOME_IMMUNE_SYSTEM|abnormal synaptic transmission
microglia|hydroxypropionic acid|APP|REACTOME_TRAF6_MEDIATED_NFKB_ACTIVATION|amyloid beta deposits
microglia|hydroxypropionic acid|VEGFA|REACTOME_VEGF_LIGAND_RECEPTOR_INTERACTIONS|astrocytosis
microglia|hydroxypropionic acid|APP|REACTOME_ACTIVATED_TLR4_SIGNALLING|abnormal synaptic transmission
microglia|hydroxypropionic acid|APP|REACTOME_NFKB_AND_MAP_KINASES_ACTIVATION_MEDIATED_BY_TLR4_SIGNALING_REPERTOIRE|tau protein deposits
microglia|hydroxypropionic acid|APP|PID_GLYPICAN_1PATHWAY|tau protein deposits
microglia|hydroxypropionic acid|APP|REACTOME_PEPTIDE_LIGAND_BINDING_RECEPTORS|gliosis
microglia|hydroxypropionic acid|APP|REACTOME_SIGNALING_BY_GPCR|abnormal long term potentiation
microglia|hydroxypropionic acid|APP|PID_CASPASE_PATHWAY|astrocytosis
microglia|hydroxypropionic acid|APP|REACTOME_MYD88_MAL_CASCADE_INITIATED_ON_PLASMA_MEMBRANE|amyloid beta deposits
microglia|hydroxypropionic acid|APP|REACTOME_RESPONSE_TO_ELEVATED_PLATELET_CYTOSOLIC_CA2_|abnormal long term potentiation
microglia|hydroxypropionic acid|VEGFA|PID_VEGFR1_2_PATHWAY|neuron degeneration
microglia|hydroxypropionic acid|APP|PID_GLYPICAN_1PATHWAY|abnormal long term potentiation
microglia|hydroxypropionic acid|APP|REACTOME_AMYLOIDS|gliosis
microglia|hydroxypropionic acid|APP|REACTOME_PLATELET_ACTIVATION_SIGNALING_AND_AGGREGATION|abnormal long term potentiation
microglia|hydroxypropionic acid|APP|REACTOME_GPCR_LIGAND_BINDING|amyloidosis
microglia|hydroxypropionic acid|VEGFA|REACTOME_REGULATION_OF_HYPOXIA_INDUCIBLE_FACTOR_HIF_BY_OXYGEN|gliosis
microglia|hydroxypropionic acid|APP|REACTOME_ACTIVATED_TLR4_SIGNALLING|tau protein deposits
microglia|hydroxypropionic acid|APP|PID_GLYPICAN_1PATHWAY|gliosis
microglia|hydroxypropionic acid|APP|BIOCARTA_PLATELETAPP_PATHWAY|microgliosis
microglia|hydroxypropionic acid|APP|REACTOME_TRAF6_MEDIATED_NFKB_ACTIVATION|microgliosis
microglia|hydroxypropionic acid|APP|PID_CASPASE_PATHWAY|gliosis
microglia|hydroxypropionic acid|APP|KEGG_ALZHEIMERS_DISEASE|astrocytosis
microglia|hydroxypropionic acid|APP|REACTOME_AMYLOIDS|amyloid beta deposits
microglia|hydroxypropionic acid|APP|REACTOME_PLATELET_ACTIVATION_SIGNALING_AND_AGGREGATION|abnormal synaptic transmission
microglia|hydroxypropionic acid|APP|REACTOME_NUCLEOTIDE_BINDING_DOMAIN_LEUCINE_RICH_REPEAT_CONTAINING_RECEPTOR_NLR_SIGNALING_PATHWAYS|gliosis
microglia|hydroxypropionic acid|VEGFA|PID_INTEGRIN3_PATHWAY|astrocytosis
microglia|hydroxypropionic acid|APP|REACTOME_MYD88_MAL_CASCADE_INITIATED_ON_PLASMA_MEMBRANE|astrocytosis
microglia|hydroxypropionic acid|APP|REACTOME_RIP_MEDIATED_NFKB_ACTIVATION_VIA_DAI|amyloid beta deposits
microglia|hydroxypropionic acid|APP|REACTOME_GASTRIN_CREB_SIGNALLING_PATHWAY_VIA_PKC_AND_MAPK|microgliosis
microglia|hydroxypropionic acid|APP|REACTOME_PLATELET_ACTIVATION_SIGNALING_AND_AGGREGATION|microgliosis
microglia|hydroxypropionic acid|APP|PID_CASPASE_PATHWAY|abnormal long term potentiation
microglia|hydroxypropionic acid|APP|REACTOME_TRIF_MEDIATED_TLR3_SIGNALING|gliosis
microglia|hydroxypropionic acid|APP|REACTOME_ACTIVATED_TLR4_SIGNALLING|gliosis
microglia|hydroxypropionic acid|APP|REACTOME_TRAF6_MEDIATED_NFKB_ACTIVATION|tau protein deposits
microglia|hydroxypropionic acid|APP|PID_CASPASE_PATHWAY|abnormal synaptic transmission
microglia|hydroxypropionic acid|APP|BIOCARTA_P35ALZHEIMERS_PATHWAY|astrocytosis
microglia|hydroxypropionic acid|VEGFA|KEGG_BLADDER_CANCER|astrocytosis
microglia|hydroxypropionic acid|VEGFA|PID_VEGF_VEGFR_PATHWAY|gliosis
microglia|hydroxypropionic acid|VEGFA|REACTOME_HEMOSTASIS|gliosis
microglia|hydroxypropionic acid|VEGFA|BIOCARTA_HIF_PATHWAY|neuron degeneration
microglia|hydroxypropionic acid|VEGFA|NABA_MATRISOME_ASSOCIATED|astrocytosis
microglia|hydroxypropionic acid|VEGFA|NABA_MATRISOME|neurodegeneration
microglia|hydroxypropionic acid|APP|PID_P75_NTR_PATHWAY|abnormal long term potentiation
microglia|hydroxypropionic acid|VEGFA|REACTOME_PLATELET_ACTIVATION_SIGNALING_AND_AGGREGATION|neurodegeneration
microglia|hydroxypropionic acid|APP|REACTOME_PEPTIDE_LIGAND_BINDING_RECEPTORS|abnormal synaptic transmission
microglia|hydroxypropionic acid|APP|REACTOME_THE_NLRP3_INFLAMMASOME|gliosis
microglia|hydroxypropionic acid|APP|REACTOME_ADVANCED_GLYCOSYLATION_ENDPRODUCT_RECEPTOR_SIGNALING|tau protein deposits
microglia|hydroxypropionic acid|APP|REACTOME_TAK1_ACTIVATES_NFKB_BY_PHOSPHORYLATION_AND_ACTIVATION_OF_IKKS_COMPLEX|microgliosis
microglia|hydroxypropionic acid|APP|REACTOME_RESPONSE_TO_ELEVATED_PLATELET_CYTOSOLIC_CA2_|abnormal synaptic transmission
microglia|hydroxypropionic acid|APP|BIOCARTA_PLATELETAPP_PATHWAY|amyloidosis
microglia|hydroxypropionic acid|APP|REACTOME_HEMOSTASIS|abnormal long term potentiation
microglia|hydroxypropionic acid|VEGFA|KEGG_RENAL_CELL_CARCINOMA|neurodegeneration
microglia|hydroxypropionic acid|VEGFA|PID_SHP2_PATHWAY|astrocytosis
microglia|hydroxypropionic acid|APP|REACTOME_GPCR_LIGAND_BINDING|tau protein deposits
microglia|hydroxypropionic acid|APP|BIOCARTA_P35ALZHEIMERS_PATHWAY|gliosis
microglia|hydroxypropionic acid|APP|REACTOME_NFKB_AND_MAP_KINASES_ACTIVATION_MEDIATED_BY_TLR4_SIGNALING_REPERTOIRE|abnormal synaptic transmission
microglia|hydroxypropionic acid|VEGFA|KEGG_CYTOKINE_CYTOKINE_RECEPTOR_INTERACTION|gliosis
microglia|hydroxypropionic acid|APP|REACTOME_G_ALPHA_I_SIGNALLING_EVENTS|astrocytosis
microglia|hydroxypropionic acid|APP|REACTOME_IMMUNE_SYSTEM|amyloid beta deposits
microglia|hydroxypropionic acid|APP|PID_P75_NTR_PATHWAY|tau protein deposits
microglia|hydroxypropionic acid|APP|REACTOME_PEPTIDE_LIGAND_BINDING_RECEPTORS|amyloid beta deposits
microglia|hydroxypropionic acid|APP|REACTOME_TRAF6_MEDIATED_NFKB_ACTIVATION|abnormal long term potentiation
microglia|hydroxypropionic acid|APP|BIOCARTA_PLATELETAPP_PATHWAY|astrocytosis
microglia|hydroxypropionic acid|APP|REACTOME_AMYLOIDS|abnormal synaptic transmission
microglia|hydroxypropionic acid|APP|REACTOME_GPCR_DOWNSTREAM_SIGNALING|astrocytosis
microglia|hydroxypropionic acid|VEGFA|PID_S1P_S1P1_PATHWAY|neurodegeneration
microglia|hydroxypropionic acid|APP|REACTOME_NUCLEOTIDE_BINDING_DOMAIN_LEUCINE_RICH_REPEAT_CONTAINING_RECEPTOR_NLR_SIGNALING_PATHWAYS|astrocytosis
microglia|hydroxypropionic acid|VEGFA|KEGG_PANCREATIC_CANCER|gliosis
microglia|hydroxypropionic acid|VEGFA|PID_INTEGRIN1_PATHWAY|astrocytosis
microglia|hydroxypropionic acid|APP|REACTOME_ADVANCED_GLYCOSYLATION_ENDPRODUCT_RECEPTOR_SIGNALING|astrocytosis
microglia|hydroxypropionic acid|APP|REACTOME_CLASS_A1_RHODOPSIN_LIKE_RECEPTORS|amyloidosis
microglia|hydroxypropionic acid|VEGFA|REACTOME_HEMOSTASIS|neuron degeneration
microglia|hydroxypropionic acid|APP|REACTOME_TRIF_MEDIATED_TLR3_SIGNALING|abnormal synaptic transmission
microglia|hydroxypropionic acid|VEGFA|KEGG_FOCAL_ADHESION|neurodegeneration
microglia|hydroxypropionic acid|APP|REACTOME_AMYLOIDS|abnormal long term potentiation
microglia|hydroxypropionic acid|APP|BIOCARTA_PLATELETAPP_PATHWAY|tau protein deposits
microglia|hydroxypropionic acid|APP|REACTOME_NUCLEOTIDE_BINDING_DOMAIN_LEUCINE_RICH_REPEAT_CONTAINING_RECEPTOR_NLR_SIGNALING_PATHWAYS|amyloid beta deposits
microglia|hydroxypropionic acid|VEGFA|PID_AVB3_INTEGRIN_PATHWAY|gliosis
microglia|hydroxypropionic acid|APP|REACTOME_INFLAMMASOMES|tau protein deposits
microglia|hydroxypropionic acid|VEGFA|PID_INTEGRIN1_PATHWAY|neurodegeneration
microglia|hydroxypropionic acid|APP|REACTOME_G_ALPHA_Q_SIGNALLING_EVENTS|gliosis
microglia|hydroxypropionic acid|APP|KEGG_ALZHEIMERS_DISEASE|abnormal synaptic transmission
microglia|hydroxypropionic acid|VEGFA|PID_S1P_S1P1_PATHWAY|gliosis
microglia|hydroxypropionic acid|APP|REACTOME_INNATE_IMMUNE_SYSTEM|amyloid beta deposits
microglia|hydroxypropionic acid|APP|REACTOME_GPCR_LIGAND_BINDING|abnormal long term potentiation
microglia|hydroxypropionic acid|VEGFA|PID_S1P_S1P3_PATHWAY|neurodegeneration
microglia|hydroxypropionic acid|APP|REACTOME_G_ALPHA_Q_SIGNALLING_EVENTS|amyloidosis
microglia|hydroxypropionic acid|VEGFA|PID_VEGFR1_PATHWAY|gliosis
microglia|hydroxypropionic acid|VEGFA|KEGG_VEGF_SIGNALING_PATHWAY|astrocytosis
microglia|hydroxypropionic acid|APP|REACTOME_RIP_MEDIATED_NFKB_ACTIVATION_VIA_DAI|gliosis
microglia|hydroxypropionic acid|APP|REACTOME_GPCR_LIGAND_BINDING|gliosis
microglia|hydroxypropionic acid|APP|REACTOME_NFKB_AND_MAP_KINASES_ACTIVATION_MEDIATED_BY_TLR4_SIGNALING_REPERTOIRE|amyloid beta deposits
microglia|hydroxypropionic acid|VEGFA|PID_HIF2PATHWAY|neurodegeneration
microglia|hydroxypropionic acid|APP|REACTOME_TRAF6_MEDIATED_INDUCTION_OF_NFKB_AND_MAP_KINASES_UPON_TLR7_8_OR_9_ACTIVATION|microgliosis
microglia|hydroxypropionic acid|VEGFA|PID_INTEGRIN3_PATHWAY|neuron degeneration
microglia|hydroxypropionic acid|VEGFA|PID_GLYPICAN_1PATHWAY|neuron degeneration
microglia|hydroxypropionic acid|APP|BIOCARTA_P35ALZHEIMERS_PATHWAY|tau protein deposits
microglia|hydroxypropionic acid|APP|REACTOME_IMMUNE_SYSTEM|tau protein deposits
microglia|hydroxypropionic acid|APP|REACTOME_MYD88_MAL_CASCADE_INITIATED_ON_PLASMA_MEMBRANE|tau protein deposits
microglia|hydroxypropionic acid|APP|REACTOME_RIG_I_MDA5_MEDIATED_INDUCTION_OF_IFN_ALPHA_BETA_PATHWAYS|abnormal long term potentiation
microglia|hydroxypropionic acid|APP|PID_P75_NTR_PATHWAY|amyloidosis
microglia|hydroxypropionic acid|APP|REACTOME_SIGNALING_BY_GPCR|amyloid beta deposits
microglia|hydroxypropionic acid|APP|REACTOME_GASTRIN_CREB_SIGNALLING_PATHWAY_VIA_PKC_AND_MAPK|gliosis
microglia|hydroxypropionic acid|APP|KEGG_ALZHEIMERS_DISEASE|amyloidosis
microglia|hydroxypropionic acid|APP|REACTOME_GPCR_DOWNSTREAM_SIGNALING|amyloidosis
microglia|hydroxypropionic acid|APP|REACTOME_GASTRIN_CREB_SIGNALLING_PATHWAY_VIA_PKC_AND_MAPK|abnormal long term potentiation
microglia|hydroxypropionic acid|APP|REACTOME_PLATELET_ACTIVATION_SIGNALING_AND_AGGREGATION|amyloidosis
microglia|hydroxypropionic acid|APP|REACTOME_TRIF_MEDIATED_TLR3_SIGNALING|amyloidosis
microglia|hydroxypropionic acid|VEGFA|PID_VEGF_VEGFR_PATHWAY|neurodegeneration
microglia|hydroxypropionic acid|VEGFA|KEGG_PANCREATIC_CANCER|neurodegeneration
microglia|hydroxypropionic acid|APP|REACTOME_TRAF6_MEDIATED_INDUCTION_OF_NFKB_AND_MAP_KINASES_UPON_TLR7_8_OR_9_ACTIVATION|amyloidosis
microglia|hydroxypropionic acid|APP|REACTOME_ADVANCED_GLYCOSYLATION_ENDPRODUCT_RECEPTOR_SIGNALING|abnormal synaptic transmission
microglia|hydroxypropionic acid|VEGFA|PID_TCPTP_PATHWAY|astrocytosis
microglia|hydroxypropionic acid|APP|REACTOME_TRIF_MEDIATED_TLR3_SIGNALING|tau protein deposits
microglia|hydroxypropionic acid|VEGFA|PID_GLYPICAN_1PATHWAY|gliosis
microglia|hydroxypropionic acid|APP|REACTOME_RIG_I_MDA5_MEDIATED_INDUCTION_OF_IFN_ALPHA_BETA_PATHWAYS|abnormal synaptic transmission
microglia|hydroxypropionic acid|VEGFA|PID_VEGFR1_PATHWAY|astrocytosis
microglia|hydroxypropionic acid|APP|REACTOME_NUCLEOTIDE_BINDING_DOMAIN_LEUCINE_RICH_REPEAT_CONTAINING_RECEPTOR_NLR_SIGNALING_PATHWAYS|abnormal synaptic transmission
microglia|hydroxypropionic acid|VEGFA|REACTOME_RESPONSE_TO_ELEVATED_PLATELET_CYTOSOLIC_CA2_|gliosis
microglia|hydroxypropionic acid|VEGFA|BIOCARTA_NO1_PATHWAY|gliosis
microglia|hydroxypropionic acid|APP|REACTOME_INNATE_IMMUNE_SYSTEM|abnormal synaptic transmission
microglia|hydroxypropionic acid|VEGFA|PID_SHP2_PATHWAY|gliosis
microglia|hydroxypropionic acid|APP|PID_P75_NTR_PATHWAY|amyloid beta deposits
microglia|hydroxypropionic acid|APP|REACTOME_INFLAMMASOMES|abnormal synaptic transmission
microglia|hydroxypropionic acid|APP|REACTOME_RIP_MEDIATED_NFKB_ACTIVATION_VIA_DAI|abnormal synaptic transmission
microglia|hydroxypropionic acid|APP|KEGG_ALZHEIMERS_DISEASE|abnormal long term potentiation
microglia|hydroxypropionic acid|APP|REACTOME_RESPONSE_TO_ELEVATED_PLATELET_CYTOSOLIC_CA2_|microgliosis
microglia|hydroxypropionic acid|VEGFA|PID_INTEGRIN_A9B1_PATHWAY|gliosis
microglia|hydroxypropionic acid|APP|REACTOME_NFKB_AND_MAP_KINASES_ACTIVATION_MEDIATED_BY_TLR4_SIGNALING_REPERTOIRE|microgliosis
microglia|hydroxypropionic acid|APP|REACTOME_G_ALPHA_Q_SIGNALLING_EVENTS|astrocytosis
microglia|hydroxypropionic acid|APP|REACTOME_GASTRIN_CREB_SIGNALLING_PATHWAY_VIA_PKC_AND_MAPK|abnormal synaptic transmission
microglia|hydroxypropionic acid|APP|REACTOME_GPCR_DOWNSTREAM_SIGNALING|gliosis
microglia|hydroxypropionic acid|VEGFA|PID_HIF1_TFPATHWAY|gliosis
microglia|hydroxypropionic acid|APP|BIOCARTA_PLATELETAPP_PATHWAY|gliosis
microglia|hydroxypropionic acid|APP|REACTOME_ADVANCED_GLYCOSYLATION_ENDPRODUCT_RECEPTOR_SIGNALING|microgliosis
microglia|hydroxypropionic acid|VEGFA|PID_HIF2PATHWAY|astrocytosis
microglia|hydroxypropionic acid|APP|REACTOME_RIG_I_MDA5_MEDIATED_INDUCTION_OF_IFN_ALPHA_BETA_PATHWAYS|tau protein deposits
microglia|hydroxypropionic acid|VEGFA|PID_VEGFR1_2_PATHWAY|neurodegeneration
microglia|hydroxypropionic acid|VEGFA|KEGG_RENAL_CELL_CARCINOMA|gliosis
microglia|hydroxypropionic acid|APP|BIOCARTA_PLATELETAPP_PATHWAY|amyloid beta deposits
microglia|hydroxypropionic acid|APP|REACTOME_TAK1_ACTIVATES_NFKB_BY_PHOSPHORYLATION_AND_ACTIVATION_OF_IKKS_COMPLEX|amyloidosis
microglia|hydroxypropionic acid|APP|PID_GLYPICAN_1PATHWAY|abnormal synaptic transmission
microglia|hydroxypropionic acid|VEGFA|PID_HIF1_TFPATHWAY|astrocytosis
microglia|hydroxypropionic acid|APP|REACTOME_TRIF_MEDIATED_TLR3_SIGNALING|astrocytosis
microglia|hydroxypropionic acid|APP|BIOCARTA_PLATELETAPP_PATHWAY|abnormal long term potentiation
microglia|hydroxypropionic acid|APP|REACTOME_RIG_I_MDA5_MEDIATED_INDUCTION_OF_IFN_ALPHA_BETA_PATHWAYS|microgliosis
microglia|hydroxypropionic acid|VEGFA|BIOCARTA_VEGF_PATHWAY|gliosis
microglia|hydroxypropionic acid|APP|REACTOME_TOLL_RECEPTOR_CASCADES|gliosis
microglia|hydroxypropionic acid|VEGFA|NABA_MATRISOME_ASSOCIATED|neurodegeneration
microglia|hydroxypropionic acid|VEGFA|PID_VEGFR1_2_PATHWAY|gliosis
microglia|hydroxypropionic acid|APP|BIOCARTA_PLATELETAPP_PATHWAY|abnormal synaptic transmission
microglia|hydroxypropionic acid|APP|REACTOME_TRIF_MEDIATED_TLR3_SIGNALING|abnormal long term potentiation
microglia|hydroxypropionic acid|VEGFA|BIOCARTA_HIF_PATHWAY|astrocytosis
microglia|hydroxypropionic acid|APP|REACTOME_GASTRIN_CREB_SIGNALLING_PATHWAY_VIA_PKC_AND_MAPK|tau protein deposits
microglia|hydroxypropionic acid|APP|REACTOME_INNATE_IMMUNE_SYSTEM|astrocytosis
microglia|hydroxypropionic acid|APP|REACTOME_TRIF_MEDIATED_TLR3_SIGNALING|amyloid beta deposits
microglia|hydroxypropionic acid|APP|REACTOME_PEPTIDE_LIGAND_BINDING_RECEPTORS|microgliosis
microglia|hydroxypropionic acid|APP|REACTOME_THE_NLRP3_INFLAMMASOME|microgliosis
microglia|hydroxypropionic acid|VEGFA|REACTOME_VEGF_LIGAND_RECEPTOR_INTERACTIONS|neurodegeneration
microglia|hydroxypropionic acid|VEGFA|KEGG_BLADDER_CANCER|neurodegeneration
microglia|hydroxypropionic acid|VEGFA|PID_INTEGRIN1_PATHWAY|neuron degeneration
microglia|hydroxypropionic acid|APP|REACTOME_INNATE_IMMUNE_SYSTEM|abnormal long term potentiation
microglia|hydroxypropionic acid|VEGFA|PID_HIF2PATHWAY|gliosis
microglia|hydroxypropionic acid|VEGFA|KEGG_CYTOKINE_CYTOKINE_RECEPTOR_INTERACTION|astrocytosis
microglia|hydroxypropionic acid|APP|REACTOME_SIGNALING_BY_GPCR|amyloidosis
microglia|hydroxypropionic acid|APP|REACTOME_RESPONSE_TO_ELEVATED_PLATELET_CYTOSOLIC_CA2_|astrocytosis
microglia|hydroxypropionic acid|VEGFA|KEGG_FOCAL_ADHESION|neuron degeneration
microglia|hydroxypropionic acid|VEGFA|KEGG_VEGF_SIGNALING_PATHWAY|neurodegeneration
microglia|hydroxypropionic acid|APP|REACTOME_THE_NLRP3_INFLAMMASOME|abnormal long term potentiation
microglia|hydroxypropionic acid|APP|REACTOME_G_ALPHA_Q_SIGNALLING_EVENTS|abnormal synaptic transmission
microglia|hydroxypropionic acid|VEGFA|REACTOME_RESPONSE_TO_ELEVATED_PLATELET_CYTOSOLIC_CA2_|neurodegeneration
microglia|hydroxypropionic acid|APP|REACTOME_ACTIVATED_TLR4_SIGNALLING|amyloidosis
microglia|hydroxypropionic acid|VEGFA|BIOCARTA_NO1_PATHWAY|neuron degeneration
microglia|hydroxypropionic acid|APP|REACTOME_GASTRIN_CREB_SIGNALLING_PATHWAY_VIA_PKC_AND_MAPK|astrocytosis
microglia|hydroxypropionic acid|VEGFA|REACTOME_HEMOSTASIS|neurodegeneration
microglia|hydroxypropionic acid|APP|REACTOME_SIGNALING_BY_GPCR|microgliosis
microglia|hydroxypropionic acid|APP|REACTOME_ACTIVATED_TLR4_SIGNALLING|astrocytosis
microglia|hydroxypropionic acid|VEGFA|BIOCARTA_HIF_PATHWAY|neurodegeneration
microglia|hydroxypropionic acid|APP|REACTOME_AMYLOIDS|astrocytosis
microglia|hydroxypropionic acid|APP|PID_GLYPICAN_1PATHWAY|amyloidosis
microglia|hydroxypropionic acid|VEGFA|KEGG_PATHWAYS_IN_CANCER|neuron degeneration
microglia|hydroxypropionic acid|APP|REACTOME_G_ALPHA_I_SIGNALLING_EVENTS|abnormal long term potentiation
microglia|hydroxypropionic acid|APP|REACTOME_RESPONSE_TO_ELEVATED_PLATELET_CYTOSOLIC_CA2_|tau protein deposits
microglia|hydroxypropionic acid|APP|REACTOME_G_ALPHA_I_SIGNALLING_EVENTS|amyloidosis
microglia|hydroxypropionic acid|APP|REACTOME_CLASS_A1_RHODOPSIN_LIKE_RECEPTORS|abnormal long term potentiation
microglia|hydroxypropionic acid|VEGFA|KEGG_CYTOKINE_CYTOKINE_RECEPTOR_INTERACTION|neuron degeneration
microglia|hydroxypropionic acid|VEGFA|PID_VEGFR1_PATHWAY|neuron degeneration
microglia|hydroxypropionic acid|VEGFA|KEGG_MTOR_SIGNALING_PATHWAY|astrocytosis
microglia|hydroxypropionic acid|APP|REACTOME_CLASS_A1_RHODOPSIN_LIKE_RECEPTORS|microgliosis
microglia|hydroxypropionic acid|VEGFA|PID_VEGFR1_2_PATHWAY|astrocytosis
microglia|hydroxypropionic acid|APP|KEGG_ALZHEIMERS_DISEASE|amyloid beta deposits
microglia|hydroxypropionic acid|VEGFA|NABA_SECRETED_FACTORS|astrocytosis
microglia|hydroxypropionic acid|APP|REACTOME_TOLL_RECEPTOR_CASCADES|amyloid beta deposits
microglia|hydroxypropionic acid|APP|REACTOME_TRAF6_MEDIATED_INDUCTION_OF_NFKB_AND_MAP_KINASES_UPON_TLR7_8_OR_9_ACTIVATION|abnormal long term potentiation
microglia|hydroxypropionic acid|VEGFA|KEGG_PATHWAYS_IN_CANCER|neurodegeneration
microglia|hydroxypropionic acid|APP|REACTOME_NFKB_AND_MAP_KINASES_ACTIVATION_MEDIATED_BY_TLR4_SIGNALING_REPERTOIRE|abnormal long term potentiation
microglia|hydroxypropionic acid|APP|REACTOME_TRAF6_MEDIATED_INDUCTION_OF_NFKB_AND_MAP_KINASES_UPON_TLR7_8_OR_9_ACTIVATION|astrocytosis
microglia|hydroxypropionic acid|APP|KEGG_ALZHEIMERS_DISEASE|microgliosis
microglia|hydroxypropionic acid|VEGFA|PID_TCPTP_PATHWAY|gliosis
microglia|hydroxypropionic acid|APP|REACTOME_SIGNALING_BY_GPCR|astrocytosis
microglia|hydroxypropionic acid|APP|REACTOME_PEPTIDE_LIGAND_BINDING_RECEPTORS|astrocytosis
microglia|hydroxypropionic acid|APP|REACTOME_CLASS_A1_RHODOPSIN_LIKE_RECEPTORS|abnormal synaptic transmission
microglia|hydroxypropionic acid|APP|REACTOME_INNATE_IMMUNE_SYSTEM|tau protein deposits
microglia|hydroxypropionic acid|VEGFA|REACTOME_REGULATION_OF_HYPOXIA_INDUCIBLE_FACTOR_HIF_BY_OXYGEN|neurodegeneration
microglia|hydroxypropionic acid|VEGFA|REACTOME_RESPONSE_TO_ELEVATED_PLATELET_CYTOSOLIC_CA2_|astrocytosis
microglia|hydroxypropionic acid|VEGFA|KEGG_PANCREATIC_CANCER|astrocytosis
microglia|hydroxypropionic acid|APP|REACTOME_INFLAMMASOMES|microgliosis
microglia|hydroxypropionic acid|VEGFA|PID_INTEGRIN1_PATHWAY|gliosis
microglia|hydroxypropionic acid|VEGFA|PID_VEGF_VEGFR_PATHWAY|neuron degeneration
microglia|hydroxypropionic acid|APP|REACTOME_IMMUNE_SYSTEM|abnormal long term potentiation
microglia|hydroxypropionic acid|APP|REACTOME_HEMOSTASIS|amyloidosis
microglia|hydroxypropionic acid|APP|REACTOME_INFLAMMASOMES|gliosis
microglia|hydroxypropionic acid|APP|PID_GLYPICAN_1PATHWAY|astrocytosis
microglia|hydroxypropionic acid|VEGFA|NABA_MATRISOME_ASSOCIATED|neuron degeneration
microglia|hydroxypropionic acid|APP|REACTOME_RESPONSE_TO_ELEVATED_PLATELET_CYTOSOLIC_CA2_|gliosis
microglia|hydroxypropionic acid|APP|REACTOME_TRAF6_MEDIATED_NFKB_ACTIVATION|gliosis
microglia|hydroxypropionic acid|APP|REACTOME_INFLAMMASOMES|amyloid beta deposits
microglia|hydroxypropionic acid|APP|REACTOME_RIP_MEDIATED_NFKB_ACTIVATION_VIA_DAI|microgliosis
microglia|hydroxypropionic acid|VEGFA|PID_GLYPICAN_1PATHWAY|astrocytosis
microglia|hydroxypropionic acid|VEGFA|REACTOME_PLATELET_ACTIVATION_SIGNALING_AND_AGGREGATION|gliosis
microglia|hydroxypropionic acid|VEGFA|PID_INTEGRIN_A9B1_PATHWAY|astrocytosis
microglia|hydroxypropionic acid|VEGFA|KEGG_BLADDER_CANCER|neuron degeneration
microglia|hydroxypropionic acid|VEGFA|PID_SHP2_PATHWAY|neuron degeneration
microglia|hydroxypropionic acid|APP|REACTOME_MYD88_MAL_CASCADE_INITIATED_ON_PLASMA_MEMBRANE|abnormal long term potentiation
microglia|hydroxypropionic acid|APP|REACTOME_ACTIVATED_TLR4_SIGNALLING|amyloid beta deposits
microglia|hydroxypropionic acid|APP|REACTOME_GPCR_LIGAND_BINDING|astrocytosis
microglia|hydroxypropionic acid|VEGFA|BIOCARTA_VEGF_PATHWAY|astrocytosis
microglia|hydroxypropionic acid|APP|REACTOME_ADVANCED_GLYCOSYLATION_ENDPRODUCT_RECEPTOR_SIGNALING|gliosis
microglia|hydroxypropionic acid|APP|REACTOME_INFLAMMASOMES|abnormal long term potentiation
microglia|hydroxypropionic acid|APP|REACTOME_AMYLOIDS|amyloidosis
microglia|hydroxypropionic acid|APP|REACTOME_HEMOSTASIS|abnormal synaptic transmission
microglia|hydroxypropionic acid|APP|REACTOME_PLATELET_ACTIVATION_SIGNALING_AND_AGGREGATION|tau protein deposits
microglia|hydroxypropionic acid|APP|REACTOME_G_ALPHA_I_SIGNALLING_EVENTS|gliosis
microglia|hydroxypropionic acid|VEGFA|KEGG_MTOR_SIGNALING_PATHWAY|neurodegeneration
microglia|hydroxypropionic acid|APP|REACTOME_AMYLOIDS|tau protein deposits
microglia|hydroxypropionic acid|APP|REACTOME_CLASS_A1_RHODOPSIN_LIKE_RECEPTORS|tau protein deposits
microglia|hydroxypropionic acid|VEGFA|NABA_SECRETED_FACTORS|gliosis
microglia|hydroxypropionic acid|VEGFA|PID_VEGFR1_PATHWAY|neurodegeneration
microglia|hydroxypropionic acid|VEGFA|PID_VEGF_VEGFR_PATHWAY|astrocytosis
microglia|hydroxypropionic acid|APP|REACTOME_HEMOSTASIS|amyloid beta deposits
microglia|hydroxypropionic acid|APP|REACTOME_MYD88_MAL_CASCADE_INITIATED_ON_PLASMA_MEMBRANE|amyloidosis
microglia|hydroxypropionic acid|APP|REACTOME_RIG_I_MDA5_MEDIATED_INDUCTION_OF_IFN_ALPHA_BETA_PATHWAYS|amyloidosis
microglia|hydroxypropionic acid|APP|BIOCARTA_P35ALZHEIMERS_PATHWAY|amyloid beta deposits
microglia|hydroxypropionic acid|APP|REACTOME_TOLL_RECEPTOR_CASCADES|microgliosis
microglia|hydroxypropionic acid|VEGFA|REACTOME_PLATELET_ACTIVATION_SIGNALING_AND_AGGREGATION|neuron degeneration
microglia|hydroxypropionic acid|APP|REACTOME_PLATELET_ACTIVATION_SIGNALING_AND_AGGREGATION|amyloid beta deposits
microglia|hydroxypropionic acid|VEGFA|PID_TCPTP_PATHWAY|neuron degeneration
microglia|hydroxypropionic acid|APP|REACTOME_HEMOSTASIS|gliosis
microglia|hydroxypropionic acid|APP|REACTOME_INNATE_IMMUNE_SYSTEM|microgliosis
microglia|hydroxypropionic acid|APP|REACTOME_INFLAMMASOMES|amyloidosis
microglia|hydroxypropionic acid|VEGFA|NABA_SECRETED_FACTORS|neurodegeneration
microglia|hydroxypropionic acid|APP|REACTOME_TRAF6_MEDIATED_INDUCTION_OF_NFKB_AND_MAP_KINASES_UPON_TLR7_8_OR_9_ACTIVATION|amyloid beta deposits
microglia|hydroxypropionic acid|VEGFA|PID_AVB3_INTEGRIN_PATHWAY|neurodegeneration
microglia|hydroxypropionic acid|APP|PID_GLYPICAN_1PATHWAY|microgliosis
microglia|hydroxypropionic acid|APP|REACTOME_TRIF_MEDIATED_TLR3_SIGNALING|microgliosis
microglia|hydroxypropionic acid|APP|REACTOME_NUCLEOTIDE_BINDING_DOMAIN_LEUCINE_RICH_REPEAT_CONTAINING_RECEPTOR_NLR_SIGNALING_PATHWAYS|abnormal long term potentiation
microglia|hydroxypropionic acid|APP|REACTOME_TOLL_RECEPTOR_CASCADES|tau protein deposits
microglia|hydroxypropionic acid|APP|REACTOME_ACTIVATED_TLR4_SIGNALLING|abnormal long term potentiation
microglia|hydroxypropionic acid|APP|REACTOME_TRAF6_MEDIATED_NFKB_ACTIVATION|amyloidosis
microglia|hydroxypropionic acid|VEGFA|KEGG_MTOR_SIGNALING_PATHWAY|neuron degeneration
microglia|hydroxypropionic acid|VEGFA|KEGG_PATHWAYS_IN_CANCER|astrocytosis
microglia|hydroxypropionic acid|VEGFA|BIOCARTA_HIF_PATHWAY|gliosis
microglia|hydroxypropionic acid|APP|REACTOME_TAK1_ACTIVATES_NFKB_BY_PHOSPHORYLATION_AND_ACTIVATION_OF_IKKS_COMPLEX|gliosis
microglia|hydroxypropionic acid|APP|REACTOME_G_ALPHA_I_SIGNALLING_EVENTS|tau protein deposits
microglia|hydroxypropionic acid|APP|REACTOME_NFKB_AND_MAP_KINASES_ACTIVATION_MEDIATED_BY_TLR4_SIGNALING_REPERTOIRE|gliosis
microglia|hydroxypropionic acid|APP|REACTOME_HEMOSTASIS|astrocytosis
microglia|hydroxypropionic acid|VEGFA|PID_S1P_S1P3_PATHWAY|gliosis
microglia|acetaldehyde|NOS3|PID_FRA_PATHWAY|abnormal synaptic transmission
microglia|acetaldehyde|NOS3|PID_SHP2_PATHWAY|abnormal synaptic transmission
microglia|acetaldehyde|NOS3|REACTOME_NITRIC_OXIDE_STIMULATES_GUANYLATE_CYCLASE|abnormal long term potentiation
microglia|acetaldehyde|NOS3|KEGG_CALCIUM_SIGNALING_PATHWAY|abnormal long term potentiation
microglia|acetaldehyde|NOS3|PID_ER_NONGENOMIC_PATHWAY|abnormal synaptic transmission
microglia|acetaldehyde|NOS3|PID_ER_NONGENOMIC_PATHWAY|abnormal long term potentiation
microglia|acetaldehyde|NOS3|REACTOME_TETRAHYDROBIOPTERIN_BH4_SYNTHESIS_RECYCLING_SALVAGE_AND_REGULATION|abnormal synaptic transmission
microglia|acetaldehyde|NOS3|PID_SHP2_PATHWAY|abnormal long term potentiation
microglia|acetaldehyde|NOS3|REACTOME_ENOS_ACTIVATION_AND_REGULATION|abnormal synaptic transmission
microglia|acetaldehyde|NOS3|BIOCARTA_GCR_PATHWAY|abnormal long term potentiation
microglia|acetaldehyde|NOS3|PID_TXA2PATHWAY|abnormal long term potentiation
microglia|acetaldehyde|NOS3|BIOCARTA_HIF_PATHWAY|abnormal synaptic transmission
microglia|acetaldehyde|NOS3|BIOCARTA_HIF_PATHWAY|abnormal long term potentiation
microglia|acetaldehyde|NOS3|KEGG_VEGF_SIGNALING_PATHWAY|abnormal long term potentiation
microglia|acetaldehyde|NOS3|PID_VEGFR1_PATHWAY|abnormal long term potentiation
microglia|acetaldehyde|NOS3|BIOCARTA_GCR_PATHWAY|abnormal synaptic transmission
microglia|acetaldehyde|NOS3|REACTOME_PLATELET_HOMEOSTASIS|abnormal long term potentiation
microglia|acetaldehyde|NOS3|PID_FRA_PATHWAY|abnormal long term potentiation
microglia|acetaldehyde|NOS3|PID_VEGFR1_2_PATHWAY|abnormal long term potentiation
microglia|acetaldehyde|NOS3|REACTOME_LATENT_INFECTION_OF_HOMO_SAPIENS_WITH_MYCOBACTERIUM_TUBERCULOSIS|abnormal long term potentiation
microglia|acetaldehyde|NOS3|PID_ANGIOPOIETIN_RECEPTOR_PATHWAY|abnormal synaptic transmission
microglia|acetaldehyde|NOS3|PID_VEGFR1_2_PATHWAY|abnormal synaptic transmission
microglia|acetaldehyde|NOS3|REACTOME_LATENT_INFECTION_OF_HOMO_SAPIENS_WITH_MYCOBACTERIUM_TUBERCULOSIS|abnormal synaptic transmission
microglia|acetaldehyde|NOS3|BIOCARTA_VEGF_PATHWAY|abnormal long term potentiation
microglia|acetaldehyde|NOS3|BIOCARTA_NO1_PATHWAY|abnormal long term potentiation
microglia|acetaldehyde|NOS3|PID_THROMBIN_PAR1_PATHWAY|abnormal long term potentiation
microglia|acetaldehyde|NOS3|PID_VEGFR1_PATHWAY|abnormal synaptic transmission
microglia|acetaldehyde|NOS3|KEGG_CALCIUM_SIGNALING_PATHWAY|abnormal synaptic transmission
microglia|acetaldehyde|NOS3|REACTOME_ENOS_ACTIVATION_AND_REGULATION|abnormal long term potentiation
microglia|acetaldehyde|NOS3|KEGG_ARGININE_AND_PROLINE_METABOLISM|abnormal long term potentiation
microglia|acetaldehyde|NOS3|PID_ANGIOPOIETIN_RECEPTOR_PATHWAY|abnormal long term potentiation
microglia|acetaldehyde|NOS3|REACTOME_PLATELET_HOMEOSTASIS|abnormal synaptic transmission
microglia|acetaldehyde|NOS3|KEGG_VEGF_SIGNALING_PATHWAY|abnormal synaptic transmission
microglia|acetaldehyde|NOS3|PID_THROMBIN_PAR1_PATHWAY|abnormal synaptic transmission
microglia|acetaldehyde|NOS3|REACTOME_TETRAHYDROBIOPTERIN_BH4_SYNTHESIS_RECYCLING_SALVAGE_AND_REGULATION|abnormal long term potentiation
microglia|acetaldehyde|NOS3|BIOCARTA_VEGF_PATHWAY|abnormal synaptic transmission
microglia|acetaldehyde|NOS3|REACTOME_HEMOSTASIS|abnormal synaptic transmission
microglia|acetaldehyde|NOS3|PID_TXA2PATHWAY|abnormal synaptic transmission
microglia|acetaldehyde|NOS3|REACTOME_NITRIC_OXIDE_STIMULATES_GUANYLATE_CYCLASE|abnormal synaptic transmission
microglia|acetaldehyde|NOS3|REACTOME_HEMOSTASIS|abnormal long term potentiation
microglia|acetaldehyde|NOS3|KEGG_ARGININE_AND_PROLINE_METABOLISM|abnormal synaptic transmission
microglia|acetaldehyde|NOS3|BIOCARTA_NO1_PATHWAY|abnormal synaptic transmission
microglia|histamine|VEGFA|NABA_MATRISOME|astrocytosis
microglia|histamine|NOS3|BIOCARTA_GCR_PATHWAY|abnormal long term potentiation
microglia|histamine|APP|REACTOME_CLASS_A1_RHODOPSIN_LIKE_RECEPTORS|tau protein deposits
microglia|histamine|APP|REACTOME_INNATE_IMMUNE_SYSTEM|amyloid beta deposits
microglia|histamine|APP|REACTOME_TAK1_ACTIVATES_NFKB_BY_PHOSPHORYLATION_AND_ACTIVATION_OF_IKKS_COMPLEX|microgliosis
microglia|histamine|APP|REACTOME_GASTRIN_CREB_SIGNALLING_PATHWAY_VIA_PKC_AND_MAPK|amyloidosis
microglia|histamine|APP|KEGG_ALZHEIMERS_DISEASE|astrocytosis
microglia|histamine|APP|REACTOME_TAK1_ACTIVATES_NFKB_BY_PHOSPHORYLATION_AND_ACTIVATION_OF_IKKS_COMPLEX|abnormal long term potentiation
microglia|histamine|VEGFA|KEGG_VEGF_SIGNALING_PATHWAY|neurodegeneration
microglia|histamine|NOS3|PID_ER_NONGENOMIC_PATHWAY|abnormal long term potentiation
microglia|histamine|APP|REACTOME_GPCR_DOWNSTREAM_SIGNALING|amyloidosis
microglia|histamine|APP|REACTOME_TRAF6_MEDIATED_NFKB_ACTIVATION|amyloidosis
microglia|histamine|APP|REACTOME_CLASS_A1_RHODOPSIN_LIKE_RECEPTORS|abnormal long term potentiation
microglia|histamine|VEGFA|NABA_MATRISOME_ASSOCIATED|neurodegeneration
microglia|histamine|APP|REACTOME_THE_NLRP3_INFLAMMASOME|tau protein deposits
microglia|histamine|APP|REACTOME_NUCLEOTIDE_BINDING_DOMAIN_LEUCINE_RICH_REPEAT_CONTAINING_RECEPTOR_NLR_SIGNALING_PATHWAYS|microgliosis
microglia|histamine|VEGFA|PID_VEGFR1_2_PATHWAY|gliosis
microglia|histamine|APP|REACTOME_CLASS_A1_RHODOPSIN_LIKE_RECEPTORS|microgliosis
microglia|histamine|APP|REACTOME_THE_NLRP3_INFLAMMASOME|astrocytosis
microglia|histamine|APP|PID_GLYPICAN_1PATHWAY|gliosis
microglia|histamine|APP|REACTOME_PEPTIDE_LIGAND_BINDING_RECEPTORS|abnormal long term potentiation
microglia|histamine|VEGFA|PID_GLYPICAN_1PATHWAY|gliosis
microglia|histamine|APP|REACTOME_PLATELET_ACTIVATION_SIGNALING_AND_AGGREGATION|amyloidosis
microglia|histamine|VEGFA|PID_TCPTP_PATHWAY|neuron degeneration
microglia|histamine|VEGFA|KEGG_RENAL_CELL_CARCINOMA|gliosis
microglia|histamine|APP|REACTOME_RESPONSE_TO_ELEVATED_PLATELET_CYTOSOLIC_CA2_|amyloidosis
microglia|histamine|APP|REACTOME_RIG_I_MDA5_MEDIATED_INDUCTION_OF_IFN_ALPHA_BETA_PATHWAYS|amyloid beta deposits
microglia|histamine|APP|KEGG_ALZHEIMERS_DISEASE|microgliosis
microglia|histamine|APP|REACTOME_G_ALPHA_Q_SIGNALLING_EVENTS|abnormal long term potentiation
microglia|histamine|VEGFA|NABA_MATRISOME|neurodegeneration
microglia|histamine|NOS3|KEGG_VEGF_SIGNALING_PATHWAY|abnormal synaptic transmission
microglia|histamine|NOS3|BIOCARTA_VEGF_PATHWAY|abnormal synaptic transmission
microglia|histamine|APP|REACTOME_GPCR_DOWNSTREAM_SIGNALING|abnormal long term potentiation
microglia|histamine|VEGFA|KEGG_CYTOKINE_CYTOKINE_RECEPTOR_INTERACTION|astrocytosis
microglia|histamine|NOS3|REACTOME_TETRAHYDROBIOPTERIN_BH4_SYNTHESIS_RECYCLING_SALVAGE_AND_REGULATION|abnormal synaptic transmission
microglia|histamine|NOS3|PID_SHP2_PATHWAY|abnormal long term potentiation
microglia|histamine|APP|REACTOME_AMYLOIDS|microgliosis
microglia|histamine|VEGFA|PID_AVB3_INTEGRIN_PATHWAY|gliosis
microglia|histamine|APP|REACTOME_G_ALPHA_I_SIGNALLING_EVENTS|abnormal long term potentiation
microglia|histamine|APP|REACTOME_ACTIVATED_TLR4_SIGNALLING|abnormal long term potentiation
microglia|histamine|APP|KEGG_ALZHEIMERS_DISEASE|gliosis
microglia|histamine|APP|REACTOME_PLATELET_ACTIVATION_SIGNALING_AND_AGGREGATION|microgliosis
microglia|histamine|APP|REACTOME_CLASS_A1_RHODOPSIN_LIKE_RECEPTORS|amyloidosis
microglia|histamine|VEGFA|KEGG_VEGF_SIGNALING_PATHWAY|astrocytosis
microglia|histamine|APP|REACTOME_GASTRIN_CREB_SIGNALLING_PATHWAY_VIA_PKC_AND_MAPK|amyloid beta deposits
microglia|histamine|APP|REACTOME_RIP_MEDIATED_NFKB_ACTIVATION_VIA_DAI|microgliosis
microglia|histamine|VEGFA|REACTOME_REGULATION_OF_HYPOXIA_INDUCIBLE_FACTOR_HIF_BY_OXYGEN|neurodegeneration
microglia|histamine|APP|REACTOME_PLATELET_ACTIVATION_SIGNALING_AND_AGGREGATION|tau protein deposits
microglia|histamine|APP|REACTOME_HEMOSTASIS|abnormal synaptic transmission
microglia|histamine|APP|REACTOME_TRAF6_MEDIATED_INDUCTION_OF_NFKB_AND_MAP_KINASES_UPON_TLR7_8_OR_9_ACTIVATION|amyloidosis
microglia|histamine|APP|REACTOME_GPCR_LIGAND_BINDING|abnormal synaptic transmission
microglia|histamine|APP|PID_GLYPICAN_1PATHWAY|abnormal synaptic transmission
microglia|histamine|APP|REACTOME_INNATE_IMMUNE_SYSTEM|gliosis
microglia|histamine|APP|REACTOME_NUCLEOTIDE_BINDING_DOMAIN_LEUCINE_RICH_REPEAT_CONTAINING_RECEPTOR_NLR_SIGNALING_PATHWAYS|astrocytosis
microglia|histamine|APP|REACTOME_RIG_I_MDA5_MEDIATED_INDUCTION_OF_IFN_ALPHA_BETA_PATHWAYS|abnormal synaptic transmission
microglia|histamine|APP|REACTOME_G_ALPHA_Q_SIGNALLING_EVENTS|microgliosis
microglia|histamine|NOS3|PID_FRA_PATHWAY|abnormal synaptic transmission
microglia|histamine|APP|REACTOME_TRAF6_MEDIATED_NFKB_ACTIVATION|astrocytosis
microglia|histamine|APP|REACTOME_PLATELET_ACTIVATION_SIGNALING_AND_AGGREGATION|astrocytosis
microglia|histamine|APP|REACTOME_IMMUNE_SYSTEM|tau protein deposits
microglia|histamine|APP|KEGG_ALZHEIMERS_DISEASE|abnormal long term potentiation
microglia|histamine|APP|REACTOME_TAK1_ACTIVATES_NFKB_BY_PHOSPHORYLATION_AND_ACTIVATION_OF_IKKS_COMPLEX|astrocytosis
microglia|histamine|APP|PID_GLYPICAN_1PATHWAY|tau protein deposits
microglia|histamine|APP|REACTOME_ADVANCED_GLYCOSYLATION_ENDPRODUCT_RECEPTOR_SIGNALING|tau protein deposits
microglia|histamine|APP|REACTOME_TOLL_RECEPTOR_CASCADES|amyloid beta deposits
microglia|histamine|NOS3|PID_SHP2_PATHWAY|abnormal synaptic transmission
microglia|histamine|VEGFA|PID_AVB3_INTEGRIN_PATHWAY|astrocytosis
microglia|histamine|APP|REACTOME_MYD88_MAL_CASCADE_INITIATED_ON_PLASMA_MEMBRANE|abnormal long term potentiation
microglia|histamine|APP|REACTOME_GPCR_DOWNSTREAM_SIGNALING|gliosis
microglia|histamine|VEGFA|KEGG_RENAL_CELL_CARCINOMA|neurodegeneration
microglia|histamine|VEGFA|KEGG_CYTOKINE_CYTOKINE_RECEPTOR_INTERACTION|neurodegeneration
microglia|histamine|APP|REACTOME_RESPONSE_TO_ELEVATED_PLATELET_CYTOSOLIC_CA2_|tau protein deposits
microglia|histamine|APP|REACTOME_RESPONSE_TO_ELEVATED_PLATELET_CYTOSOLIC_CA2_|microgliosis
microglia|histamine|APP|PID_P75_NTR_PATHWAY|abnormal long term potentiation
microglia|histamine|VEGFA|PID_GLYPICAN_1PATHWAY|neurodegeneration
microglia|histamine|APP|REACTOME_G_ALPHA_Q_SIGNALLING_EVENTS|amyloid beta deposits
microglia|histamine|VEGFA|PID_S1P_S1P3_PATHWAY|gliosis
microglia|histamine|APP|REACTOME_TRIF_MEDIATED_TLR3_SIGNALING|tau protein deposits
microglia|histamine|VEGFA|REACTOME_VEGF_LIGAND_RECEPTOR_INTERACTIONS|astrocytosis
microglia|histamine|VEGFA|REACTOME_PLATELET_ACTIVATION_SIGNALING_AND_AGGREGATION|neuron degeneration
microglia|histamine|APP|REACTOME_MYD88_MAL_CASCADE_INITIATED_ON_PLASMA_MEMBRANE|tau protein deposits
microglia|histamine|APP|PID_P75_NTR_PATHWAY|amyloid beta deposits
microglia|histamine|NOS3|KEGG_CALCIUM_SIGNALING_PATHWAY|abnormal synaptic transmission
microglia|histamine|APP|REACTOME_GPCR_LIGAND_BINDING|astrocytosis
microglia|histamine|VEGFA|PID_INTEGRIN3_PATHWAY|neurodegeneration
microglia|histamine|APP|PID_CASPASE_PATHWAY|astrocytosis
microglia|histamine|APP|REACTOME_ADVANCED_GLYCOSYLATION_ENDPRODUCT_RECEPTOR_SIGNALING|microgliosis
microglia|histamine|APP|PID_CASPASE_PATHWAY|tau protein deposits
microglia|histamine|VEGFA|KEGG_MTOR_SIGNALING_PATHWAY|neuron degeneration
microglia|histamine|APP|REACTOME_SIGNALING_BY_GPCR|gliosis
microglia|histamine|APP|BIOCARTA_PLATELETAPP_PATHWAY|astrocytosis
microglia|histamine|APP|REACTOME_RESPONSE_TO_ELEVATED_PLATELET_CYTOSOLIC_CA2_|gliosis
microglia|histamine|VEGFA|REACTOME_HEMOSTASIS|gliosis
microglia|histamine|APP|REACTOME_TAK1_ACTIVATES_NFKB_BY_PHOSPHORYLATION_AND_ACTIVATION_OF_IKKS_COMPLEX|tau protein deposits
microglia|histamine|APP|REACTOME_G_ALPHA_I_SIGNALLING_EVENTS|amyloidosis
microglia|histamine|VEGFA|PID_TCPTP_PATHWAY|neurodegeneration
microglia|histamine|VEGFA|PID_SHP2_PATHWAY|neuron degeneration
microglia|histamine|APP|REACTOME_THE_NLRP3_INFLAMMASOME|microgliosis
microglia|histamine|APP|REACTOME_NUCLEOTIDE_BINDING_DOMAIN_LEUCINE_RICH_REPEAT_CONTAINING_RECEPTOR_NLR_SIGNALING_PATHWAYS|tau protein deposits
microglia|histamine|APP|PID_P75_NTR_PATHWAY|microgliosis
microglia|histamine|APP|REACTOME_RESPONSE_TO_ELEVATED_PLATELET_CYTOSOLIC_CA2_|abnormal synaptic transmission
microglia|histamine|NOS3|BIOCARTA_NO1_PATHWAY|abnormal long term potentiation
microglia|histamine|APP|REACTOME_INFLAMMASOMES|gliosis
microglia|histamine|APP|REACTOME_ACTIVATED_TLR4_SIGNALLING|microgliosis
microglia|histamine|APP|REACTOME_RIG_I_MDA5_MEDIATED_INDUCTION_OF_IFN_ALPHA_BETA_PATHWAYS|amyloidosis
microglia|histamine|VEGFA|REACTOME_RESPONSE_TO_ELEVATED_PLATELET_CYTOSOLIC_CA2_|gliosis
microglia|histamine|VEGFA|PID_AVB3_INTEGRIN_PATHWAY|neuron degeneration
microglia|histamine|NOS3|PID_ER_NONGENOMIC_PATHWAY|abnormal synaptic transmission
microglia|histamine|APP|REACTOME_RIP_MEDIATED_NFKB_ACTIVATION_VIA_DAI|tau protein deposits
microglia|histamine|VEGFA|KEGG_CYTOKINE_CYTOKINE_RECEPTOR_INTERACTION|gliosis
microglia|histamine|VEGFA|BIOCARTA_NO1_PATHWAY|gliosis
microglia|histamine|VEGFA|REACTOME_RESPONSE_TO_ELEVATED_PLATELET_CYTOSOLIC_CA2_|astrocytosis
microglia|histamine|APP|REACTOME_G_ALPHA_I_SIGNALLING_EVENTS|abnormal synaptic transmission
microglia|histamine|APP|REACTOME_INFLAMMASOMES|amyloid beta deposits
microglia|histamine|APP|REACTOME_THE_NLRP3_INFLAMMASOME|abnormal synaptic transmission
microglia|histamine|VEGFA|PID_AVB3_INTEGRIN_PATHWAY|neurodegeneration
microglia|histamine|VEGFA|PID_INTEGRIN3_PATHWAY|gliosis
microglia|histamine|APP|REACTOME_TRAF6_MEDIATED_INDUCTION_OF_NFKB_AND_MAP_KINASES_UPON_TLR7_8_OR_9_ACTIVATION|abnormal long term potentiation
microglia|histamine|APP|BIOCARTA_PLATELETAPP_PATHWAY|gliosis
microglia|histamine|APP|REACTOME_TRIF_MEDIATED_TLR3_SIGNALING|microgliosis
microglia|histamine|NOS3|REACTOME_PLATELET_HOMEOSTASIS|abnormal long term potentiation
microglia|histamine|APP|REACTOME_G_ALPHA_Q_SIGNALLING_EVENTS|amyloidosis
microglia|histamine|APP|KEGG_ALZHEIMERS_DISEASE|abnormal synaptic transmission
microglia|histamine|VEGFA|NABA_SECRETED_FACTORS|astrocytosis
microglia|histamine|APP|REACTOME_SIGNALING_BY_GPCR|abnormal long term potentiation
microglia|histamine|APP|REACTOME_GPCR_DOWNSTREAM_SIGNALING|microgliosis
microglia|histamine|APP|REACTOME_GPCR_LIGAND_BINDING|amyloid beta deposits
microglia|histamine|VEGFA|REACTOME_PLATELET_ACTIVATION_SIGNALING_AND_AGGREGATION|neurodegeneration
microglia|histamine|VEGFA|BIOCARTA_HIF_PATHWAY|astrocytosis
microglia|histamine|APP|BIOCARTA_P35ALZHEIMERS_PATHWAY|abnormal long term potentiation
microglia|histamine|VEGFA|BIOCARTA_VEGF_PATHWAY|neurodegeneration
microglia|histamine|VEGFA|PID_VEGF_VEGFR_PATHWAY|neurodegeneration
microglia|histamine|APP|REACTOME_HEMOSTASIS|amyloid beta deposits
microglia|histamine|APP|REACTOME_TOLL_RECEPTOR_CASCADES|tau protein deposits
microglia|histamine|VEGFA|KEGG_BLADDER_CANCER|astrocytosis
microglia|histamine|APP|REACTOME_RIP_MEDIATED_NFKB_ACTIVATION_VIA_DAI|abnormal long term potentiation
microglia|histamine|APP|REACTOME_ACTIVATED_TLR4_SIGNALLING|amyloid beta deposits
microglia|histamine|APP|REACTOME_CLASS_A1_RHODOPSIN_LIKE_RECEPTORS|astrocytosis
microglia|histamine|APP|REACTOME_TRIF_MEDIATED_TLR3_SIGNALING|abnormal synaptic transmission
microglia|histamine|VEGFA|PID_SHP2_PATHWAY|gliosis
microglia|histamine|VEGFA|REACTOME_HEMOSTASIS|astrocytosis
microglia|histamine|APP|PID_GLYPICAN_1PATHWAY|amyloidosis
microglia|histamine|VEGFA|PID_S1P_S1P3_PATHWAY|neuron degeneration
microglia|histamine|APP|REACTOME_ADVANCED_GLYCOSYLATION_ENDPRODUCT_RECEPTOR_SIGNALING|amyloidosis
microglia|histamine|VEGFA|PID_VEGF_VEGFR_PATHWAY|gliosis
microglia|histamine|APP|REACTOME_PEPTIDE_LIGAND_BINDING_RECEPTORS|amyloid beta deposits
microglia|histamine|VEGFA|REACTOME_VEGF_LIGAND_RECEPTOR_INTERACTIONS|neurodegeneration
microglia|histamine|VEGFA|BIOCARTA_HIF_PATHWAY|gliosis
microglia|histamine|NOS3|REACTOME_HEMOSTASIS|abnormal long term potentiation
microglia|histamine|APP|REACTOME_RESPONSE_TO_ELEVATED_PLATELET_CYTOSOLIC_CA2_|amyloid beta deposits
microglia|histamine|NOS3|BIOCARTA_HIF_PATHWAY|abnormal long term potentiation
microglia|histamine|APP|REACTOME_INFLAMMASOMES|astrocytosis
microglia|histamine|APP|REACTOME_RIP_MEDIATED_NFKB_ACTIVATION_VIA_DAI|gliosis
microglia|histamine|APP|PID_GLYPICAN_1PATHWAY|abnormal long term potentiation
microglia|histamine|VEGFA|PID_VEGFR1_PATHWAY|astrocytosis
microglia|histamine|APP|REACTOME_IMMUNE_SYSTEM|amyloid beta deposits
microglia|histamine|NOS3|REACTOME_NITRIC_OXIDE_STIMULATES_GUANYLATE_CYCLASE|abnormal long term potentiation
microglia|histamine|VEGFA|PID_INTEGRIN_A9B1_PATHWAY|astrocytosis
microglia|histamine|APP|BIOCARTA_PLATELETAPP_PATHWAY|amyloidosis
microglia|histamine|VEGFA|NABA_SECRETED_FACTORS|gliosis
microglia|histamine|APP|REACTOME_ADVANCED_GLYCOSYLATION_ENDPRODUCT_RECEPTOR_SIGNALING|gliosis
microglia|histamine|APP|REACTOME_PEPTIDE_LIGAND_BINDING_RECEPTORS|abnormal synaptic transmission
microglia|histamine|APP|BIOCARTA_P35ALZHEIMERS_PATHWAY|microgliosis
microglia|histamine|APP|REACTOME_TRIF_MEDIATED_TLR3_SIGNALING|gliosis
microglia|histamine|APP|PID_CASPASE_PATHWAY|gliosis
microglia|histamine|VEGFA|KEGG_MTOR_SIGNALING_PATHWAY|neurodegeneration
microglia|histamine|APP|REACTOME_NFKB_AND_MAP_KINASES_ACTIVATION_MEDIATED_BY_TLR4_SIGNALING_REPERTOIRE|microgliosis
microglia|histamine|VEGFA|KEGG_CYTOKINE_CYTOKINE_RECEPTOR_INTERACTION|neuron degeneration
microglia|histamine|APP|REACTOME_GPCR_LIGAND_BINDING|abnormal long term potentiation
microglia|histamine|VEGFA|PID_INTEGRIN1_PATHWAY|neuron degeneration
microglia|histamine|APP|REACTOME_TOLL_RECEPTOR_CASCADES|microgliosis
microglia|histamine|APP|BIOCARTA_P35ALZHEIMERS_PATHWAY|astrocytosis
microglia|histamine|APP|BIOCARTA_P35ALZHEIMERS_PATHWAY|tau protein deposits
microglia|histamine|VEGFA|NABA_SECRETED_FACTORS|neurodegeneration
microglia|histamine|APP|BIOCARTA_P35ALZHEIMERS_PATHWAY|amyloidosis
microglia|histamine|APP|REACTOME_GASTRIN_CREB_SIGNALLING_PATHWAY_VIA_PKC_AND_MAPK|microgliosis
microglia|histamine|APP|BIOCARTA_P35ALZHEIMERS_PATHWAY|amyloid beta deposits
microglia|histamine|APP|REACTOME_NUCLEOTIDE_BINDING_DOMAIN_LEUCINE_RICH_REPEAT_CONTAINING_RECEPTOR_NLR_SIGNALING_PATHWAYS|abnormal synaptic transmission
microglia|histamine|APP|REACTOME_INNATE_IMMUNE_SYSTEM|tau protein deposits
microglia|histamine|APP|REACTOME_SIGNALING_BY_GPCR|astrocytosis
microglia|histamine|VEGFA|KEGG_PANCREATIC_CANCER|neurodegeneration
microglia|histamine|APP|REACTOME_ACTIVATED_TLR4_SIGNALLING|amyloidosis
microglia|histamine|APP|REACTOME_PLATELET_ACTIVATION_SIGNALING_AND_AGGREGATION|amyloid beta deposits
microglia|histamine|VEGFA|KEGG_BLADDER_CANCER|neuron degeneration
microglia|histamine|VEGFA|REACTOME_HEMOSTASIS|neuron degeneration
microglia|histamine|APP|REACTOME_CLASS_A1_RHODOPSIN_LIKE_RECEPTORS|amyloid beta deposits
microglia|histamine|APP|REACTOME_ADVANCED_GLYCOSYLATION_ENDPRODUCT_RECEPTOR_SIGNALING|amyloid beta deposits
microglia|histamine|APP|REACTOME_TRIF_MEDIATED_TLR3_SIGNALING|amyloidosis
microglia|histamine|VEGFA|NABA_MATRISOME|gliosis
microglia|histamine|APP|REACTOME_GASTRIN_CREB_SIGNALLING_PATHWAY_VIA_PKC_AND_MAPK|tau protein deposits
microglia|histamine|APP|REACTOME_ADVANCED_GLYCOSYLATION_ENDPRODUCT_RECEPTOR_SIGNALING|abnormal synaptic transmission
microglia|histamine|VEGFA|PID_S1P_S1P3_PATHWAY|neurodegeneration
microglia|histamine|NOS3|PID_THROMBIN_PAR1_PATHWAY|abnormal synaptic transmission
microglia|histamine|VEGFA|KEGG_PATHWAYS_IN_CANCER|neuron degeneration
microglia|histamine|APP|REACTOME_RIG_I_MDA5_MEDIATED_INDUCTION_OF_IFN_ALPHA_BETA_PATHWAYS|astrocytosis
microglia|histamine|NOS3|BIOCARTA_NO1_PATHWAY|abnormal synaptic transmission
microglia|histamine|APP|REACTOME_ACTIVATED_TLR4_SIGNALLING|gliosis
microglia|histamine|APP|PID_CASPASE_PATHWAY|amyloid beta deposits
microglia|histamine|APP|PID_P75_NTR_PATHWAY|amyloidosis
microglia|histamine|APP|PID_GLYPICAN_1PATHWAY|amyloid beta deposits
microglia|histamine|VEGFA|PID_GLYPICAN_1PATHWAY|astrocytosis
microglia|histamine|APP|REACTOME_AMYLOIDS|amyloid beta deposits
microglia|histamine|VEGFA|PID_HIF1_TFPATHWAY|astrocytosis
microglia|histamine|APP|PID_CASPASE_PATHWAY|microgliosis
microglia|histamine|APP|REACTOME_NFKB_AND_MAP_KINASES_ACTIVATION_MEDIATED_BY_TLR4_SIGNALING_REPERTOIRE|astrocytosis
microglia|histamine|APP|REACTOME_INNATE_IMMUNE_SYSTEM|microgliosis
microglia|histamine|VEGFA|PID_HIF2PATHWAY|gliosis
microglia|histamine|APP|REACTOME_TRAF6_MEDIATED_INDUCTION_OF_NFKB_AND_MAP_KINASES_UPON_TLR7_8_OR_9_ACTIVATION|abnormal synaptic transmission
microglia|histamine|APP|BIOCARTA_PLATELETAPP_PATHWAY|abnormal synaptic transmission
microglia|histamine|VEGFA|KEGG_BLADDER_CANCER|gliosis
microglia|histamine|APP|REACTOME_TRIF_MEDIATED_TLR3_SIGNALING|astrocytosis
microglia|histamine|APP|REACTOME_G_ALPHA_I_SIGNALLING_EVENTS|astrocytosis
microglia|histamine|APP|REACTOME_NFKB_AND_MAP_KINASES_ACTIVATION_MEDIATED_BY_TLR4_SIGNALING_REPERTOIRE|abnormal synaptic transmission
microglia|histamine|APP|REACTOME_RIP_MEDIATED_NFKB_ACTIVATION_VIA_DAI|amyloid beta deposits
microglia|histamine|VEGFA|PID_HIF2PATHWAY|neurodegeneration
microglia|histamine|VEGFA|KEGG_VEGF_SIGNALING_PATHWAY|neuron degeneration
microglia|histamine|VEGFA|PID_HIF1_TFPATHWAY|neurodegeneration
microglia|histamine|APP|REACTOME_SIGNALING_BY_GPCR|amyloidosis
microglia|histamine|APP|REACTOME_RIP_MEDIATED_NFKB_ACTIVATION_VIA_DAI|amyloidosis
microglia|histamine|NOS3|PID_VEGFR1_2_PATHWAY|abnormal synaptic transmission
microglia|histamine|APP|REACTOME_NFKB_AND_MAP_KINASES_ACTIVATION_MEDIATED_BY_TLR4_SIGNALING_REPERTOIRE|tau protein deposits
microglia|histamine|VEGFA|PID_VEGFR1_PATHWAY|neuron degeneration
microglia|histamine|APP|REACTOME_MYD88_MAL_CASCADE_INITIATED_ON_PLASMA_MEMBRANE|amyloidosis
microglia|histamine|VEGFA|KEGG_PANCREATIC_CANCER|astrocytosis
microglia|histamine|APP|REACTOME_IMMUNE_SYSTEM|astrocytosis
microglia|histamine|APP|REACTOME_GPCR_DOWNSTREAM_SIGNALING|amyloid beta deposits
microglia|histamine|VEGFA|KEGG_FOCAL_ADHESION|neurodegeneration
microglia|histamine|VEGFA|KEGG_RENAL_CELL_CARCINOMA|astrocytosis
microglia|histamine|APP|REACTOME_HEMOSTASIS|abnormal long term potentiation
microglia|histamine|APP|BIOCARTA_P35ALZHEIMERS_PATHWAY|abnormal synaptic transmission
microglia|histamine|APP|REACTOME_INFLAMMASOMES|abnormal synaptic transmission
microglia|histamine|APP|REACTOME_SIGNALING_BY_GPCR|abnormal synaptic transmission
microglia|histamine|VEGFA|PID_VEGFR1_2_PATHWAY|neuron degeneration
microglia|histamine|APP|REACTOME_PEPTIDE_LIGAND_BINDING_RECEPTORS|tau protein deposits
microglia|histamine|APP|REACTOME_G_ALPHA_Q_SIGNALLING_EVENTS|abnormal synaptic transmission
microglia|histamine|APP|BIOCARTA_PLATELETAPP_PATHWAY|abnormal long term potentiation
microglia|histamine|APP|REACTOME_NUCLEOTIDE_BINDING_DOMAIN_LEUCINE_RICH_REPEAT_CONTAINING_RECEPTOR_NLR_SIGNALING_PATHWAYS|gliosis
microglia|histamine|APP|REACTOME_TRAF6_MEDIATED_INDUCTION_OF_NFKB_AND_MAP_KINASES_UPON_TLR7_8_OR_9_ACTIVATION|amyloid beta deposits
microglia|histamine|APP|REACTOME_TRAF6_MEDIATED_INDUCTION_OF_NFKB_AND_MAP_KINASES_UPON_TLR7_8_OR_9_ACTIVATION|tau protein deposits
microglia|histamine|VEGFA|KEGG_FOCAL_ADHESION|astrocytosis
microglia|histamine|VEGFA|PID_HIF1_TFPATHWAY|neuron degeneration
microglia|histamine|VEGFA|REACTOME_VEGF_LIGAND_RECEPTOR_INTERACTIONS|gliosis
microglia|histamine|APP|BIOCARTA_P35ALZHEIMERS_PATHWAY|gliosis
microglia|histamine|NOS3|KEGG_ARGININE_AND_PROLINE_METABOLISM|abnormal synaptic transmission
microglia|histamine|APP|REACTOME_TAK1_ACTIVATES_NFKB_BY_PHOSPHORYLATION_AND_ACTIVATION_OF_IKKS_COMPLEX|gliosis
microglia|histamine|APP|REACTOME_NUCLEOTIDE_BINDING_DOMAIN_LEUCINE_RICH_REPEAT_CONTAINING_RECEPTOR_NLR_SIGNALING_PATHWAYS|amyloidosis
microglia|histamine|APP|REACTOME_TAK1_ACTIVATES_NFKB_BY_PHOSPHORYLATION_AND_ACTIVATION_OF_IKKS_COMPLEX|amyloidosis
microglia|histamine|APP|REACTOME_G_ALPHA_I_SIGNALLING_EVENTS|gliosis
microglia|histamine|APP|REACTOME_AMYLOIDS|gliosis
microglia|histamine|APP|REACTOME_TRAF6_MEDIATED_NFKB_ACTIVATION|abnormal long term potentiation
microglia|histamine|APP|REACTOME_NFKB_AND_MAP_KINASES_ACTIVATION_MEDIATED_BY_TLR4_SIGNALING_REPERTOIRE|amyloidosis
microglia|histamine|APP|REACTOME_RIG_I_MDA5_MEDIATED_INDUCTION_OF_IFN_ALPHA_BETA_PATHWAYS|microgliosis
microglia|histamine|NOS3|PID_FRA_PATHWAY|abnormal long term potentiation
microglia|histamine|APP|REACTOME_GPCR_LIGAND_BINDING|gliosis
microglia|histamine|APP|REACTOME_G_ALPHA_I_SIGNALLING_EVENTS|microgliosis
microglia|histamine|APP|REACTOME_G_ALPHA_Q_SIGNALLING_EVENTS|tau protein deposits
microglia|histamine|APP|PID_CASPASE_PATHWAY|abnormal synaptic transmission
microglia|histamine|VEGFA|KEGG_FOCAL_ADHESION|neuron degeneration
microglia|histamine|APP|REACTOME_IMMUNE_SYSTEM|microgliosis
microglia|histamine|APP|REACTOME_IMMUNE_SYSTEM|gliosis
microglia|histamine|APP|REACTOME_THE_NLRP3_INFLAMMASOME|amyloidosis
microglia|histamine|NOS3|REACTOME_ENOS_ACTIVATION_AND_REGULATION|abnormal synaptic transmission
microglia|histamine|VEGFA|PID_INTEGRIN_A9B1_PATHWAY|neuron degeneration
microglia|histamine|APP|REACTOME_G_ALPHA_I_SIGNALLING_EVENTS|amyloid beta deposits
microglia|histamine|NOS3|REACTOME_HEMOSTASIS|abnormal synaptic transmission
microglia|histamine|VEGFA|PID_TCPTP_PATHWAY|gliosis
microglia|histamine|APP|REACTOME_TRAF6_MEDIATED_NFKB_ACTIVATION|tau protein deposits
microglia|histamine|APP|REACTOME_G_ALPHA_Q_SIGNALLING_EVENTS|gliosis
microglia|histamine|APP|REACTOME_NFKB_AND_MAP_KINASES_ACTIVATION_MEDIATED_BY_TLR4_SIGNALING_REPERTOIRE|amyloid beta deposits
microglia|histamine|APP|KEGG_ALZHEIMERS_DISEASE|tau protein deposits
microglia|histamine|APP|REACTOME_ACTIVATED_TLR4_SIGNALLING|abnormal synaptic transmission
microglia|histamine|APP|REACTOME_INNATE_IMMUNE_SYSTEM|amyloidosis
microglia|histamine|VEGFA|NABA_MATRISOME_ASSOCIATED|neuron degeneration
microglia|histamine|VEGFA|REACTOME_RESPONSE_TO_ELEVATED_PLATELET_CYTOSOLIC_CA2_|neuron degeneration
microglia|histamine|APP|REACTOME_IMMUNE_SYSTEM|amyloidosis
microglia|histamine|APP|REACTOME_TRIF_MEDIATED_TLR3_SIGNALING|abnormal long term potentiation
microglia|histamine|APP|BIOCARTA_PLATELETAPP_PATHWAY|tau protein deposits
microglia|histamine|VEGFA|REACTOME_RESPONSE_TO_ELEVATED_PLATELET_CYTOSOLIC_CA2_|neurodegeneration
microglia|histamine|VEGFA|KEGG_MTOR_SIGNALING_PATHWAY|astrocytosis
microglia|histamine|VEGFA|NABA_MATRISOME_ASSOCIATED|gliosis
microglia|histamine|APP|REACTOME_INNATE_IMMUNE_SYSTEM|abnormal long term potentiation
microglia|histamine|APP|REACTOME_MYD88_MAL_CASCADE_INITIATED_ON_PLASMA_MEMBRANE|amyloid beta deposits
microglia|histamine|NOS3|PID_VEGFR1_PATHWAY|abnormal synaptic transmission
microglia|histamine|VEGFA|PID_INTEGRIN1_PATHWAY|neurodegeneration
microglia|histamine|VEGFA|BIOCARTA_NO1_PATHWAY|neurodegeneration
microglia|histamine|VEGFA|PID_INTEGRIN_A9B1_PATHWAY|neurodegeneration
microglia|histamine|APP|REACTOME_INNATE_IMMUNE_SYSTEM|abnormal synaptic transmission
microglia|histamine|APP|REACTOME_TRAF6_MEDIATED_NFKB_ACTIVATION|amyloid beta deposits
microglia|histamine|VEGFA|NABA_MATRISOME_ASSOCIATED|astrocytosis
microglia|histamine|NOS3|KEGG_ARGININE_AND_PROLINE_METABOLISM|abnormal long term potentiation
microglia|histamine|VEGFA|KEGG_PANCREATIC_CANCER|neuron degeneration
microglia|histamine|APP|BIOCARTA_PLATELETAPP_PATHWAY|amyloid beta deposits
microglia|histamine|APP|PID_P75_NTR_PATHWAY|abnormal synaptic transmission
microglia|histamine|VEGFA|REACTOME_VEGF_LIGAND_RECEPTOR_INTERACTIONS|neuron degeneration
microglia|histamine|VEGFA|KEGG_MTOR_SIGNALING_PATHWAY|gliosis
microglia|histamine|APP|REACTOME_GASTRIN_CREB_SIGNALLING_PATHWAY_VIA_PKC_AND_MAPK|gliosis
microglia|histamine|VEGFA|PID_TCPTP_PATHWAY|astrocytosis
microglia|histamine|NOS3|BIOCARTA_GCR_PATHWAY|abnormal synaptic transmission
microglia|histamine|APP|REACTOME_TOLL_RECEPTOR_CASCADES|abnormal synaptic transmission
microglia|histamine|APP|REACTOME_SIGNALING_BY_GPCR|tau protein deposits
microglia|histamine|VEGFA|KEGG_PANCREATIC_CANCER|gliosis
microglia|histamine|APP|REACTOME_RESPONSE_TO_ELEVATED_PLATELET_CYTOSOLIC_CA2_|abnormal long term potentiation
microglia|histamine|VEGFA|PID_VEGFR1_PATHWAY|neurodegeneration
microglia|histamine|APP|PID_P75_NTR_PATHWAY|gliosis
microglia|histamine|APP|REACTOME_INNATE_IMMUNE_SYSTEM|astrocytosis
microglia|histamine|VEGFA|PID_S1P_S1P3_PATHWAY|astrocytosis
microglia|histamine|VEGFA|BIOCARTA_NO1_PATHWAY|neuron degeneration
microglia|histamine|VEGFA|NABA_SECRETED_FACTORS|neuron degeneration
microglia|histamine|VEGFA|PID_S1P_S1P1_PATHWAY|gliosis
microglia|histamine|APP|REACTOME_ADVANCED_GLYCOSYLATION_ENDPRODUCT_RECEPTOR_SIGNALING|astrocytosis
microglia|histamine|APP|REACTOME_TRIF_MEDIATED_TLR3_SIGNALING|amyloid beta deposits
microglia|histamine|VEGFA|PID_HIF1_TFPATHWAY|gliosis
microglia|histamine|VEGFA|BIOCARTA_VEGF_PATHWAY|astrocytosis
microglia|histamine|VEGFA|PID_INTEGRIN1_PATHWAY|gliosis
microglia|histamine|APP|REACTOME_HEMOSTASIS|tau protein deposits
microglia|histamine|APP|REACTOME_INFLAMMASOMES|tau protein deposits
microglia|histamine|VEGFA|PID_SHP2_PATHWAY|astrocytosis
microglia|histamine|APP|PID_P75_NTR_PATHWAY|tau protein deposits
microglia|histamine|VEGFA|KEGG_PATHWAYS_IN_CANCER|neurodegeneration
microglia|histamine|APP|REACTOME_TRAF6_MEDIATED_INDUCTION_OF_NFKB_AND_MAP_KINASES_UPON_TLR7_8_OR_9_ACTIVATION|gliosis
microglia|histamine|VEGFA|PID_VEGFR1_2_PATHWAY|neurodegeneration
microglia|histamine|APP|REACTOME_TOLL_RECEPTOR_CASCADES|astrocytosis
microglia|histamine|NOS3|PID_VEGFR1_PATHWAY|abnormal long term potentiation
microglia|histamine|APP|REACTOME_AMYLOIDS|abnormal synaptic transmission
microglia|histamine|NOS3|BIOCARTA_HIF_PATHWAY|abnormal synaptic transmission
microglia|histamine|APP|REACTOME_ACTIVATED_TLR4_SIGNALLING|tau protein deposits
microglia|histamine|VEGFA|KEGG_BLADDER_CANCER|neurodegeneration
microglia|histamine|APP|REACTOME_NUCLEOTIDE_BINDING_DOMAIN_LEUCINE_RICH_REPEAT_CONTAINING_RECEPTOR_NLR_SIGNALING_PATHWAYS|abnormal long term potentiation
microglia|histamine|VEGFA|PID_SHP2_PATHWAY|neurodegeneration
microglia|histamine|APP|REACTOME_TAK1_ACTIVATES_NFKB_BY_PHOSPHORYLATION_AND_ACTIVATION_OF_IKKS_COMPLEX|abnormal synaptic transmission
microglia|histamine|APP|REACTOME_PLATELET_ACTIVATION_SIGNALING_AND_AGGREGATION|abnormal long term potentiation
microglia|histamine|VEGFA|REACTOME_REGULATION_OF_HYPOXIA_INDUCIBLE_FACTOR_HIF_BY_OXYGEN|astrocytosis
microglia|histamine|APP|REACTOME_CLASS_A1_RHODOPSIN_LIKE_RECEPTORS|abnormal synaptic transmission
microglia|histamine|APP|PID_P75_NTR_PATHWAY|astrocytosis
microglia|histamine|NOS3|PID_ANGIOPOIETIN_RECEPTOR_PATHWAY|abnormal synaptic transmission
microglia|histamine|APP|REACTOME_RESPONSE_TO_ELEVATED_PLATELET_CYTOSOLIC_CA2_|astrocytosis
microglia|histamine|APP|REACTOME_GPCR_LIGAND_BINDING|microgliosis
microglia|histamine|NOS3|PID_VEGFR1_2_PATHWAY|abnormal long term potentiation
microglia|histamine|VEGFA|KEGG_RENAL_CELL_CARCINOMA|neuron degeneration
microglia|histamine|APP|REACTOME_TRAF6_MEDIATED_INDUCTION_OF_NFKB_AND_MAP_KINASES_UPON_TLR7_8_OR_9_ACTIVATION|astrocytosis
microglia|histamine|NOS3|PID_TXA2PATHWAY|abnormal long term potentiation
microglia|histamine|APP|REACTOME_RIG_I_MDA5_MEDIATED_INDUCTION_OF_IFN_ALPHA_BETA_PATHWAYS|gliosis
microglia|histamine|APP|REACTOME_THE_NLRP3_INFLAMMASOME|abnormal long term potentiation
microglia|histamine|VEGFA|PID_VEGFR1_PATHWAY|gliosis
microglia|histamine|APP|REACTOME_GPCR_DOWNSTREAM_SIGNALING|abnormal synaptic transmission
microglia|histamine|APP|PID_CASPASE_PATHWAY|amyloidosis
microglia|histamine|NOS3|REACTOME_PLATELET_HOMEOSTASIS|abnormal synaptic transmission
microglia|histamine|VEGFA|KEGG_PATHWAYS_IN_CANCER|astrocytosis
microglia|histamine|APP|REACTOME_THE_NLRP3_INFLAMMASOME|amyloid beta deposits
microglia|histamine|APP|REACTOME_RIP_MEDIATED_NFKB_ACTIVATION_VIA_DAI|astrocytosis
microglia|histamine|VEGFA|REACTOME_HEMOSTASIS|neurodegeneration
microglia|histamine|APP|REACTOME_PEPTIDE_LIGAND_BINDING_RECEPTORS|microgliosis
microglia|histamine|APP|REACTOME_TRAF6_MEDIATED_NFKB_ACTIVATION|abnormal synaptic transmission
microglia|histamine|APP|REACTOME_HEMOSTASIS|gliosis
microglia|histamine|APP|REACTOME_GPCR_DOWNSTREAM_SIGNALING|astrocytosis
microglia|histamine|VEGFA|BIOCARTA_NO1_PATHWAY|astrocytosis
microglia|histamine|NOS3|KEGG_CALCIUM_SIGNALING_PATHWAY|abnormal long term potentiation
microglia|histamine|VEGFA|PID_INTEGRIN_A9B1_PATHWAY|gliosis
microglia|histamine|NOS3|REACTOME_NITRIC_OXIDE_STIMULATES_GUANYLATE_CYCLASE|abnormal synaptic transmission
microglia|histamine|VEGFA|PID_VEGFR1_2_PATHWAY|astrocytosis
microglia|histamine|VEGFA|REACTOME_REGULATION_OF_HYPOXIA_INDUCIBLE_FACTOR_HIF_BY_OXYGEN|gliosis
microglia|histamine|NOS3|BIOCARTA_VEGF_PATHWAY|abnormal long term potentiation
microglia|histamine|APP|REACTOME_NFKB_AND_MAP_KINASES_ACTIVATION_MEDIATED_BY_TLR4_SIGNALING_REPERTOIRE|abnormal long term potentiation
microglia|histamine|NOS3|REACTOME_TETRAHYDROBIOPTERIN_BH4_SYNTHESIS_RECYCLING_SALVAGE_AND_REGULATION|abnormal long term potentiation
microglia|histamine|NOS3|PID_THROMBIN_PAR1_PATHWAY|abnormal long term potentiation
microglia|histamine|APP|REACTOME_PLATELET_ACTIVATION_SIGNALING_AND_AGGREGATION|abnormal synaptic transmission
microglia|histamine|VEGFA|BIOCARTA_HIF_PATHWAY|neurodegeneration
microglia|histamine|APP|REACTOME_G_ALPHA_I_SIGNALLING_EVENTS|tau protein deposits
microglia|histamine|APP|REACTOME_GASTRIN_CREB_SIGNALLING_PATHWAY_VIA_PKC_AND_MAPK|abnormal synaptic transmission
microglia|histamine|APP|REACTOME_TRAF6_MEDIATED_NFKB_ACTIVATION|gliosis
microglia|histamine|VEGFA|REACTOME_REGULATION_OF_HYPOXIA_INDUCIBLE_FACTOR_HIF_BY_OXYGEN|neuron degeneration
microglia|histamine|APP|REACTOME_MYD88_MAL_CASCADE_INITIATED_ON_PLASMA_MEMBRANE|abnormal synaptic transmission
microglia|histamine|APP|REACTOME_TRAF6_MEDIATED_INDUCTION_OF_NFKB_AND_MAP_KINASES_UPON_TLR7_8_OR_9_ACTIVATION|microgliosis
microglia|histamine|APP|REACTOME_INFLAMMASOMES|microgliosis
microglia|histamine|APP|REACTOME_IMMUNE_SYSTEM|abnormal long term potentiation
microglia|histamine|APP|REACTOME_SIGNALING_BY_GPCR|microgliosis
microglia|histamine|VEGFA|PID_GLYPICAN_1PATHWAY|neuron degeneration
microglia|histamine|APP|REACTOME_SIGNALING_BY_GPCR|amyloid beta deposits
microglia|histamine|VEGFA|REACTOME_PLATELET_ACTIVATION_SIGNALING_AND_AGGREGATION|gliosis
microglia|histamine|APP|REACTOME_AMYLOIDS|abnormal long term potentiation
microglia|histamine|APP|KEGG_ALZHEIMERS_DISEASE|amyloid beta deposits
microglia|histamine|APP|REACTOME_AMYLOIDS|astrocytosis
microglia|histamine|APP|REACTOME_AMYLOIDS|tau protein deposits
microglia|histamine|APP|REACTOME_RIG_I_MDA5_MEDIATED_INDUCTION_OF_IFN_ALPHA_BETA_PATHWAYS|abnormal long term potentiation
microglia|histamine|APP|REACTOME_ADVANCED_GLYCOSYLATION_ENDPRODUCT_RECEPTOR_SIGNALING|abnormal long term potentiation
microglia|histamine|APP|REACTOME_INFLAMMASOMES|amyloidosis
microglia|histamine|VEGFA|PID_S1P_S1P1_PATHWAY|astrocytosis
microglia|histamine|APP|REACTOME_TOLL_RECEPTOR_CASCADES|amyloidosis
microglia|histamine|APP|REACTOME_TOLL_RECEPTOR_CASCADES|gliosis
microglia|histamine|APP|REACTOME_ACTIVATED_TLR4_SIGNALLING|astrocytosis
microglia|histamine|APP|REACTOME_GPCR_LIGAND_BINDING|tau protein deposits
microglia|histamine|VEGFA|PID_INTEGRIN1_PATHWAY|astrocytosis
microglia|histamine|APP|REACTOME_PEPTIDE_LIGAND_BINDING_RECEPTORS|amyloidosis
microglia|histamine|VEGFA|PID_S1P_S1P1_PATHWAY|neurodegeneration
microglia|histamine|APP|REACTOME_MYD88_MAL_CASCADE_INITIATED_ON_PLASMA_MEMBRANE|microgliosis
microglia|histamine|VEGFA|PID_INTEGRIN3_PATHWAY|neuron degeneration
microglia|histamine|APP|KEGG_ALZHEIMERS_DISEASE|amyloidosis
microglia|histamine|APP|REACTOME_HEMOSTASIS|astrocytosis
microglia|histamine|APP|REACTOME_RIG_I_MDA5_MEDIATED_INDUCTION_OF_IFN_ALPHA_BETA_PATHWAYS|tau protein deposits
microglia|histamine|APP|REACTOME_HEMOSTASIS|amyloidosis
microglia|histamine|NOS3|PID_ANGIOPOIETIN_RECEPTOR_PATHWAY|abnormal long term potentiation
microglia|histamine|APP|REACTOME_TRAF6_MEDIATED_NFKB_ACTIVATION|microgliosis
microglia|histamine|VEGFA|BIOCARTA_HIF_PATHWAY|neuron degeneration
microglia|histamine|APP|REACTOME_GASTRIN_CREB_SIGNALLING_PATHWAY_VIA_PKC_AND_MAPK|abnormal long term potentiation
microglia|histamine|APP|REACTOME_PEPTIDE_LIGAND_BINDING_RECEPTORS|astrocytosis
microglia|histamine|APP|REACTOME_NUCLEOTIDE_BINDING_DOMAIN_LEUCINE_RICH_REPEAT_CONTAINING_RECEPTOR_NLR_SIGNALING_PATHWAYS|amyloid beta deposits
microglia|histamine|VEGFA|BIOCARTA_VEGF_PATHWAY|gliosis
microglia|histamine|APP|REACTOME_GASTRIN_CREB_SIGNALLING_PATHWAY_VIA_PKC_AND_MAPK|astrocytosis
microglia|histamine|VEGFA|PID_VEGF_VEGFR_PATHWAY|astrocytosis
microglia|histamine|APP|REACTOME_RIP_MEDIATED_NFKB_ACTIVATION_VIA_DAI|abnormal synaptic transmission
microglia|histamine|VEGFA|PID_HIF2PATHWAY|astrocytosis
microglia|histamine|NOS3|REACTOME_ENOS_ACTIVATION_AND_REGULATION|abnormal long term potentiation
microglia|histamine|APP|PID_GLYPICAN_1PATHWAY|astrocytosis
microglia|histamine|APP|REACTOME_NFKB_AND_MAP_KINASES_ACTIVATION_MEDIATED_BY_TLR4_SIGNALING_REPERTOIRE|gliosis
microglia|histamine|VEGFA|REACTOME_PLATELET_ACTIVATION_SIGNALING_AND_AGGREGATION|astrocytosis
microglia|histamine|APP|REACTOME_TOLL_RECEPTOR_CASCADES|abnormal long term potentiation
microglia|histamine|NOS3|PID_TXA2PATHWAY|abnormal synaptic transmission
microglia|histamine|APP|REACTOME_PLATELET_ACTIVATION_SIGNALING_AND_AGGREGATION|gliosis
microglia|histamine|VEGFA|PID_S1P_S1P1_PATHWAY|neuron degeneration
microglia|histamine|APP|REACTOME_TAK1_ACTIVATES_NFKB_BY_PHOSPHORYLATION_AND_ACTIVATION_OF_IKKS_COMPLEX|amyloid beta deposits
microglia|histamine|VEGFA|KEGG_VEGF_SIGNALING_PATHWAY|gliosis
microglia|histamine|APP|REACTOME_MYD88_MAL_CASCADE_INITIATED_ON_PLASMA_MEMBRANE|gliosis
microglia|histamine|NOS3|REACTOME_LATENT_INFECTION_OF_HOMO_SAPIENS_WITH_MYCOBACTERIUM_TUBERCULOSIS|abnormal synaptic transmission
microglia|histamine|APP|REACTOME_GPCR_DOWNSTREAM_SIGNALING|tau protein deposits
microglia|histamine|APP|REACTOME_GPCR_LIGAND_BINDING|amyloidosis
microglia|histamine|VEGFA|KEGG_PATHWAYS_IN_CANCER|gliosis
microglia|histamine|APP|REACTOME_MYD88_MAL_CASCADE_INITIATED_ON_PLASMA_MEMBRANE|astrocytosis
microglia|histamine|APP|REACTOME_INFLAMMASOMES|abnormal long term potentiation
microglia|histamine|VEGFA|NABA_MATRISOME|neuron degeneration
microglia|histamine|APP|PID_CASPASE_PATHWAY|abnormal long term potentiation
microglia|histamine|NOS3|REACTOME_LATENT_INFECTION_OF_HOMO_SAPIENS_WITH_MYCOBACTERIUM_TUBERCULOSIS|abnormal long term potentiation
microglia|histamine|APP|REACTOME_HEMOSTASIS|microgliosis
microglia|histamine|VEGFA|PID_VEGF_VEGFR_PATHWAY|neuron degeneration
microglia|histamine|APP|REACTOME_CLASS_A1_RHODOPSIN_LIKE_RECEPTORS|gliosis
microglia|histamine|VEGFA|PID_INTEGRIN3_PATHWAY|astrocytosis
microglia|histamine|APP|REACTOME_PEPTIDE_LIGAND_BINDING_RECEPTORS|gliosis
microglia|histamine|APP|REACTOME_IMMUNE_SYSTEM|abnormal synaptic transmission
microglia|histamine|APP|REACTOME_AMYLOIDS|amyloidosis
microglia|histamine|APP|REACTOME_THE_NLRP3_INFLAMMASOME|gliosis
microglia|histamine|VEGFA|KEGG_FOCAL_ADHESION|gliosis
microglia|histamine|APP|PID_GLYPICAN_1PATHWAY|microgliosis
microglia|histamine|APP|BIOCARTA_PLATELETAPP_PATHWAY|microgliosis
microglia|histamine|NOS3|KEGG_VEGF_SIGNALING_PATHWAY|abnormal long term potentiation
microglia|histamine|VEGFA|BIOCARTA_VEGF_PATHWAY|neuron degeneration
microglia|histamine|VEGFA|PID_HIF2PATHWAY|neuron degeneration
microglia|histamine|APP|REACTOME_G_ALPHA_Q_SIGNALLING_EVENTS|astrocytosis
microglia|ascorbic acid|APP|REACTOME_TRAF6_MEDIATED_NFKB_ACTIVATION|microgliosis
microglia|ascorbic acid|APP|REACTOME_RIP_MEDIATED_NFKB_ACTIVATION_VIA_DAI|amyloidosis
microglia|ascorbic acid|NOS3|KEGG_CALCIUM_SIGNALING_PATHWAY|abnormal long term potentiation
microglia|ascorbic acid|APP|REACTOME_CLASS_A1_RHODOPSIN_LIKE_RECEPTORS|astrocytosis
microglia|ascorbic acid|APP|REACTOME_NFKB_AND_MAP_KINASES_ACTIVATION_MEDIATED_BY_TLR4_SIGNALING_REPERTOIRE|microgliosis
microglia|ascorbic acid|APP|REACTOME_AMYLOIDS|amyloidosis
microglia|ascorbic acid|APP|REACTOME_NUCLEOTIDE_BINDING_DOMAIN_LEUCINE_RICH_REPEAT_CONTAINING_RECEPTOR_NLR_SIGNALING_PATHWAYS|astrocytosis
microglia|ascorbic acid|APP|REACTOME_TOLL_RECEPTOR_CASCADES|microgliosis
microglia|ascorbic acid|APP|REACTOME_IMMUNE_SYSTEM|microgliosis
microglia|ascorbic acid|APP|REACTOME_PLATELET_ACTIVATION_SIGNALING_AND_AGGREGATION|amyloid beta deposits
microglia|ascorbic acid|NOS3|PID_SHP2_PATHWAY|abnormal long term potentiation
microglia|ascorbic acid|APP|REACTOME_THE_NLRP3_INFLAMMASOME|astrocytosis
microglia|ascorbic acid|APP|REACTOME_THE_NLRP3_INFLAMMASOME|abnormal long term potentiation
microglia|ascorbic acid|APP|REACTOME_AMYLOIDS|amyloid beta deposits
microglia|ascorbic acid|NOS3|PID_VEGFR1_2_PATHWAY|abnormal synaptic transmission
microglia|ascorbic acid|NOS3|REACTOME_LATENT_INFECTION_OF_HOMO_SAPIENS_WITH_MYCOBACTERIUM_TUBERCULOSIS|abnormal synaptic transmission
microglia|ascorbic acid|APP|BIOCARTA_PLATELETAPP_PATHWAY|tau protein deposits
microglia|ascorbic acid|NOS3|REACTOME_PLATELET_HOMEOSTASIS|abnormal long term potentiation
microglia|ascorbic acid|APP|PID_P75_NTR_PATHWAY|abnormal synaptic transmission
microglia|ascorbic acid|APP|PID_GLYPICAN_1PATHWAY|amyloid beta deposits
microglia|ascorbic acid|NOS3|KEGG_ARGININE_AND_PROLINE_METABOLISM|abnormal long term potentiation
microglia|ascorbic acid|APP|REACTOME_RIG_I_MDA5_MEDIATED_INDUCTION_OF_IFN_ALPHA_BETA_PATHWAYS|amyloidosis
microglia|ascorbic acid|APP|REACTOME_TOLL_RECEPTOR_CASCADES|abnormal long term potentiation
microglia|ascorbic acid|APP|REACTOME_NUCLEOTIDE_BINDING_DOMAIN_LEUCINE_RICH_REPEAT_CONTAINING_RECEPTOR_NLR_SIGNALING_PATHWAYS|tau protein deposits
microglia|ascorbic acid|NOS3|BIOCARTA_VEGF_PATHWAY|abnormal long term potentiation
microglia|ascorbic acid|APP|REACTOME_RIP_MEDIATED_NFKB_ACTIVATION_VIA_DAI|astrocytosis
microglia|ascorbic acid|APP|REACTOME_GASTRIN_CREB_SIGNALLING_PATHWAY_VIA_PKC_AND_MAPK|microgliosis
microglia|ascorbic acid|APP|REACTOME_G_ALPHA_I_SIGNALLING_EVENTS|amyloid beta deposits
microglia|ascorbic acid|APP|REACTOME_RESPONSE_TO_ELEVATED_PLATELET_CYTOSOLIC_CA2_|gliosis
microglia|ascorbic acid|APP|REACTOME_CLASS_A1_RHODOPSIN_LIKE_RECEPTORS|amyloid beta deposits
microglia|ascorbic acid|APP|PID_GLYPICAN_1PATHWAY|amyloidosis
microglia|ascorbic acid|APP|REACTOME_INNATE_IMMUNE_SYSTEM|amyloid beta deposits
microglia|ascorbic acid|APP|PID_GLYPICAN_1PATHWAY|tau protein deposits
microglia|ascorbic acid|APP|REACTOME_HEMOSTASIS|gliosis
microglia|ascorbic acid|NOS3|PID_ANGIOPOIETIN_RECEPTOR_PATHWAY|abnormal synaptic transmission
microglia|ascorbic acid|APP|REACTOME_GPCR_DOWNSTREAM_SIGNALING|abnormal long term potentiation
microglia|ascorbic acid|APP|REACTOME_PEPTIDE_LIGAND_BINDING_RECEPTORS|tau protein deposits
microglia|ascorbic acid|APP|REACTOME_NFKB_AND_MAP_KINASES_ACTIVATION_MEDIATED_BY_TLR4_SIGNALING_REPERTOIRE|astrocytosis
microglia|ascorbic acid|APP|REACTOME_CLASS_A1_RHODOPSIN_LIKE_RECEPTORS|amyloidosis
microglia|ascorbic acid|APP|PID_GLYPICAN_1PATHWAY|gliosis
microglia|ascorbic acid|APP|BIOCARTA_PLATELETAPP_PATHWAY|astrocytosis
microglia|ascorbic acid|APP|REACTOME_HEMOSTASIS|amyloid beta deposits
microglia|ascorbic acid|APP|REACTOME_ACTIVATED_TLR4_SIGNALLING|astrocytosis
microglia|ascorbic acid|APP|REACTOME_GPCR_LIGAND_BINDING|amyloid beta deposits
microglia|ascorbic acid|APP|REACTOME_G_ALPHA_I_SIGNALLING_EVENTS|astrocytosis
microglia|ascorbic acid|APP|REACTOME_TAK1_ACTIVATES_NFKB_BY_PHOSPHORYLATION_AND_ACTIVATION_OF_IKKS_COMPLEX|astrocytosis
microglia|ascorbic acid|APP|REACTOME_GASTRIN_CREB_SIGNALLING_PATHWAY_VIA_PKC_AND_MAPK|amyloidosis
microglia|ascorbic acid|NOS3|BIOCARTA_VEGF_PATHWAY|abnormal synaptic transmission
microglia|ascorbic acid|NOS3|PID_SHP2_PATHWAY|abnormal synaptic transmission
microglia|ascorbic acid|APP|REACTOME_RIG_I_MDA5_MEDIATED_INDUCTION_OF_IFN_ALPHA_BETA_PATHWAYS|abnormal synaptic transmission
microglia|ascorbic acid|APP|PID_P75_NTR_PATHWAY|microgliosis
microglia|ascorbic acid|APP|REACTOME_TOLL_RECEPTOR_CASCADES|gliosis
microglia|ascorbic acid|APP|KEGG_ALZHEIMERS_DISEASE|abnormal synaptic transmission
microglia|ascorbic acid|APP|REACTOME_IMMUNE_SYSTEM|amyloidosis
microglia|ascorbic acid|APP|REACTOME_PLATELET_ACTIVATION_SIGNALING_AND_AGGREGATION|tau protein deposits
microglia|ascorbic acid|APP|REACTOME_RESPONSE_TO_ELEVATED_PLATELET_CYTOSOLIC_CA2_|microgliosis
microglia|ascorbic acid|APP|PID_CASPASE_PATHWAY|amyloid beta deposits
microglia|ascorbic acid|APP|BIOCARTA_P35ALZHEIMERS_PATHWAY|amyloid beta deposits
microglia|ascorbic acid|APP|BIOCARTA_P35ALZHEIMERS_PATHWAY|abnormal synaptic transmission
microglia|ascorbic acid|APP|KEGG_ALZHEIMERS_DISEASE|gliosis
microglia|ascorbic acid|NOS3|REACTOME_PLATELET_HOMEOSTASIS|abnormal synaptic transmission
microglia|ascorbic acid|APP|REACTOME_TRAF6_MEDIATED_NFKB_ACTIVATION|astrocytosis
microglia|ascorbic acid|APP|REACTOME_G_ALPHA_Q_SIGNALLING_EVENTS|abnormal synaptic transmission
microglia|ascorbic acid|APP|REACTOME_INFLAMMASOMES|astrocytosis
microglia|ascorbic acid|APP|REACTOME_GPCR_LIGAND_BINDING|tau protein deposits
microglia|ascorbic acid|APP|REACTOME_TRIF_MEDIATED_TLR3_SIGNALING|astrocytosis
microglia|ascorbic acid|APP|REACTOME_TAK1_ACTIVATES_NFKB_BY_PHOSPHORYLATION_AND_ACTIVATION_OF_IKKS_COMPLEX|abnormal synaptic transmission
microglia|ascorbic acid|NOS3|PID_FRA_PATHWAY|abnormal long term potentiation
microglia|ascorbic acid|APP|REACTOME_PLATELET_ACTIVATION_SIGNALING_AND_AGGREGATION|microgliosis
microglia|ascorbic acid|APP|REACTOME_ACTIVATED_TLR4_SIGNALLING|abnormal synaptic transmission
microglia|ascorbic acid|APP|REACTOME_GASTRIN_CREB_SIGNALLING_PATHWAY_VIA_PKC_AND_MAPK|amyloid beta deposits
microglia|ascorbic acid|NOS3|REACTOME_ENOS_ACTIVATION_AND_REGULATION|abnormal long term potentiation
microglia|ascorbic acid|NOS3|PID_VEGFR1_PATHWAY|abnormal long term potentiation
microglia|ascorbic acid|APP|REACTOME_CLASS_A1_RHODOPSIN_LIKE_RECEPTORS|microgliosis
microglia|ascorbic acid|APP|REACTOME_GPCR_DOWNSTREAM_SIGNALING|tau protein deposits
microglia|ascorbic acid|APP|REACTOME_SIGNALING_BY_GPCR|astrocytosis
microglia|ascorbic acid|APP|REACTOME_INFLAMMASOMES|abnormal synaptic transmission
microglia|ascorbic acid|APP|REACTOME_SIGNALING_BY_GPCR|abnormal synaptic transmission
microglia|ascorbic acid|APP|REACTOME_TRAF6_MEDIATED_NFKB_ACTIVATION|amyloid beta deposits
microglia|ascorbic acid|APP|BIOCARTA_PLATELETAPP_PATHWAY|amyloidosis
microglia|ascorbic acid|APP|REACTOME_TRAF6_MEDIATED_NFKB_ACTIVATION|abnormal synaptic transmission
microglia|ascorbic acid|APP|REACTOME_SIGNALING_BY_GPCR|tau protein deposits
microglia|ascorbic acid|NOS3|BIOCARTA_GCR_PATHWAY|abnormal long term potentiation
microglia|ascorbic acid|APP|REACTOME_RESPONSE_TO_ELEVATED_PLATELET_CYTOSOLIC_CA2_|tau protein deposits
microglia|ascorbic acid|APP|REACTOME_HEMOSTASIS|abnormal synaptic transmission
microglia|ascorbic acid|APP|REACTOME_MYD88_MAL_CASCADE_INITIATED_ON_PLASMA_MEMBRANE|gliosis
microglia|ascorbic acid|APP|REACTOME_TRAF6_MEDIATED_NFKB_ACTIVATION|abnormal long term potentiation
microglia|ascorbic acid|APP|REACTOME_NFKB_AND_MAP_KINASES_ACTIVATION_MEDIATED_BY_TLR4_SIGNALING_REPERTOIRE|gliosis
microglia|ascorbic acid|APP|REACTOME_RIP_MEDIATED_NFKB_ACTIVATION_VIA_DAI|abnormal long term potentiation
microglia|ascorbic acid|APP|REACTOME_IMMUNE_SYSTEM|astrocytosis
microglia|ascorbic acid|APP|REACTOME_GPCR_LIGAND_BINDING|amyloidosis
microglia|ascorbic acid|APP|REACTOME_INNATE_IMMUNE_SYSTEM|microgliosis
microglia|ascorbic acid|APP|REACTOME_RESPONSE_TO_ELEVATED_PLATELET_CYTOSOLIC_CA2_|abnormal long term potentiation
microglia|ascorbic acid|APP|REACTOME_PEPTIDE_LIGAND_BINDING_RECEPTORS|amyloid beta deposits
microglia|ascorbic acid|APP|REACTOME_TRIF_MEDIATED_TLR3_SIGNALING|amyloidosis
microglia|ascorbic acid|APP|REACTOME_TRAF6_MEDIATED_INDUCTION_OF_NFKB_AND_MAP_KINASES_UPON_TLR7_8_OR_9_ACTIVATION|amyloid beta deposits
microglia|ascorbic acid|NOS3|PID_TXA2PATHWAY|abnormal long term potentiation
microglia|ascorbic acid|NOS3|PID_THROMBIN_PAR1_PATHWAY|abnormal synaptic transmission
microglia|ascorbic acid|APP|REACTOME_G_ALPHA_I_SIGNALLING_EVENTS|amyloidosis
microglia|ascorbic acid|APP|REACTOME_INNATE_IMMUNE_SYSTEM|astrocytosis
microglia|ascorbic acid|APP|REACTOME_ADVANCED_GLYCOSYLATION_ENDPRODUCT_RECEPTOR_SIGNALING|amyloidosis
microglia|ascorbic acid|APP|REACTOME_AMYLOIDS|abnormal long term potentiation
microglia|ascorbic acid|APP|REACTOME_G_ALPHA_Q_SIGNALLING_EVENTS|abnormal long term potentiation
microglia|ascorbic acid|APP|BIOCARTA_PLATELETAPP_PATHWAY|abnormal synaptic transmission
microglia|ascorbic acid|NOS3|PID_TXA2PATHWAY|abnormal synaptic transmission
microglia|ascorbic acid|APP|REACTOME_G_ALPHA_Q_SIGNALLING_EVENTS|astrocytosis
microglia|ascorbic acid|APP|REACTOME_INNATE_IMMUNE_SYSTEM|gliosis
microglia|ascorbic acid|APP|REACTOME_TRIF_MEDIATED_TLR3_SIGNALING|tau protein deposits
microglia|ascorbic acid|APP|REACTOME_G_ALPHA_Q_SIGNALLING_EVENTS|tau protein deposits
microglia|ascorbic acid|APP|REACTOME_TRAF6_MEDIATED_NFKB_ACTIVATION|gliosis
microglia|ascorbic acid|APP|REACTOME_HEMOSTASIS|microgliosis
microglia|ascorbic acid|APP|REACTOME_RESPONSE_TO_ELEVATED_PLATELET_CYTOSOLIC_CA2_|abnormal synaptic transmission
microglia|ascorbic acid|APP|REACTOME_ADVANCED_GLYCOSYLATION_ENDPRODUCT_RECEPTOR_SIGNALING|tau protein deposits
microglia|ascorbic acid|APP|REACTOME_RESPONSE_TO_ELEVATED_PLATELET_CYTOSOLIC_CA2_|amyloidosis
microglia|ascorbic acid|APP|KEGG_ALZHEIMERS_DISEASE|tau protein deposits
microglia|ascorbic acid|APP|PID_GLYPICAN_1PATHWAY|abnormal long term potentiation
microglia|ascorbic acid|APP|REACTOME_NFKB_AND_MAP_KINASES_ACTIVATION_MEDIATED_BY_TLR4_SIGNALING_REPERTOIRE|tau protein deposits
microglia|ascorbic acid|APP|REACTOME_TRAF6_MEDIATED_INDUCTION_OF_NFKB_AND_MAP_KINASES_UPON_TLR7_8_OR_9_ACTIVATION|tau protein deposits
microglia|ascorbic acid|NOS3|PID_ER_NONGENOMIC_PATHWAY|abnormal long term potentiation
microglia|ascorbic acid|APP|REACTOME_TAK1_ACTIVATES_NFKB_BY_PHOSPHORYLATION_AND_ACTIVATION_OF_IKKS_COMPLEX|abnormal long term potentiation
microglia|ascorbic acid|APP|REACTOME_TRIF_MEDIATED_TLR3_SIGNALING|abnormal synaptic transmission
microglia|ascorbic acid|APP|REACTOME_AMYLOIDS|gliosis
microglia|ascorbic acid|APP|PID_CASPASE_PATHWAY|amyloidosis
microglia|ascorbic acid|APP|REACTOME_ACTIVATED_TLR4_SIGNALLING|gliosis
microglia|ascorbic acid|APP|REACTOME_RIP_MEDIATED_NFKB_ACTIVATION_VIA_DAI|gliosis
microglia|ascorbic acid|APP|PID_P75_NTR_PATHWAY|abnormal long term potentiation
microglia|ascorbic acid|NOS3|KEGG_ARGININE_AND_PROLINE_METABOLISM|abnormal synaptic transmission
microglia|ascorbic acid|APP|REACTOME_GPCR_DOWNSTREAM_SIGNALING|astrocytosis
microglia|ascorbic acid|APP|REACTOME_HEMOSTASIS|astrocytosis
microglia|ascorbic acid|NOS3|BIOCARTA_HIF_PATHWAY|abnormal synaptic transmission
microglia|ascorbic acid|APP|REACTOME_RIG_I_MDA5_MEDIATED_INDUCTION_OF_IFN_ALPHA_BETA_PATHWAYS|gliosis
microglia|ascorbic acid|APP|REACTOME_NUCLEOTIDE_BINDING_DOMAIN_LEUCINE_RICH_REPEAT_CONTAINING_RECEPTOR_NLR_SIGNALING_PATHWAYS|abnormal long term potentiation
microglia|ascorbic acid|NOS3|REACTOME_NITRIC_OXIDE_STIMULATES_GUANYLATE_CYCLASE|abnormal long term potentiation
microglia|ascorbic acid|APP|REACTOME_RIP_MEDIATED_NFKB_ACTIVATION_VIA_DAI|amyloid beta deposits
microglia|ascorbic acid|NOS3|REACTOME_NITRIC_OXIDE_STIMULATES_GUANYLATE_CYCLASE|abnormal synaptic transmission
microglia|ascorbic acid|APP|REACTOME_PEPTIDE_LIGAND_BINDING_RECEPTORS|abnormal synaptic transmission
microglia|ascorbic acid|APP|BIOCARTA_P35ALZHEIMERS_PATHWAY|astrocytosis
microglia|ascorbic acid|APP|REACTOME_ADVANCED_GLYCOSYLATION_ENDPRODUCT_RECEPTOR_SIGNALING|gliosis
microglia|ascorbic acid|APP|REACTOME_THE_NLRP3_INFLAMMASOME|microgliosis
microglia|ascorbic acid|APP|REACTOME_TOLL_RECEPTOR_CASCADES|astrocytosis
microglia|ascorbic acid|APP|REACTOME_ADVANCED_GLYCOSYLATION_ENDPRODUCT_RECEPTOR_SIGNALING|amyloid beta deposits
microglia|ascorbic acid|APP|REACTOME_ADVANCED_GLYCOSYLATION_ENDPRODUCT_RECEPTOR_SIGNALING|abnormal long term potentiation
microglia|ascorbic acid|APP|PID_P75_NTR_PATHWAY|amyloidosis
microglia|ascorbic acid|APP|REACTOME_PEPTIDE_LIGAND_BINDING_RECEPTORS|abnormal long term potentiation
microglia|ascorbic acid|APP|REACTOME_PEPTIDE_LIGAND_BINDING_RECEPTORS|astrocytosis
microglia|ascorbic acid|APP|REACTOME_TOLL_RECEPTOR_CASCADES|tau protein deposits
microglia|ascorbic acid|APP|REACTOME_TRAF6_MEDIATED_INDUCTION_OF_NFKB_AND_MAP_KINASES_UPON_TLR7_8_OR_9_ACTIVATION|abnormal synaptic transmission
microglia|ascorbic acid|APP|REACTOME_TAK1_ACTIVATES_NFKB_BY_PHOSPHORYLATION_AND_ACTIVATION_OF_IKKS_COMPLEX|amyloidosis
microglia|ascorbic acid|APP|BIOCARTA_PLATELETAPP_PATHWAY|abnormal long term potentiation
microglia|ascorbic acid|NOS3|REACTOME_TETRAHYDROBIOPTERIN_BH4_SYNTHESIS_RECYCLING_SALVAGE_AND_REGULATION|abnormal long term potentiation
microglia|ascorbic acid|APP|REACTOME_CLASS_A1_RHODOPSIN_LIKE_RECEPTORS|gliosis
microglia|ascorbic acid|APP|REACTOME_TAK1_ACTIVATES_NFKB_BY_PHOSPHORYLATION_AND_ACTIVATION_OF_IKKS_COMPLEX|microgliosis
microglia|ascorbic acid|APP|BIOCARTA_P35ALZHEIMERS_PATHWAY|gliosis
microglia|ascorbic acid|NOS3|PID_FRA_PATHWAY|abnormal synaptic transmission
microglia|ascorbic acid|APP|REACTOME_HEMOSTASIS|abnormal long term potentiation
microglia|ascorbic acid|NOS3|BIOCARTA_GCR_PATHWAY|abnormal synaptic transmission
microglia|ascorbic acid|NOS3|PID_THROMBIN_PAR1_PATHWAY|abnormal long term potentiation
microglia|ascorbic acid|APP|BIOCARTA_P35ALZHEIMERS_PATHWAY|tau protein deposits
microglia|ascorbic acid|APP|REACTOME_TRAF6_MEDIATED_INDUCTION_OF_NFKB_AND_MAP_KINASES_UPON_TLR7_8_OR_9_ACTIVATION|microgliosis
microglia|ascorbic acid|APP|REACTOME_GASTRIN_CREB_SIGNALLING_PATHWAY_VIA_PKC_AND_MAPK|abnormal long term potentiation
microglia|ascorbic acid|APP|REACTOME_G_ALPHA_I_SIGNALLING_EVENTS|tau protein deposits
microglia|ascorbic acid|APP|PID_CASPASE_PATHWAY|tau protein deposits
microglia|ascorbic acid|APP|PID_CASPASE_PATHWAY|abnormal synaptic transmission
microglia|ascorbic acid|APP|PID_CASPASE_PATHWAY|abnormal long term potentiation
microglia|ascorbic acid|APP|REACTOME_INNATE_IMMUNE_SYSTEM|abnormal synaptic transmission
microglia|ascorbic acid|APP|REACTOME_IMMUNE_SYSTEM|gliosis
microglia|ascorbic acid|APP|REACTOME_ACTIVATED_TLR4_SIGNALLING|amyloidosis
microglia|ascorbic acid|APP|REACTOME_MYD88_MAL_CASCADE_INITIATED_ON_PLASMA_MEMBRANE|astrocytosis
microglia|ascorbic acid|APP|REACTOME_RIG_I_MDA5_MEDIATED_INDUCTION_OF_IFN_ALPHA_BETA_PATHWAYS|amyloid beta deposits
microglia|ascorbic acid|APP|REACTOME_GASTRIN_CREB_SIGNALLING_PATHWAY_VIA_PKC_AND_MAPK|tau protein deposits
microglia|ascorbic acid|APP|REACTOME_THE_NLRP3_INFLAMMASOME|abnormal synaptic transmission
microglia|ascorbic acid|APP|BIOCARTA_P35ALZHEIMERS_PATHWAY|microgliosis
microglia|ascorbic acid|APP|REACTOME_MYD88_MAL_CASCADE_INITIATED_ON_PLASMA_MEMBRANE|abnormal synaptic transmission
microglia|ascorbic acid|APP|REACTOME_TOLL_RECEPTOR_CASCADES|abnormal synaptic transmission
microglia|ascorbic acid|APP|PID_P75_NTR_PATHWAY|astrocytosis
microglia|ascorbic acid|APP|REACTOME_GPCR_LIGAND_BINDING|abnormal synaptic transmission
microglia|ascorbic acid|APP|REACTOME_NUCLEOTIDE_BINDING_DOMAIN_LEUCINE_RICH_REPEAT_CONTAINING_RECEPTOR_NLR_SIGNALING_PATHWAYS|microgliosis
microglia|ascorbic acid|NOS3|BIOCARTA_NO1_PATHWAY|abnormal long term potentiation
microglia|ascorbic acid|APP|KEGG_ALZHEIMERS_DISEASE|amyloidosis
microglia|ascorbic acid|APP|PID_CASPASE_PATHWAY|microgliosis
microglia|ascorbic acid|APP|REACTOME_PLATELET_ACTIVATION_SIGNALING_AND_AGGREGATION|amyloidosis
microglia|ascorbic acid|NOS3|REACTOME_ENOS_ACTIVATION_AND_REGULATION|abnormal synaptic transmission
microglia|ascorbic acid|APP|REACTOME_ACTIVATED_TLR4_SIGNALLING|amyloid beta deposits
microglia|ascorbic acid|NOS3|REACTOME_HEMOSTASIS|abnormal long term potentiation
microglia|ascorbic acid|APP|REACTOME_GPCR_LIGAND_BINDING|gliosis
microglia|ascorbic acid|APP|REACTOME_MYD88_MAL_CASCADE_INITIATED_ON_PLASMA_MEMBRANE|microgliosis
microglia|ascorbic acid|APP|REACTOME_PLATELET_ACTIVATION_SIGNALING_AND_AGGREGATION|gliosis
microglia|ascorbic acid|APP|REACTOME_MYD88_MAL_CASCADE_INITIATED_ON_PLASMA_MEMBRANE|amyloidosis
microglia|ascorbic acid|APP|REACTOME_GPCR_DOWNSTREAM_SIGNALING|amyloidosis
microglia|ascorbic acid|APP|REACTOME_TOLL_RECEPTOR_CASCADES|amyloid beta deposits
microglia|ascorbic acid|APP|REACTOME_TRIF_MEDIATED_TLR3_SIGNALING|abnormal long term potentiation
microglia|ascorbic acid|APP|PID_CASPASE_PATHWAY|gliosis
microglia|ascorbic acid|APP|REACTOME_RIG_I_MDA5_MEDIATED_INDUCTION_OF_IFN_ALPHA_BETA_PATHWAYS|tau protein deposits
microglia|ascorbic acid|APP|REACTOME_G_ALPHA_Q_SIGNALLING_EVENTS|amyloidosis
microglia|ascorbic acid|APP|REACTOME_PEPTIDE_LIGAND_BINDING_RECEPTORS|gliosis
microglia|ascorbic acid|APP|REACTOME_NUCLEOTIDE_BINDING_DOMAIN_LEUCINE_RICH_REPEAT_CONTAINING_RECEPTOR_NLR_SIGNALING_PATHWAYS|amyloidosis
microglia|ascorbic acid|NOS3|REACTOME_TETRAHYDROBIOPTERIN_BH4_SYNTHESIS_RECYCLING_SALVAGE_AND_REGULATION|abnormal synaptic transmission
microglia|ascorbic acid|APP|REACTOME_ADVANCED_GLYCOSYLATION_ENDPRODUCT_RECEPTOR_SIGNALING|abnormal synaptic transmission
microglia|ascorbic acid|NOS3|PID_ER_NONGENOMIC_PATHWAY|abnormal synaptic transmission
microglia|ascorbic acid|APP|REACTOME_NUCLEOTIDE_BINDING_DOMAIN_LEUCINE_RICH_REPEAT_CONTAINING_RECEPTOR_NLR_SIGNALING_PATHWAYS|amyloid beta deposits
microglia|ascorbic acid|APP|REACTOME_TRAF6_MEDIATED_INDUCTION_OF_NFKB_AND_MAP_KINASES_UPON_TLR7_8_OR_9_ACTIVATION|amyloidosis
microglia|ascorbic acid|APP|REACTOME_RIG_I_MDA5_MEDIATED_INDUCTION_OF_IFN_ALPHA_BETA_PATHWAYS|abnormal long term potentiation
microglia|ascorbic acid|APP|REACTOME_CLASS_A1_RHODOPSIN_LIKE_RECEPTORS|tau protein deposits
microglia|ascorbic acid|APP|REACTOME_GASTRIN_CREB_SIGNALLING_PATHWAY_VIA_PKC_AND_MAPK|astrocytosis
microglia|ascorbic acid|NOS3|PID_VEGFR1_2_PATHWAY|abnormal long term potentiation
microglia|ascorbic acid|APP|REACTOME_MYD88_MAL_CASCADE_INITIATED_ON_PLASMA_MEMBRANE|tau protein deposits
microglia|ascorbic acid|APP|REACTOME_AMYLOIDS|astrocytosis
microglia|ascorbic acid|APP|REACTOME_CLASS_A1_RHODOPSIN_LIKE_RECEPTORS|abnormal long term potentiation
microglia|ascorbic acid|APP|REACTOME_GASTRIN_CREB_SIGNALLING_PATHWAY_VIA_PKC_AND_MAPK|gliosis
microglia|ascorbic acid|APP|REACTOME_IMMUNE_SYSTEM|amyloid beta deposits
microglia|ascorbic acid|APP|REACTOME_G_ALPHA_I_SIGNALLING_EVENTS|microgliosis
microglia|ascorbic acid|APP|BIOCARTA_PLATELETAPP_PATHWAY|gliosis
microglia|ascorbic acid|APP|REACTOME_TRIF_MEDIATED_TLR3_SIGNALING|amyloid beta deposits
microglia|ascorbic acid|APP|REACTOME_INFLAMMASOMES|gliosis
microglia|ascorbic acid|APP|REACTOME_GPCR_LIGAND_BINDING|microgliosis
microglia|ascorbic acid|APP|REACTOME_PLATELET_ACTIVATION_SIGNALING_AND_AGGREGATION|abnormal synaptic transmission
microglia|ascorbic acid|APP|BIOCARTA_PLATELETAPP_PATHWAY|microgliosis
microglia|ascorbic acid|APP|REACTOME_G_ALPHA_I_SIGNALLING_EVENTS|abnormal synaptic transmission
microglia|ascorbic acid|APP|REACTOME_TRAF6_MEDIATED_NFKB_ACTIVATION|amyloidosis
microglia|ascorbic acid|APP|REACTOME_MYD88_MAL_CASCADE_INITIATED_ON_PLASMA_MEMBRANE|abnormal long term potentiation
microglia|ascorbic acid|APP|REACTOME_ACTIVATED_TLR4_SIGNALLING|microgliosis
microglia|ascorbic acid|APP|REACTOME_INNATE_IMMUNE_SYSTEM|amyloidosis
microglia|ascorbic acid|APP|REACTOME_G_ALPHA_I_SIGNALLING_EVENTS|abnormal long term potentiation
microglia|ascorbic acid|APP|PID_GLYPICAN_1PATHWAY|astrocytosis
microglia|ascorbic acid|APP|REACTOME_ADVANCED_GLYCOSYLATION_ENDPRODUCT_RECEPTOR_SIGNALING|microgliosis
microglia|ascorbic acid|NOS3|BIOCARTA_NO1_PATHWAY|abnormal synaptic transmission
microglia|ascorbic acid|APP|KEGG_ALZHEIMERS_DISEASE|astrocytosis
microglia|ascorbic acid|APP|REACTOME_TAK1_ACTIVATES_NFKB_BY_PHOSPHORYLATION_AND_ACTIVATION_OF_IKKS_COMPLEX|tau protein deposits
microglia|ascorbic acid|NOS3|REACTOME_HEMOSTASIS|abnormal synaptic transmission
microglia|ascorbic acid|APP|PID_CASPASE_PATHWAY|astrocytosis
microglia|ascorbic acid|NOS3|PID_ANGIOPOIETIN_RECEPTOR_PATHWAY|abnormal long term potentiation
microglia|ascorbic acid|APP|BIOCARTA_PLATELETAPP_PATHWAY|amyloid beta deposits
microglia|ascorbic acid|NOS3|BIOCARTA_HIF_PATHWAY|abnormal long term potentiation
microglia|ascorbic acid|APP|REACTOME_GPCR_DOWNSTREAM_SIGNALING|amyloid beta deposits
microglia|ascorbic acid|APP|REACTOME_HEMOSTASIS|tau protein deposits
microglia|ascorbic acid|APP|REACTOME_SIGNALING_BY_GPCR|abnormal long term potentiation
microglia|ascorbic acid|APP|PID_P75_NTR_PATHWAY|gliosis
microglia|ascorbic acid|APP|REACTOME_GPCR_LIGAND_BINDING|abnormal long term potentiation
microglia|ascorbic acid|APP|REACTOME_MYD88_MAL_CASCADE_INITIATED_ON_PLASMA_MEMBRANE|amyloid beta deposits
microglia|ascorbic acid|APP|REACTOME_PLATELET_ACTIVATION_SIGNALING_AND_AGGREGATION|astrocytosis
microglia|ascorbic acid|APP|REACTOME_INFLAMMASOMES|amyloidosis
microglia|ascorbic acid|APP|REACTOME_TOLL_RECEPTOR_CASCADES|amyloidosis
microglia|ascorbic acid|APP|REACTOME_RIP_MEDIATED_NFKB_ACTIVATION_VIA_DAI|abnormal synaptic transmission
microglia|ascorbic acid|APP|REACTOME_AMYLOIDS|tau protein deposits
microglia|ascorbic acid|NOS3|REACTOME_LATENT_INFECTION_OF_HOMO_SAPIENS_WITH_MYCOBACTERIUM_TUBERCULOSIS|abnormal long term potentiation
microglia|ascorbic acid|APP|REACTOME_RIP_MEDIATED_NFKB_ACTIVATION_VIA_DAI|tau protein deposits
microglia|ascorbic acid|APP|REACTOME_NUCLEOTIDE_BINDING_DOMAIN_LEUCINE_RICH_REPEAT_CONTAINING_RECEPTOR_NLR_SIGNALING_PATHWAYS|gliosis
microglia|ascorbic acid|APP|REACTOME_PEPTIDE_LIGAND_BINDING_RECEPTORS|amyloidosis
microglia|ascorbic acid|APP|KEGG_ALZHEIMERS_DISEASE|microgliosis
microglia|ascorbic acid|APP|REACTOME_GPCR_DOWNSTREAM_SIGNALING|abnormal synaptic transmission
microglia|ascorbic acid|APP|PID_GLYPICAN_1PATHWAY|microgliosis
microglia|ascorbic acid|APP|REACTOME_THE_NLRP3_INFLAMMASOME|gliosis
microglia|ascorbic acid|APP|REACTOME_TRAF6_MEDIATED_INDUCTION_OF_NFKB_AND_MAP_KINASES_UPON_TLR7_8_OR_9_ACTIVATION|abnormal long term potentiation
microglia|ascorbic acid|APP|BIOCARTA_P35ALZHEIMERS_PATHWAY|amyloidosis
microglia|ascorbic acid|APP|REACTOME_INNATE_IMMUNE_SYSTEM|abnormal long term potentiation
microglia|ascorbic acid|APP|REACTOME_AMYLOIDS|microgliosis
microglia|ascorbic acid|APP|REACTOME_NUCLEOTIDE_BINDING_DOMAIN_LEUCINE_RICH_REPEAT_CONTAINING_RECEPTOR_NLR_SIGNALING_PATHWAYS|abnormal synaptic transmission
microglia|ascorbic acid|APP|REACTOME_INFLAMMASOMES|microgliosis
microglia|ascorbic acid|APP|REACTOME_ACTIVATED_TLR4_SIGNALLING|abnormal long term potentiation
microglia|ascorbic acid|APP|KEGG_ALZHEIMERS_DISEASE|abnormal long term potentiation
microglia|ascorbic acid|NOS3|KEGG_VEGF_SIGNALING_PATHWAY|abnormal long term potentiation
microglia|ascorbic acid|APP|REACTOME_G_ALPHA_Q_SIGNALLING_EVENTS|gliosis
microglia|ascorbic acid|APP|REACTOME_G_ALPHA_Q_SIGNALLING_EVENTS|amyloid beta deposits
microglia|ascorbic acid|APP|REACTOME_RESPONSE_TO_ELEVATED_PLATELET_CYTOSOLIC_CA2_|amyloid beta deposits
microglia|ascorbic acid|APP|REACTOME_GPCR_DOWNSTREAM_SIGNALING|microgliosis
microglia|ascorbic acid|NOS3|KEGG_VEGF_SIGNALING_PATHWAY|abnormal synaptic transmission
microglia|ascorbic acid|APP|REACTOME_TRIF_MEDIATED_TLR3_SIGNALING|gliosis
microglia|ascorbic acid|APP|REACTOME_RIG_I_MDA5_MEDIATED_INDUCTION_OF_IFN_ALPHA_BETA_PATHWAYS|microgliosis
microglia|ascorbic acid|APP|REACTOME_TRIF_MEDIATED_TLR3_SIGNALING|microgliosis
microglia|ascorbic acid|APP|REACTOME_ACTIVATED_TLR4_SIGNALLING|tau protein deposits
microglia|ascorbic acid|APP|PID_GLYPICAN_1PATHWAY|abnormal synaptic transmission
microglia|ascorbic acid|APP|REACTOME_RIP_MEDIATED_NFKB_ACTIVATION_VIA_DAI|microgliosis
microglia|ascorbic acid|APP|REACTOME_THE_NLRP3_INFLAMMASOME|amyloid beta deposits
microglia|ascorbic acid|APP|REACTOME_SIGNALING_BY_GPCR|amyloidosis
microglia|ascorbic acid|APP|REACTOME_SIGNALING_BY_GPCR|gliosis
microglia|ascorbic acid|APP|REACTOME_TAK1_ACTIVATES_NFKB_BY_PHOSPHORYLATION_AND_ACTIVATION_OF_IKKS_COMPLEX|amyloid beta deposits
microglia|ascorbic acid|APP|REACTOME_NFKB_AND_MAP_KINASES_ACTIVATION_MEDIATED_BY_TLR4_SIGNALING_REPERTOIRE|abnormal long term potentiation
microglia|ascorbic acid|APP|REACTOME_NFKB_AND_MAP_KINASES_ACTIVATION_MEDIATED_BY_TLR4_SIGNALING_REPERTOIRE|amyloid beta deposits
microglia|ascorbic acid|APP|BIOCARTA_P35ALZHEIMERS_PATHWAY|abnormal long term potentiation
microglia|ascorbic acid|APP|REACTOME_IMMUNE_SYSTEM|abnormal long term potentiation
microglia|ascorbic acid|APP|REACTOME_SIGNALING_BY_GPCR|amyloid beta deposits
microglia|ascorbic acid|APP|REACTOME_GPCR_LIGAND_BINDING|astrocytosis
microglia|ascorbic acid|APP|REACTOME_NFKB_AND_MAP_KINASES_ACTIVATION_MEDIATED_BY_TLR4_SIGNALING_REPERTOIRE|abnormal synaptic transmission
microglia|ascorbic acid|APP|REACTOME_CLASS_A1_RHODOPSIN_LIKE_RECEPTORS|abnormal synaptic transmission
microglia|ascorbic acid|APP|REACTOME_G_ALPHA_Q_SIGNALLING_EVENTS|microgliosis
microglia|ascorbic acid|APP|REACTOME_THE_NLRP3_INFLAMMASOME|tau protein deposits
microglia|ascorbic acid|APP|REACTOME_INFLAMMASOMES|amyloid beta deposits
microglia|ascorbic acid|APP|REACTOME_SIGNALING_BY_GPCR|microgliosis
microglia|ascorbic acid|APP|REACTOME_ADVANCED_GLYCOSYLATION_ENDPRODUCT_RECEPTOR_SIGNALING|astrocytosis
microglia|ascorbic acid|APP|REACTOME_G_ALPHA_I_SIGNALLING_EVENTS|gliosis
microglia|ascorbic acid|APP|REACTOME_INNATE_IMMUNE_SYSTEM|tau protein deposits
microglia|ascorbic acid|APP|REACTOME_RESPONSE_TO_ELEVATED_PLATELET_CYTOSOLIC_CA2_|astrocytosis
microglia|ascorbic acid|APP|REACTOME_GASTRIN_CREB_SIGNALLING_PATHWAY_VIA_PKC_AND_MAPK|abnormal synaptic transmission
microglia|ascorbic acid|APP|REACTOME_AMYLOIDS|abnormal synaptic transmission
microglia|ascorbic acid|APP|KEGG_ALZHEIMERS_DISEASE|amyloid beta deposits
microglia|ascorbic acid|APP|REACTOME_PEPTIDE_LIGAND_BINDING_RECEPTORS|microgliosis
microglia|ascorbic acid|APP|REACTOME_PLATELET_ACTIVATION_SIGNALING_AND_AGGREGATION|abnormal long term potentiation
microglia|ascorbic acid|APP|REACTOME_IMMUNE_SYSTEM|tau protein deposits
microglia|ascorbic acid|APP|REACTOME_HEMOSTASIS|amyloidosis
microglia|ascorbic acid|APP|PID_P75_NTR_PATHWAY|tau protein deposits
microglia|ascorbic acid|APP|REACTOME_NFKB_AND_MAP_KINASES_ACTIVATION_MEDIATED_BY_TLR4_SIGNALING_REPERTOIRE|amyloidosis
microglia|ascorbic acid|APP|REACTOME_TRAF6_MEDIATED_INDUCTION_OF_NFKB_AND_MAP_KINASES_UPON_TLR7_8_OR_9_ACTIVATION|gliosis
microglia|ascorbic acid|APP|REACTOME_INFLAMMASOMES|abnormal long term potentiation
microglia|ascorbic acid|NOS3|KEGG_CALCIUM_SIGNALING_PATHWAY|abnormal synaptic transmission
microglia|ascorbic acid|APP|REACTOME_TAK1_ACTIVATES_NFKB_BY_PHOSPHORYLATION_AND_ACTIVATION_OF_IKKS_COMPLEX|gliosis
microglia|ascorbic acid|APP|REACTOME_IMMUNE_SYSTEM|abnormal synaptic transmission
microglia|ascorbic acid|APP|REACTOME_RIG_I_MDA5_MEDIATED_INDUCTION_OF_IFN_ALPHA_BETA_PATHWAYS|astrocytosis
microglia|ascorbic acid|APP|REACTOME_THE_NLRP3_INFLAMMASOME|amyloidosis
microglia|ascorbic acid|APP|REACTOME_TRAF6_MEDIATED_INDUCTION_OF_NFKB_AND_MAP_KINASES_UPON_TLR7_8_OR_9_ACTIVATION|astrocytosis
microglia|ascorbic acid|APP|PID_P75_NTR_PATHWAY|amyloid beta deposits
microglia|ascorbic acid|APP|REACTOME_TRAF6_MEDIATED_NFKB_ACTIVATION|tau protein deposits
microglia|ascorbic acid|APP|REACTOME_GPCR_DOWNSTREAM_SIGNALING|gliosis
microglia|ascorbic acid|NOS3|PID_VEGFR1_PATHWAY|abnormal synaptic transmission
microglia|ascorbic acid|APP|REACTOME_INFLAMMASOMES|tau protein deposits
microglia|mannitol|NOS3|PID_VEGFR1_2_PATHWAY|abnormal long term potentiation
microglia|mannitol|NOS3|PID_VEGFR1_2_PATHWAY|abnormal synaptic transmission
microglia|mannitol|NOS3|REACTOME_PLATELET_HOMEOSTASIS|abnormal long term potentiation
microglia|mannitol|NOS3|REACTOME_LATENT_INFECTION_OF_HOMO_SAPIENS_WITH_MYCOBACTERIUM_TUBERCULOSIS|abnormal synaptic transmission
microglia|mannitol|NOS3|REACTOME_ENOS_ACTIVATION_AND_REGULATION|abnormal synaptic transmission
microglia|mannitol|NOS3|REACTOME_PLATELET_HOMEOSTASIS|abnormal synaptic transmission
microglia|mannitol|NOS3|PID_FRA_PATHWAY|abnormal long term potentiation
microglia|mannitol|NOS3|BIOCARTA_VEGF_PATHWAY|abnormal synaptic transmission
microglia|mannitol|NOS3|REACTOME_TETRAHYDROBIOPTERIN_BH4_SYNTHESIS_RECYCLING_SALVAGE_AND_REGULATION|abnormal long term potentiation
microglia|mannitol|NOS3|PID_FRA_PATHWAY|abnormal synaptic transmission
microglia|mannitol|NOS3|PID_TXA2PATHWAY|abnormal synaptic transmission
microglia|mannitol|NOS3|PID_ANGIOPOIETIN_RECEPTOR_PATHWAY|abnormal synaptic transmission
microglia|mannitol|NOS3|REACTOME_HEMOSTASIS|abnormal long term potentiation
microglia|mannitol|NOS3|REACTOME_HEMOSTASIS|abnormal synaptic transmission
microglia|mannitol|NOS3|KEGG_VEGF_SIGNALING_PATHWAY|abnormal synaptic transmission
microglia|mannitol|NOS3|BIOCARTA_VEGF_PATHWAY|abnormal long term potentiation
microglia|mannitol|NOS3|PID_SHP2_PATHWAY|abnormal long term potentiation
microglia|mannitol|NOS3|BIOCARTA_HIF_PATHWAY|abnormal long term potentiation
microglia|mannitol|NOS3|REACTOME_ENOS_ACTIVATION_AND_REGULATION|abnormal long term potentiation
microglia|mannitol|NOS3|REACTOME_LATENT_INFECTION_OF_HOMO_SAPIENS_WITH_MYCOBACTERIUM_TUBERCULOSIS|abnormal long term potentiation
microglia|mannitol|NOS3|REACTOME_NITRIC_OXIDE_STIMULATES_GUANYLATE_CYCLASE|abnormal long term potentiation
microglia|mannitol|NOS3|PID_VEGFR1_PATHWAY|abnormal long term potentiation
microglia|mannitol|NOS3|KEGG_CALCIUM_SIGNALING_PATHWAY|abnormal long term potentiation
microglia|mannitol|NOS3|REACTOME_NITRIC_OXIDE_STIMULATES_GUANYLATE_CYCLASE|abnormal synaptic transmission
microglia|mannitol|NOS3|BIOCARTA_NO1_PATHWAY|abnormal synaptic transmission
microglia|mannitol|NOS3|KEGG_ARGININE_AND_PROLINE_METABOLISM|abnormal long term potentiation
microglia|mannitol|NOS3|KEGG_VEGF_SIGNALING_PATHWAY|abnormal long term potentiation
microglia|mannitol|NOS3|PID_VEGFR1_PATHWAY|abnormal synaptic transmission
microglia|mannitol|NOS3|PID_ER_NONGENOMIC_PATHWAY|abnormal synaptic transmission
microglia|mannitol|NOS3|PID_SHP2_PATHWAY|abnormal synaptic transmission
microglia|mannitol|NOS3|BIOCARTA_GCR_PATHWAY|abnormal long term potentiation
microglia|mannitol|NOS3|BIOCARTA_GCR_PATHWAY|abnormal synaptic transmission
microglia|mannitol|NOS3|BIOCARTA_HIF_PATHWAY|abnormal synaptic transmission
microglia|mannitol|NOS3|PID_THROMBIN_PAR1_PATHWAY|abnormal synaptic transmission
microglia|mannitol|NOS3|BIOCARTA_NO1_PATHWAY|abnormal long term potentiation
microglia|mannitol|NOS3|KEGG_CALCIUM_SIGNALING_PATHWAY|abnormal synaptic transmission
microglia|mannitol|NOS3|PID_ER_NONGENOMIC_PATHWAY|abnormal long term potentiation
microglia|mannitol|NOS3|KEGG_ARGININE_AND_PROLINE_METABOLISM|abnormal synaptic transmission
microglia|mannitol|NOS3|PID_TXA2PATHWAY|abnormal long term potentiation
microglia|mannitol|NOS3|REACTOME_TETRAHYDROBIOPTERIN_BH4_SYNTHESIS_RECYCLING_SALVAGE_AND_REGULATION|abnormal synaptic transmission
microglia|mannitol|NOS3|PID_THROMBIN_PAR1_PATHWAY|abnormal long term potentiation
microglia|mannitol|NOS3|PID_ANGIOPOIETIN_RECEPTOR_PATHWAY|abnormal long term potentiation
microglia|epinephrine|APP|REACTOME_GASTRIN_CREB_SIGNALLING_PATHWAY_VIA_PKC_AND_MAPK|gliosis
microglia|epinephrine|APP|REACTOME_THE_NLRP3_INFLAMMASOME|tau protein deposits
microglia|epinephrine|NOS3|REACTOME_NITRIC_OXIDE_STIMULATES_GUANYLATE_CYCLASE|abnormal synaptic transmission
microglia|epinephrine|APP|REACTOME_RIP_MEDIATED_NFKB_ACTIVATION_VIA_DAI|amyloid beta deposits
microglia|epinephrine|NOS3|KEGG_CALCIUM_SIGNALING_PATHWAY|abnormal long term potentiation
microglia|epinephrine|APP|REACTOME_TRAF6_MEDIATED_NFKB_ACTIVATION|tau protein deposits
microglia|epinephrine|APP|REACTOME_INFLAMMASOMES|microgliosis
microglia|epinephrine|APP|REACTOME_GPCR_LIGAND_BINDING|astrocytosis
microglia|epinephrine|NOS3|PID_TXA2PATHWAY|abnormal long term potentiation
microglia|epinephrine|APP|REACTOME_TAK1_ACTIVATES_NFKB_BY_PHOSPHORYLATION_AND_ACTIVATION_OF_IKKS_COMPLEX|microgliosis
microglia|epinephrine|NOS3|PID_THROMBIN_PAR1_PATHWAY|abnormal synaptic transmission
microglia|epinephrine|APP|REACTOME_IMMUNE_SYSTEM|abnormal long term potentiation
microglia|epinephrine|APP|REACTOME_ADVANCED_GLYCOSYLATION_ENDPRODUCT_RECEPTOR_SIGNALING|amyloidosis
microglia|epinephrine|APP|REACTOME_G_ALPHA_Q_SIGNALLING_EVENTS|abnormal long term potentiation
microglia|epinephrine|APP|REACTOME_GPCR_LIGAND_BINDING|amyloidosis
microglia|epinephrine|APP|PID_P75_NTR_PATHWAY|abnormal synaptic transmission
microglia|epinephrine|APP|REACTOME_RIP_MEDIATED_NFKB_ACTIVATION_VIA_DAI|abnormal synaptic transmission
microglia|epinephrine|APP|REACTOME_RIG_I_MDA5_MEDIATED_INDUCTION_OF_IFN_ALPHA_BETA_PATHWAYS|amyloid beta deposits
microglia|epinephrine|APP|REACTOME_CLASS_A1_RHODOPSIN_LIKE_RECEPTORS|tau protein deposits
microglia|epinephrine|APP|REACTOME_NFKB_AND_MAP_KINASES_ACTIVATION_MEDIATED_BY_TLR4_SIGNALING_REPERTOIRE|microgliosis
microglia|epinephrine|APP|REACTOME_AMYLOIDS|microgliosis
microglia|epinephrine|APP|REACTOME_SIGNALING_BY_GPCR|astrocytosis
microglia|epinephrine|APP|REACTOME_IMMUNE_SYSTEM|gliosis
microglia|epinephrine|NOS3|REACTOME_HEMOSTASIS|abnormal long term potentiation
microglia|epinephrine|APP|REACTOME_PEPTIDE_LIGAND_BINDING_RECEPTORS|microgliosis
microglia|epinephrine|APP|REACTOME_INNATE_IMMUNE_SYSTEM|tau protein deposits
microglia|epinephrine|APP|REACTOME_IMMUNE_SYSTEM|tau protein deposits
microglia|epinephrine|NOS3|BIOCARTA_GCR_PATHWAY|abnormal long term potentiation
microglia|epinephrine|APP|REACTOME_ACTIVATED_TLR4_SIGNALLING|gliosis
microglia|epinephrine|APP|REACTOME_NUCLEOTIDE_BINDING_DOMAIN_LEUCINE_RICH_REPEAT_CONTAINING_RECEPTOR_NLR_SIGNALING_PATHWAYS|amyloidosis
microglia|epinephrine|APP|REACTOME_G_ALPHA_Q_SIGNALLING_EVENTS|amyloid beta deposits
microglia|epinephrine|APP|BIOCARTA_PLATELETAPP_PATHWAY|abnormal synaptic transmission
microglia|epinephrine|APP|REACTOME_MYD88_MAL_CASCADE_INITIATED_ON_PLASMA_MEMBRANE|microgliosis
microglia|epinephrine|APP|REACTOME_G_ALPHA_Q_SIGNALLING_EVENTS|abnormal synaptic transmission
microglia|epinephrine|APP|REACTOME_INFLAMMASOMES|tau protein deposits
microglia|epinephrine|APP|PID_CASPASE_PATHWAY|abnormal synaptic transmission
microglia|epinephrine|APP|REACTOME_NFKB_AND_MAP_KINASES_ACTIVATION_MEDIATED_BY_TLR4_SIGNALING_REPERTOIRE|amyloid beta deposits
microglia|epinephrine|NOS3|REACTOME_TETRAHYDROBIOPTERIN_BH4_SYNTHESIS_RECYCLING_SALVAGE_AND_REGULATION|abnormal synaptic transmission
microglia|epinephrine|APP|REACTOME_PLATELET_ACTIVATION_SIGNALING_AND_AGGREGATION|amyloid beta deposits
microglia|epinephrine|APP|BIOCARTA_PLATELETAPP_PATHWAY|amyloid beta deposits
microglia|epinephrine|APP|REACTOME_G_ALPHA_I_SIGNALLING_EVENTS|amyloidosis
microglia|epinephrine|APP|REACTOME_ADVANCED_GLYCOSYLATION_ENDPRODUCT_RECEPTOR_SIGNALING|abnormal synaptic transmission
microglia|epinephrine|NOS3|PID_ANGIOPOIETIN_RECEPTOR_PATHWAY|abnormal synaptic transmission
microglia|epinephrine|APP|REACTOME_TRAF6_MEDIATED_INDUCTION_OF_NFKB_AND_MAP_KINASES_UPON_TLR7_8_OR_9_ACTIVATION|tau protein deposits
microglia|epinephrine|APP|REACTOME_TRAF6_MEDIATED_NFKB_ACTIVATION|microgliosis
microglia|epinephrine|APP|REACTOME_RIG_I_MDA5_MEDIATED_INDUCTION_OF_IFN_ALPHA_BETA_PATHWAYS|amyloidosis
microglia|epinephrine|APP|REACTOME_RESPONSE_TO_ELEVATED_PLATELET_CYTOSOLIC_CA2_|gliosis
microglia|epinephrine|APP|BIOCARTA_P35ALZHEIMERS_PATHWAY|microgliosis
microglia|epinephrine|NOS3|REACTOME_ENOS_ACTIVATION_AND_REGULATION|abnormal synaptic transmission
microglia|epinephrine|APP|REACTOME_IMMUNE_SYSTEM|amyloidosis
microglia|epinephrine|APP|REACTOME_RIG_I_MDA5_MEDIATED_INDUCTION_OF_IFN_ALPHA_BETA_PATHWAYS|abnormal synaptic transmission
microglia|epinephrine|APP|PID_P75_NTR_PATHWAY|tau protein deposits
microglia|epinephrine|APP|REACTOME_SIGNALING_BY_GPCR|microgliosis
microglia|epinephrine|APP|REACTOME_NFKB_AND_MAP_KINASES_ACTIVATION_MEDIATED_BY_TLR4_SIGNALING_REPERTOIRE|abnormal long term potentiation
microglia|epinephrine|APP|PID_GLYPICAN_1PATHWAY|abnormal synaptic transmission
microglia|epinephrine|APP|REACTOME_THE_NLRP3_INFLAMMASOME|gliosis
microglia|epinephrine|APP|REACTOME_RESPONSE_TO_ELEVATED_PLATELET_CYTOSOLIC_CA2_|tau protein deposits
microglia|epinephrine|APP|REACTOME_MYD88_MAL_CASCADE_INITIATED_ON_PLASMA_MEMBRANE|tau protein deposits
microglia|epinephrine|APP|REACTOME_NUCLEOTIDE_BINDING_DOMAIN_LEUCINE_RICH_REPEAT_CONTAINING_RECEPTOR_NLR_SIGNALING_PATHWAYS|abnormal synaptic transmission
microglia|epinephrine|APP|BIOCARTA_PLATELETAPP_PATHWAY|astrocytosis
microglia|epinephrine|APP|REACTOME_RESPONSE_TO_ELEVATED_PLATELET_CYTOSOLIC_CA2_|astrocytosis
microglia|epinephrine|APP|REACTOME_TRAF6_MEDIATED_NFKB_ACTIVATION|abnormal long term potentiation
microglia|epinephrine|APP|REACTOME_PLATELET_ACTIVATION_SIGNALING_AND_AGGREGATION|amyloidosis
microglia|epinephrine|APP|REACTOME_PLATELET_ACTIVATION_SIGNALING_AND_AGGREGATION|tau protein deposits
microglia|epinephrine|APP|REACTOME_GPCR_LIGAND_BINDING|abnormal long term potentiation
microglia|epinephrine|NOS3|REACTOME_LATENT_INFECTION_OF_HOMO_SAPIENS_WITH_MYCOBACTERIUM_TUBERCULOSIS|abnormal synaptic transmission
microglia|epinephrine|NOS3|PID_FRA_PATHWAY|abnormal synaptic transmission
microglia|epinephrine|APP|REACTOME_TAK1_ACTIVATES_NFKB_BY_PHOSPHORYLATION_AND_ACTIVATION_OF_IKKS_COMPLEX|amyloid beta deposits
microglia|epinephrine|APP|REACTOME_INNATE_IMMUNE_SYSTEM|astrocytosis
microglia|epinephrine|NOS3|BIOCARTA_NO1_PATHWAY|abnormal long term potentiation
microglia|epinephrine|APP|REACTOME_PLATELET_ACTIVATION_SIGNALING_AND_AGGREGATION|microgliosis
microglia|epinephrine|APP|BIOCARTA_P35ALZHEIMERS_PATHWAY|abnormal long term potentiation
microglia|epinephrine|APP|REACTOME_G_ALPHA_I_SIGNALLING_EVENTS|amyloid beta deposits
microglia|epinephrine|APP|REACTOME_AMYLOIDS|gliosis
microglia|epinephrine|APP|REACTOME_TRAF6_MEDIATED_INDUCTION_OF_NFKB_AND_MAP_KINASES_UPON_TLR7_8_OR_9_ACTIVATION|abnormal long term potentiation
microglia|epinephrine|APP|BIOCARTA_PLATELETAPP_PATHWAY|microgliosis
microglia|epinephrine|APP|REACTOME_G_ALPHA_Q_SIGNALLING_EVENTS|gliosis
microglia|epinephrine|APP|REACTOME_AMYLOIDS|abnormal long term potentiation
microglia|epinephrine|APP|REACTOME_MYD88_MAL_CASCADE_INITIATED_ON_PLASMA_MEMBRANE|abnormal synaptic transmission
microglia|epinephrine|APP|KEGG_ALZHEIMERS_DISEASE|abnormal long term potentiation
microglia|epinephrine|APP|REACTOME_PEPTIDE_LIGAND_BINDING_RECEPTORS|gliosis
microglia|epinephrine|APP|REACTOME_NFKB_AND_MAP_KINASES_ACTIVATION_MEDIATED_BY_TLR4_SIGNALING_REPERTOIRE|astrocytosis
microglia|epinephrine|APP|PID_P75_NTR_PATHWAY|amyloid beta deposits
microglia|epinephrine|APP|REACTOME_TRAF6_MEDIATED_NFKB_ACTIVATION|amyloidosis
microglia|epinephrine|APP|REACTOME_GPCR_LIGAND_BINDING|gliosis
microglia|epinephrine|APP|PID_P75_NTR_PATHWAY|astrocytosis
microglia|epinephrine|APP|REACTOME_RIP_MEDIATED_NFKB_ACTIVATION_VIA_DAI|amyloidosis
microglia|epinephrine|APP|PID_CASPASE_PATHWAY|amyloidosis
microglia|epinephrine|NOS3|PID_SHP2_PATHWAY|abnormal long term potentiation
microglia|epinephrine|APP|REACTOME_NUCLEOTIDE_BINDING_DOMAIN_LEUCINE_RICH_REPEAT_CONTAINING_RECEPTOR_NLR_SIGNALING_PATHWAYS|microgliosis
microglia|epinephrine|APP|REACTOME_INNATE_IMMUNE_SYSTEM|microgliosis
microglia|epinephrine|APP|REACTOME_THE_NLRP3_INFLAMMASOME|abnormal synaptic transmission
microglia|epinephrine|NOS3|BIOCARTA_GCR_PATHWAY|abnormal synaptic transmission
microglia|epinephrine|APP|REACTOME_TOLL_RECEPTOR_CASCADES|tau protein deposits
microglia|epinephrine|APP|REACTOME_PEPTIDE_LIGAND_BINDING_RECEPTORS|amyloid beta deposits
microglia|epinephrine|APP|REACTOME_RIG_I_MDA5_MEDIATED_INDUCTION_OF_IFN_ALPHA_BETA_PATHWAYS|tau protein deposits
microglia|epinephrine|APP|REACTOME_RIP_MEDIATED_NFKB_ACTIVATION_VIA_DAI|abnormal long term potentiation
microglia|epinephrine|APP|BIOCARTA_PLATELETAPP_PATHWAY|amyloidosis
microglia|epinephrine|NOS3|PID_ER_NONGENOMIC_PATHWAY|abnormal long term potentiation
microglia|epinephrine|APP|REACTOME_ADVANCED_GLYCOSYLATION_ENDPRODUCT_RECEPTOR_SIGNALING|abnormal long term potentiation
microglia|epinephrine|APP|REACTOME_PLATELET_ACTIVATION_SIGNALING_AND_AGGREGATION|astrocytosis
microglia|epinephrine|APP|REACTOME_NUCLEOTIDE_BINDING_DOMAIN_LEUCINE_RICH_REPEAT_CONTAINING_RECEPTOR_NLR_SIGNALING_PATHWAYS|astrocytosis
microglia|epinephrine|NOS3|BIOCARTA_VEGF_PATHWAY|abnormal long term potentiation
microglia|epinephrine|APP|REACTOME_HEMOSTASIS|abnormal long term potentiation
microglia|epinephrine|APP|PID_GLYPICAN_1PATHWAY|tau protein deposits
microglia|epinephrine|APP|BIOCARTA_P35ALZHEIMERS_PATHWAY|tau protein deposits
microglia|epinephrine|APP|REACTOME_IMMUNE_SYSTEM|microgliosis
microglia|epinephrine|APP|REACTOME_RESPONSE_TO_ELEVATED_PLATELET_CYTOSOLIC_CA2_|abnormal long term potentiation
microglia|epinephrine|APP|REACTOME_G_ALPHA_Q_SIGNALLING_EVENTS|astrocytosis
microglia|epinephrine|APP|REACTOME_GPCR_LIGAND_BINDING|microgliosis
microglia|epinephrine|APP|REACTOME_RIG_I_MDA5_MEDIATED_INDUCTION_OF_IFN_ALPHA_BETA_PATHWAYS|gliosis
microglia|epinephrine|APP|BIOCARTA_P35ALZHEIMERS_PATHWAY|abnormal synaptic transmission
microglia|epinephrine|APP|REACTOME_THE_NLRP3_INFLAMMASOME|microgliosis
microglia|epinephrine|APP|REACTOME_GASTRIN_CREB_SIGNALLING_PATHWAY_VIA_PKC_AND_MAPK|amyloidosis
microglia|epinephrine|APP|REACTOME_G_ALPHA_I_SIGNALLING_EVENTS|astrocytosis
microglia|epinephrine|APP|REACTOME_TRIF_MEDIATED_TLR3_SIGNALING|tau protein deposits
microglia|epinephrine|NOS3|BIOCARTA_HIF_PATHWAY|abnormal synaptic transmission
microglia|epinephrine|APP|REACTOME_TRAF6_MEDIATED_NFKB_ACTIVATION|amyloid beta deposits
microglia|epinephrine|NOS3|PID_VEGFR1_2_PATHWAY|abnormal long term potentiation
microglia|epinephrine|APP|REACTOME_PEPTIDE_LIGAND_BINDING_RECEPTORS|abnormal long term potentiation
microglia|epinephrine|NOS3|PID_FRA_PATHWAY|abnormal long term potentiation
microglia|epinephrine|APP|PID_CASPASE_PATHWAY|astrocytosis
microglia|epinephrine|APP|PID_CASPASE_PATHWAY|amyloid beta deposits
microglia|epinephrine|APP|REACTOME_GPCR_DOWNSTREAM_SIGNALING|gliosis
microglia|epinephrine|APP|REACTOME_TOLL_RECEPTOR_CASCADES|microgliosis
microglia|epinephrine|NOS3|REACTOME_TETRAHYDROBIOPTERIN_BH4_SYNTHESIS_RECYCLING_SALVAGE_AND_REGULATION|abnormal long term potentiation
microglia|epinephrine|APP|PID_GLYPICAN_1PATHWAY|amyloid beta deposits
microglia|epinephrine|APP|REACTOME_AMYLOIDS|abnormal synaptic transmission
microglia|epinephrine|APP|PID_CASPASE_PATHWAY|gliosis
microglia|epinephrine|APP|REACTOME_GPCR_DOWNSTREAM_SIGNALING|amyloid beta deposits
microglia|epinephrine|APP|REACTOME_TAK1_ACTIVATES_NFKB_BY_PHOSPHORYLATION_AND_ACTIVATION_OF_IKKS_COMPLEX|astrocytosis
microglia|epinephrine|APP|REACTOME_TRIF_MEDIATED_TLR3_SIGNALING|abnormal long term potentiation
microglia|epinephrine|APP|REACTOME_TOLL_RECEPTOR_CASCADES|amyloid beta deposits
microglia|epinephrine|NOS3|BIOCARTA_HIF_PATHWAY|abnormal long term potentiation
microglia|epinephrine|APP|PID_P75_NTR_PATHWAY|abnormal long term potentiation
microglia|epinephrine|APP|REACTOME_TAK1_ACTIVATES_NFKB_BY_PHOSPHORYLATION_AND_ACTIVATION_OF_IKKS_COMPLEX|gliosis
microglia|epinephrine|APP|REACTOME_CLASS_A1_RHODOPSIN_LIKE_RECEPTORS|abnormal synaptic transmission
microglia|epinephrine|NOS3|PID_VEGFR1_PATHWAY|abnormal synaptic transmission
microglia|epinephrine|APP|REACTOME_SIGNALING_BY_GPCR|amyloidosis
microglia|epinephrine|APP|REACTOME_TRAF6_MEDIATED_INDUCTION_OF_NFKB_AND_MAP_KINASES_UPON_TLR7_8_OR_9_ACTIVATION|amyloidosis
microglia|epinephrine|APP|REACTOME_AMYLOIDS|astrocytosis
microglia|epinephrine|APP|REACTOME_INNATE_IMMUNE_SYSTEM|gliosis
microglia|epinephrine|APP|REACTOME_RESPONSE_TO_ELEVATED_PLATELET_CYTOSOLIC_CA2_|microgliosis
microglia|epinephrine|APP|REACTOME_GPCR_LIGAND_BINDING|amyloid beta deposits
microglia|epinephrine|APP|REACTOME_GPCR_LIGAND_BINDING|abnormal synaptic transmission
microglia|epinephrine|APP|REACTOME_INFLAMMASOMES|astrocytosis
microglia|epinephrine|APP|REACTOME_GASTRIN_CREB_SIGNALLING_PATHWAY_VIA_PKC_AND_MAPK|amyloid beta deposits
microglia|epinephrine|APP|REACTOME_RIP_MEDIATED_NFKB_ACTIVATION_VIA_DAI|gliosis
microglia|epinephrine|APP|REACTOME_INFLAMMASOMES|abnormal synaptic transmission
microglia|epinephrine|APP|REACTOME_PLATELET_ACTIVATION_SIGNALING_AND_AGGREGATION|abnormal synaptic transmission
microglia|epinephrine|APP|REACTOME_G_ALPHA_Q_SIGNALLING_EVENTS|amyloidosis
microglia|epinephrine|APP|REACTOME_SIGNALING_BY_GPCR|abnormal long term potentiation
microglia|epinephrine|APP|REACTOME_NUCLEOTIDE_BINDING_DOMAIN_LEUCINE_RICH_REPEAT_CONTAINING_RECEPTOR_NLR_SIGNALING_PATHWAYS|gliosis
microglia|epinephrine|APP|REACTOME_PEPTIDE_LIGAND_BINDING_RECEPTORS|abnormal synaptic transmission
microglia|epinephrine|APP|BIOCARTA_P35ALZHEIMERS_PATHWAY|gliosis
microglia|epinephrine|APP|REACTOME_INNATE_IMMUNE_SYSTEM|amyloid beta deposits
microglia|epinephrine|APP|PID_CASPASE_PATHWAY|microgliosis
microglia|epinephrine|APP|REACTOME_HEMOSTASIS|amyloid beta deposits
microglia|epinephrine|NOS3|REACTOME_ENOS_ACTIVATION_AND_REGULATION|abnormal long term potentiation
microglia|epinephrine|APP|KEGG_ALZHEIMERS_DISEASE|microgliosis
microglia|epinephrine|APP|REACTOME_RESPONSE_TO_ELEVATED_PLATELET_CYTOSOLIC_CA2_|amyloidosis
microglia|epinephrine|APP|REACTOME_NFKB_AND_MAP_KINASES_ACTIVATION_MEDIATED_BY_TLR4_SIGNALING_REPERTOIRE|amyloidosis
microglia|epinephrine|NOS3|PID_THROMBIN_PAR1_PATHWAY|abnormal long term potentiation
microglia|epinephrine|APP|REACTOME_SIGNALING_BY_GPCR|amyloid beta deposits
microglia|epinephrine|APP|PID_GLYPICAN_1PATHWAY|microgliosis
microglia|epinephrine|APP|REACTOME_NFKB_AND_MAP_KINASES_ACTIVATION_MEDIATED_BY_TLR4_SIGNALING_REPERTOIRE|abnormal synaptic transmission
microglia|epinephrine|APP|REACTOME_HEMOSTASIS|tau protein deposits
microglia|epinephrine|APP|REACTOME_INNATE_IMMUNE_SYSTEM|amyloidosis
microglia|epinephrine|APP|REACTOME_SIGNALING_BY_GPCR|gliosis
microglia|epinephrine|APP|REACTOME_THE_NLRP3_INFLAMMASOME|amyloid beta deposits
microglia|epinephrine|APP|BIOCARTA_P35ALZHEIMERS_PATHWAY|astrocytosis
microglia|epinephrine|APP|REACTOME_ACTIVATED_TLR4_SIGNALLING|tau protein deposits
microglia|epinephrine|APP|REACTOME_INNATE_IMMUNE_SYSTEM|abnormal synaptic transmission
microglia|epinephrine|APP|REACTOME_GASTRIN_CREB_SIGNALLING_PATHWAY_VIA_PKC_AND_MAPK|abnormal long term potentiation
microglia|epinephrine|NOS3|KEGG_ARGININE_AND_PROLINE_METABOLISM|abnormal synaptic transmission
microglia|epinephrine|APP|REACTOME_GASTRIN_CREB_SIGNALLING_PATHWAY_VIA_PKC_AND_MAPK|abnormal synaptic transmission
microglia|epinephrine|APP|REACTOME_THE_NLRP3_INFLAMMASOME|astrocytosis
microglia|epinephrine|APP|REACTOME_RESPONSE_TO_ELEVATED_PLATELET_CYTOSOLIC_CA2_|abnormal synaptic transmission
microglia|epinephrine|APP|REACTOME_G_ALPHA_I_SIGNALLING_EVENTS|abnormal long term potentiation
microglia|epinephrine|APP|REACTOME_RIG_I_MDA5_MEDIATED_INDUCTION_OF_IFN_ALPHA_BETA_PATHWAYS|microgliosis
microglia|epinephrine|APP|REACTOME_CLASS_A1_RHODOPSIN_LIKE_RECEPTORS|astrocytosis
microglia|epinephrine|APP|REACTOME_THE_NLRP3_INFLAMMASOME|abnormal long term potentiation
microglia|epinephrine|APP|REACTOME_INFLAMMASOMES|abnormal long term potentiation
microglia|epinephrine|APP|REACTOME_TRAF6_MEDIATED_INDUCTION_OF_NFKB_AND_MAP_KINASES_UPON_TLR7_8_OR_9_ACTIVATION|astrocytosis
microglia|epinephrine|APP|REACTOME_ADVANCED_GLYCOSYLATION_ENDPRODUCT_RECEPTOR_SIGNALING|gliosis
microglia|epinephrine|APP|REACTOME_TRAF6_MEDIATED_NFKB_ACTIVATION|abnormal synaptic transmission
microglia|epinephrine|NOS3|BIOCARTA_VEGF_PATHWAY|abnormal synaptic transmission
microglia|epinephrine|APP|REACTOME_AMYLOIDS|amyloidosis
microglia|epinephrine|APP|BIOCARTA_P35ALZHEIMERS_PATHWAY|amyloid beta deposits
microglia|epinephrine|APP|PID_CASPASE_PATHWAY|abnormal long term potentiation
microglia|epinephrine|APP|REACTOME_MYD88_MAL_CASCADE_INITIATED_ON_PLASMA_MEMBRANE|amyloid beta deposits
microglia|epinephrine|APP|REACTOME_RIP_MEDIATED_NFKB_ACTIVATION_VIA_DAI|tau protein deposits
microglia|epinephrine|APP|REACTOME_GPCR_DOWNSTREAM_SIGNALING|astrocytosis
microglia|epinephrine|APP|REACTOME_MYD88_MAL_CASCADE_INITIATED_ON_PLASMA_MEMBRANE|abnormal long term potentiation
microglia|epinephrine|APP|REACTOME_ADVANCED_GLYCOSYLATION_ENDPRODUCT_RECEPTOR_SIGNALING|microgliosis
microglia|epinephrine|APP|REACTOME_G_ALPHA_I_SIGNALLING_EVENTS|abnormal synaptic transmission
microglia|epinephrine|APP|REACTOME_G_ALPHA_Q_SIGNALLING_EVENTS|microgliosis
microglia|epinephrine|APP|REACTOME_GPCR_DOWNSTREAM_SIGNALING|abnormal long term potentiation
microglia|epinephrine|APP|REACTOME_INFLAMMASOMES|amyloid beta deposits
microglia|epinephrine|APP|BIOCARTA_PLATELETAPP_PATHWAY|gliosis
microglia|epinephrine|APP|REACTOME_GASTRIN_CREB_SIGNALLING_PATHWAY_VIA_PKC_AND_MAPK|tau protein deposits
microglia|epinephrine|APP|REACTOME_ADVANCED_GLYCOSYLATION_ENDPRODUCT_RECEPTOR_SIGNALING|amyloid beta deposits
microglia|epinephrine|APP|REACTOME_HEMOSTASIS|amyloidosis
microglia|epinephrine|APP|REACTOME_IMMUNE_SYSTEM|amyloid beta deposits
microglia|epinephrine|APP|REACTOME_INFLAMMASOMES|gliosis
microglia|epinephrine|APP|REACTOME_G_ALPHA_I_SIGNALLING_EVENTS|gliosis
microglia|epinephrine|APP|REACTOME_MYD88_MAL_CASCADE_INITIATED_ON_PLASMA_MEMBRANE|amyloidosis
microglia|epinephrine|APP|REACTOME_TRAF6_MEDIATED_INDUCTION_OF_NFKB_AND_MAP_KINASES_UPON_TLR7_8_OR_9_ACTIVATION|amyloid beta deposits
microglia|epinephrine|APP|REACTOME_CLASS_A1_RHODOPSIN_LIKE_RECEPTORS|microgliosis
microglia|epinephrine|APP|REACTOME_CLASS_A1_RHODOPSIN_LIKE_RECEPTORS|gliosis
microglia|epinephrine|APP|REACTOME_ADVANCED_GLYCOSYLATION_ENDPRODUCT_RECEPTOR_SIGNALING|tau protein deposits
microglia|epinephrine|APP|REACTOME_HEMOSTASIS|microgliosis
microglia|epinephrine|APP|REACTOME_GPCR_LIGAND_BINDING|tau protein deposits
microglia|epinephrine|APP|REACTOME_IMMUNE_SYSTEM|abnormal synaptic transmission
microglia|epinephrine|APP|BIOCARTA_PLATELETAPP_PATHWAY|abnormal long term potentiation
microglia|epinephrine|APP|REACTOME_NFKB_AND_MAP_KINASES_ACTIVATION_MEDIATED_BY_TLR4_SIGNALING_REPERTOIRE|tau protein deposits
microglia|epinephrine|APP|REACTOME_G_ALPHA_I_SIGNALLING_EVENTS|tau protein deposits
microglia|epinephrine|APP|REACTOME_HEMOSTASIS|gliosis
microglia|epinephrine|APP|REACTOME_ACTIVATED_TLR4_SIGNALLING|amyloidosis
microglia|epinephrine|APP|REACTOME_RIP_MEDIATED_NFKB_ACTIVATION_VIA_DAI|microgliosis
microglia|epinephrine|APP|REACTOME_PEPTIDE_LIGAND_BINDING_RECEPTORS|tau protein deposits
microglia|epinephrine|APP|REACTOME_TRAF6_MEDIATED_NFKB_ACTIVATION|astrocytosis
microglia|epinephrine|APP|REACTOME_MYD88_MAL_CASCADE_INITIATED_ON_PLASMA_MEMBRANE|gliosis
microglia|epinephrine|APP|REACTOME_TRIF_MEDIATED_TLR3_SIGNALING|microgliosis
microglia|epinephrine|NOS3|REACTOME_PLATELET_HOMEOSTASIS|abnormal long term potentiation
microglia|epinephrine|APP|REACTOME_TRIF_MEDIATED_TLR3_SIGNALING|amyloidosis
microglia|epinephrine|APP|REACTOME_ACTIVATED_TLR4_SIGNALLING|abnormal long term potentiation
microglia|epinephrine|APP|REACTOME_TAK1_ACTIVATES_NFKB_BY_PHOSPHORYLATION_AND_ACTIVATION_OF_IKKS_COMPLEX|amyloidosis
microglia|epinephrine|APP|REACTOME_ACTIVATED_TLR4_SIGNALLING|abnormal synaptic transmission
microglia|epinephrine|APP|PID_P75_NTR_PATHWAY|microgliosis
microglia|epinephrine|APP|REACTOME_G_ALPHA_Q_SIGNALLING_EVENTS|tau protein deposits
microglia|epinephrine|APP|REACTOME_HEMOSTASIS|abnormal synaptic transmission
microglia|epinephrine|APP|KEGG_ALZHEIMERS_DISEASE|astrocytosis
microglia|epinephrine|APP|REACTOME_ADVANCED_GLYCOSYLATION_ENDPRODUCT_RECEPTOR_SIGNALING|astrocytosis
microglia|epinephrine|APP|REACTOME_TRIF_MEDIATED_TLR3_SIGNALING|abnormal synaptic transmission
microglia|epinephrine|APP|PID_GLYPICAN_1PATHWAY|astrocytosis
microglia|epinephrine|APP|REACTOME_THE_NLRP3_INFLAMMASOME|amyloidosis
microglia|epinephrine|APP|REACTOME_RIG_I_MDA5_MEDIATED_INDUCTION_OF_IFN_ALPHA_BETA_PATHWAYS|abnormal long term potentiation
microglia|epinephrine|APP|REACTOME_SIGNALING_BY_GPCR|tau protein deposits
microglia|epinephrine|NOS3|KEGG_CALCIUM_SIGNALING_PATHWAY|abnormal synaptic transmission
microglia|epinephrine|APP|REACTOME_CLASS_A1_RHODOPSIN_LIKE_RECEPTORS|abnormal long term potentiation
microglia|epinephrine|NOS3|PID_VEGFR1_2_PATHWAY|abnormal synaptic transmission
microglia|epinephrine|APP|REACTOME_ACTIVATED_TLR4_SIGNALLING|microgliosis
microglia|epinephrine|APP|REACTOME_CLASS_A1_RHODOPSIN_LIKE_RECEPTORS|amyloidosis
microglia|epinephrine|APP|REACTOME_TRIF_MEDIATED_TLR3_SIGNALING|amyloid beta deposits
microglia|epinephrine|APP|REACTOME_TRAF6_MEDIATED_INDUCTION_OF_NFKB_AND_MAP_KINASES_UPON_TLR7_8_OR_9_ACTIVATION|microgliosis
microglia|epinephrine|APP|KEGG_ALZHEIMERS_DISEASE|gliosis
microglia|epinephrine|APP|BIOCARTA_P35ALZHEIMERS_PATHWAY|amyloidosis
microglia|epinephrine|APP|REACTOME_AMYLOIDS|tau protein deposits
microglia|epinephrine|APP|REACTOME_TRAF6_MEDIATED_INDUCTION_OF_NFKB_AND_MAP_KINASES_UPON_TLR7_8_OR_9_ACTIVATION|gliosis
microglia|epinephrine|APP|REACTOME_CLASS_A1_RHODOPSIN_LIKE_RECEPTORS|amyloid beta deposits
microglia|epinephrine|APP|REACTOME_PLATELET_ACTIVATION_SIGNALING_AND_AGGREGATION|abnormal long term potentiation
microglia|epinephrine|APP|REACTOME_NUCLEOTIDE_BINDING_DOMAIN_LEUCINE_RICH_REPEAT_CONTAINING_RECEPTOR_NLR_SIGNALING_PATHWAYS|tau protein deposits
microglia|epinephrine|APP|REACTOME_PEPTIDE_LIGAND_BINDING_RECEPTORS|amyloidosis
microglia|epinephrine|APP|REACTOME_GPCR_DOWNSTREAM_SIGNALING|amyloidosis
microglia|epinephrine|APP|REACTOME_GPCR_DOWNSTREAM_SIGNALING|abnormal synaptic transmission
microglia|epinephrine|APP|PID_GLYPICAN_1PATHWAY|abnormal long term potentiation
microglia|epinephrine|APP|REACTOME_NFKB_AND_MAP_KINASES_ACTIVATION_MEDIATED_BY_TLR4_SIGNALING_REPERTOIRE|gliosis
microglia|epinephrine|APP|REACTOME_AMYLOIDS|amyloid beta deposits
microglia|epinephrine|APP|REACTOME_TOLL_RECEPTOR_CASCADES|amyloidosis
microglia|epinephrine|APP|REACTOME_TRAF6_MEDIATED_INDUCTION_OF_NFKB_AND_MAP_KINASES_UPON_TLR7_8_OR_9_ACTIVATION|abnormal synaptic transmission
microglia|epinephrine|NOS3|PID_VEGFR1_PATHWAY|abnormal long term potentiation
microglia|epinephrine|NOS3|PID_ER_NONGENOMIC_PATHWAY|abnormal synaptic transmission
microglia|epinephrine|APP|REACTOME_TOLL_RECEPTOR_CASCADES|abnormal long term potentiation
microglia|epinephrine|NOS3|KEGG_ARGININE_AND_PROLINE_METABOLISM|abnormal long term potentiation
microglia|epinephrine|NOS3|PID_ANGIOPOIETIN_RECEPTOR_PATHWAY|abnormal long term potentiation
microglia|epinephrine|APP|KEGG_ALZHEIMERS_DISEASE|amyloid beta deposits
microglia|epinephrine|APP|KEGG_ALZHEIMERS_DISEASE|tau protein deposits
microglia|epinephrine|NOS3|REACTOME_LATENT_INFECTION_OF_HOMO_SAPIENS_WITH_MYCOBACTERIUM_TUBERCULOSIS|abnormal long term potentiation
microglia|epinephrine|APP|REACTOME_NUCLEOTIDE_BINDING_DOMAIN_LEUCINE_RICH_REPEAT_CONTAINING_RECEPTOR_NLR_SIGNALING_PATHWAYS|abnormal long term potentiation
microglia|epinephrine|APP|REACTOME_RESPONSE_TO_ELEVATED_PLATELET_CYTOSOLIC_CA2_|amyloid beta deposits
microglia|epinephrine|APP|REACTOME_GPCR_DOWNSTREAM_SIGNALING|microgliosis
microglia|epinephrine|APP|REACTOME_TOLL_RECEPTOR_CASCADES|abnormal synaptic transmission
microglia|epinephrine|APP|REACTOME_GASTRIN_CREB_SIGNALLING_PATHWAY_VIA_PKC_AND_MAPK|microgliosis
microglia|epinephrine|APP|REACTOME_MYD88_MAL_CASCADE_INITIATED_ON_PLASMA_MEMBRANE|astrocytosis
microglia|epinephrine|APP|REACTOME_TOLL_RECEPTOR_CASCADES|astrocytosis
microglia|epinephrine|APP|REACTOME_RIG_I_MDA5_MEDIATED_INDUCTION_OF_IFN_ALPHA_BETA_PATHWAYS|astrocytosis
microglia|epinephrine|APP|REACTOME_G_ALPHA_I_SIGNALLING_EVENTS|microgliosis
microglia|epinephrine|APP|REACTOME_TAK1_ACTIVATES_NFKB_BY_PHOSPHORYLATION_AND_ACTIVATION_OF_IKKS_COMPLEX|abnormal synaptic transmission
microglia|epinephrine|APP|PID_P75_NTR_PATHWAY|gliosis
microglia|epinephrine|APP|REACTOME_SIGNALING_BY_GPCR|abnormal synaptic transmission
microglia|epinephrine|NOS3|KEGG_VEGF_SIGNALING_PATHWAY|abnormal long term potentiation
microglia|epinephrine|APP|REACTOME_TAK1_ACTIVATES_NFKB_BY_PHOSPHORYLATION_AND_ACTIVATION_OF_IKKS_COMPLEX|tau protein deposits
microglia|epinephrine|APP|KEGG_ALZHEIMERS_DISEASE|abnormal synaptic transmission
microglia|epinephrine|APP|REACTOME_INNATE_IMMUNE_SYSTEM|abnormal long term potentiation
microglia|epinephrine|APP|REACTOME_GPCR_DOWNSTREAM_SIGNALING|tau protein deposits
microglia|epinephrine|NOS3|PID_SHP2_PATHWAY|abnormal synaptic transmission
microglia|epinephrine|APP|REACTOME_IMMUNE_SYSTEM|astrocytosis
microglia|epinephrine|APP|REACTOME_TRAF6_MEDIATED_NFKB_ACTIVATION|gliosis
microglia|epinephrine|NOS3|PID_TXA2PATHWAY|abnormal synaptic transmission
microglia|epinephrine|APP|REACTOME_TRIF_MEDIATED_TLR3_SIGNALING|gliosis
microglia|epinephrine|NOS3|REACTOME_PLATELET_HOMEOSTASIS|abnormal synaptic transmission
microglia|epinephrine|APP|PID_GLYPICAN_1PATHWAY|amyloidosis
microglia|epinephrine|NOS3|REACTOME_HEMOSTASIS|abnormal synaptic transmission
microglia|epinephrine|NOS3|KEGG_VEGF_SIGNALING_PATHWAY|abnormal synaptic transmission
microglia|epinephrine|APP|REACTOME_HEMOSTASIS|astrocytosis
microglia|epinephrine|NOS3|BIOCARTA_NO1_PATHWAY|abnormal synaptic transmission
microglia|epinephrine|APP|BIOCARTA_PLATELETAPP_PATHWAY|tau protein deposits
microglia|epinephrine|APP|REACTOME_TOLL_RECEPTOR_CASCADES|gliosis
microglia|epinephrine|APP|PID_P75_NTR_PATHWAY|amyloidosis
microglia|epinephrine|APP|REACTOME_ACTIVATED_TLR4_SIGNALLING|astrocytosis
microglia|epinephrine|APP|KEGG_ALZHEIMERS_DISEASE|amyloidosis
microglia|epinephrine|APP|REACTOME_PEPTIDE_LIGAND_BINDING_RECEPTORS|astrocytosis
microglia|epinephrine|APP|PID_GLYPICAN_1PATHWAY|gliosis
microglia|epinephrine|APP|REACTOME_ACTIVATED_TLR4_SIGNALLING|amyloid beta deposits
microglia|epinephrine|APP|PID_CASPASE_PATHWAY|tau protein deposits
microglia|epinephrine|APP|REACTOME_TRIF_MEDIATED_TLR3_SIGNALING|astrocytosis
microglia|epinephrine|APP|REACTOME_NUCLEOTIDE_BINDING_DOMAIN_LEUCINE_RICH_REPEAT_CONTAINING_RECEPTOR_NLR_SIGNALING_PATHWAYS|amyloid beta deposits
microglia|epinephrine|APP|REACTOME_RIP_MEDIATED_NFKB_ACTIVATION_VIA_DAI|astrocytosis
microglia|epinephrine|APP|REACTOME_GASTRIN_CREB_SIGNALLING_PATHWAY_VIA_PKC_AND_MAPK|astrocytosis
microglia|epinephrine|NOS3|REACTOME_NITRIC_OXIDE_STIMULATES_GUANYLATE_CYCLASE|abnormal long term potentiation
microglia|epinephrine|APP|REACTOME_INFLAMMASOMES|amyloidosis
microglia|epinephrine|APP|REACTOME_PLATELET_ACTIVATION_SIGNALING_AND_AGGREGATION|gliosis
microglia|epinephrine|APP|REACTOME_TAK1_ACTIVATES_NFKB_BY_PHOSPHORYLATION_AND_ACTIVATION_OF_IKKS_COMPLEX|abnormal long term potentiation
microglia|norepinephrine|APP|REACTOME_SIGNALING_BY_GPCR|abnormal synaptic transmission
microglia|norepinephrine|APP|REACTOME_RIG_I_MDA5_MEDIATED_INDUCTION_OF_IFN_ALPHA_BETA_PATHWAYS|microgliosis
microglia|norepinephrine|APP|REACTOME_HEMOSTASIS|amyloid beta deposits
microglia|norepinephrine|VEGFA|PID_VEGFR1_2_PATHWAY|neurodegeneration
microglia|norepinephrine|APP|REACTOME_IMMUNE_SYSTEM|gliosis
microglia|norepinephrine|APP|REACTOME_SIGNALING_BY_GPCR|amyloid beta deposits
microglia|norepinephrine|APP|REACTOME_CLASS_A1_RHODOPSIN_LIKE_RECEPTORS|astrocytosis
microglia|norepinephrine|APP|REACTOME_SIGNALING_BY_GPCR|astrocytosis
microglia|norepinephrine|NOS3|REACTOME_PLATELET_HOMEOSTASIS|abnormal synaptic transmission
microglia|norepinephrine|APP|REACTOME_TRAF6_MEDIATED_INDUCTION_OF_NFKB_AND_MAP_KINASES_UPON_TLR7_8_OR_9_ACTIVATION|amyloidosis
microglia|norepinephrine|VEGFA|BIOCARTA_HIF_PATHWAY|neuron degeneration
microglia|norepinephrine|APP|REACTOME_THE_NLRP3_INFLAMMASOME|amyloid beta deposits
microglia|norepinephrine|APP|BIOCARTA_P35ALZHEIMERS_PATHWAY|abnormal synaptic transmission
microglia|norepinephrine|APP|REACTOME_GPCR_LIGAND_BINDING|abnormal synaptic transmission
microglia|norepinephrine|APP|REACTOME_TRAF6_MEDIATED_NFKB_ACTIVATION|abnormal long term potentiation
microglia|norepinephrine|APP|REACTOME_TRAF6_MEDIATED_INDUCTION_OF_NFKB_AND_MAP_KINASES_UPON_TLR7_8_OR_9_ACTIVATION|abnormal synaptic transmission
microglia|norepinephrine|VEGFA|PID_HIF2PATHWAY|neuron degeneration
microglia|norepinephrine|APP|BIOCARTA_P35ALZHEIMERS_PATHWAY|astrocytosis
microglia|norepinephrine|APP|REACTOME_TAK1_ACTIVATES_NFKB_BY_PHOSPHORYLATION_AND_ACTIVATION_OF_IKKS_COMPLEX|abnormal synaptic transmission
microglia|norepinephrine|VEGFA|KEGG_MTOR_SIGNALING_PATHWAY|neuron degeneration
microglia|norepinephrine|VEGFA|PID_SHP2_PATHWAY|neuron degeneration
microglia|norepinephrine|APP|PID_GLYPICAN_1PATHWAY|amyloid beta deposits
microglia|norepinephrine|VEGFA|REACTOME_VEGF_LIGAND_RECEPTOR_INTERACTIONS|neuron degeneration
microglia|norepinephrine|APP|REACTOME_RESPONSE_TO_ELEVATED_PLATELET_CYTOSOLIC_CA2_|amyloidosis
microglia|norepinephrine|VEGFA|PID_SHP2_PATHWAY|astrocytosis
microglia|norepinephrine|APP|REACTOME_RESPONSE_TO_ELEVATED_PLATELET_CYTOSOLIC_CA2_|tau protein deposits
microglia|norepinephrine|VEGFA|REACTOME_REGULATION_OF_HYPOXIA_INDUCIBLE_FACTOR_HIF_BY_OXYGEN|neurodegeneration
microglia|norepinephrine|NOS3|PID_SHP2_PATHWAY|abnormal synaptic transmission
microglia|norepinephrine|VEGFA|PID_GLYPICAN_1PATHWAY|neurodegeneration
microglia|norepinephrine|VEGFA|PID_S1P_S1P1_PATHWAY|gliosis
microglia|norepinephrine|APP|REACTOME_RIP_MEDIATED_NFKB_ACTIVATION_VIA_DAI|abnormal synaptic transmission
microglia|norepinephrine|APP|REACTOME_TOLL_RECEPTOR_CASCADES|abnormal long term potentiation
microglia|norepinephrine|VEGFA|NABA_SECRETED_FACTORS|neuron degeneration
microglia|norepinephrine|VEGFA|BIOCARTA_HIF_PATHWAY|gliosis
microglia|norepinephrine|APP|REACTOME_RESPONSE_TO_ELEVATED_PLATELET_CYTOSOLIC_CA2_|abnormal long term potentiation
microglia|norepinephrine|APP|REACTOME_TRAF6_MEDIATED_NFKB_ACTIVATION|microgliosis
microglia|norepinephrine|VEGFA|PID_HIF1_TFPATHWAY|astrocytosis
microglia|norepinephrine|APP|REACTOME_PLATELET_ACTIVATION_SIGNALING_AND_AGGREGATION|tau protein deposits
microglia|norepinephrine|APP|REACTOME_TRAF6_MEDIATED_NFKB_ACTIVATION|gliosis
microglia|norepinephrine|VEGFA|NABA_SECRETED_FACTORS|neurodegeneration
microglia|norepinephrine|APP|REACTOME_TRIF_MEDIATED_TLR3_SIGNALING|tau protein deposits
microglia|norepinephrine|APP|REACTOME_GASTRIN_CREB_SIGNALLING_PATHWAY_VIA_PKC_AND_MAPK|amyloidosis
microglia|norepinephrine|VEGFA|PID_AVB3_INTEGRIN_PATHWAY|astrocytosis
microglia|norepinephrine|APP|REACTOME_THE_NLRP3_INFLAMMASOME|gliosis
microglia|norepinephrine|APP|REACTOME_PEPTIDE_LIGAND_BINDING_RECEPTORS|abnormal synaptic transmission
microglia|norepinephrine|APP|REACTOME_ADVANCED_GLYCOSYLATION_ENDPRODUCT_RECEPTOR_SIGNALING|abnormal synaptic transmission
microglia|norepinephrine|VEGFA|KEGG_RENAL_CELL_CARCINOMA|neuron degeneration
microglia|norepinephrine|APP|REACTOME_ADVANCED_GLYCOSYLATION_ENDPRODUCT_RECEPTOR_SIGNALING|astrocytosis
microglia|norepinephrine|NOS3|PID_SHP2_PATHWAY|abnormal long term potentiation
microglia|norepinephrine|APP|PID_CASPASE_PATHWAY|abnormal long term potentiation
microglia|norepinephrine|APP|REACTOME_RIG_I_MDA5_MEDIATED_INDUCTION_OF_IFN_ALPHA_BETA_PATHWAYS|tau protein deposits
microglia|norepinephrine|VEGFA|PID_AVB3_INTEGRIN_PATHWAY|neuron degeneration
microglia|norepinephrine|APP|REACTOME_NFKB_AND_MAP_KINASES_ACTIVATION_MEDIATED_BY_TLR4_SIGNALING_REPERTOIRE|astrocytosis
microglia|norepinephrine|APP|REACTOME_GASTRIN_CREB_SIGNALLING_PATHWAY_VIA_PKC_AND_MAPK|microgliosis
microglia|norepinephrine|NOS3|BIOCARTA_GCR_PATHWAY|abnormal long term potentiation
microglia|norepinephrine|APP|PID_P75_NTR_PATHWAY|abnormal synaptic transmission
microglia|norepinephrine|VEGFA|KEGG_VEGF_SIGNALING_PATHWAY|neurodegeneration
microglia|norepinephrine|APP|PID_CASPASE_PATHWAY|tau protein deposits
microglia|norepinephrine|APP|REACTOME_NFKB_AND_MAP_KINASES_ACTIVATION_MEDIATED_BY_TLR4_SIGNALING_REPERTOIRE|amyloidosis
microglia|norepinephrine|VEGFA|KEGG_FOCAL_ADHESION|neuron degeneration
microglia|norepinephrine|NOS3|KEGG_CALCIUM_SIGNALING_PATHWAY|abnormal synaptic transmission
microglia|norepinephrine|NOS3|REACTOME_PLATELET_HOMEOSTASIS|abnormal long term potentiation
microglia|norepinephrine|APP|REACTOME_ADVANCED_GLYCOSYLATION_ENDPRODUCT_RECEPTOR_SIGNALING|microgliosis
microglia|norepinephrine|APP|REACTOME_TAK1_ACTIVATES_NFKB_BY_PHOSPHORYLATION_AND_ACTIVATION_OF_IKKS_COMPLEX|microgliosis
microglia|norepinephrine|APP|REACTOME_PEPTIDE_LIGAND_BINDING_RECEPTORS|abnormal long term potentiation
microglia|norepinephrine|VEGFA|PID_INTEGRIN1_PATHWAY|astrocytosis
microglia|norepinephrine|APP|REACTOME_INFLAMMASOMES|abnormal synaptic transmission
microglia|norepinephrine|NOS3|REACTOME_HEMOSTASIS|abnormal synaptic transmission
microglia|norepinephrine|APP|REACTOME_AMYLOIDS|amyloid beta deposits
microglia|norepinephrine|VEGFA|PID_HIF2PATHWAY|astrocytosis
microglia|norepinephrine|VEGFA|KEGG_VEGF_SIGNALING_PATHWAY|neuron degeneration
microglia|norepinephrine|APP|KEGG_ALZHEIMERS_DISEASE|amyloidosis
microglia|norepinephrine|APP|REACTOME_HEMOSTASIS|gliosis
microglia|norepinephrine|VEGFA|PID_INTEGRIN1_PATHWAY|neurodegeneration
microglia|norepinephrine|VEGFA|NABA_MATRISOME_ASSOCIATED|astrocytosis
microglia|norepinephrine|VEGFA|REACTOME_RESPONSE_TO_ELEVATED_PLATELET_CYTOSOLIC_CA2_|gliosis
microglia|norepinephrine|APP|REACTOME_RESPONSE_TO_ELEVATED_PLATELET_CYTOSOLIC_CA2_|gliosis
microglia|norepinephrine|APP|REACTOME_AMYLOIDS|amyloidosis
microglia|norepinephrine|APP|REACTOME_G_ALPHA_Q_SIGNALLING_EVENTS|astrocytosis
microglia|norepinephrine|APP|REACTOME_MYD88_MAL_CASCADE_INITIATED_ON_PLASMA_MEMBRANE|abnormal long term potentiation
microglia|norepinephrine|VEGFA|KEGG_VEGF_SIGNALING_PATHWAY|astrocytosis
microglia|norepinephrine|VEGFA|KEGG_CYTOKINE_CYTOKINE_RECEPTOR_INTERACTION|astrocytosis
microglia|norepinephrine|VEGFA|PID_HIF2PATHWAY|gliosis
microglia|norepinephrine|VEGFA|BIOCARTA_NO1_PATHWAY|astrocytosis
microglia|norepinephrine|APP|REACTOME_ACTIVATED_TLR4_SIGNALLING|abnormal long term potentiation
microglia|norepinephrine|VEGFA|KEGG_RENAL_CELL_CARCINOMA|astrocytosis
microglia|norepinephrine|APP|BIOCARTA_P35ALZHEIMERS_PATHWAY|abnormal long term potentiation
microglia|norepinephrine|VEGFA|KEGG_CYTOKINE_CYTOKINE_RECEPTOR_INTERACTION|neurodegeneration
microglia|norepinephrine|APP|REACTOME_RIG_I_MDA5_MEDIATED_INDUCTION_OF_IFN_ALPHA_BETA_PATHWAYS|amyloid beta deposits
microglia|norepinephrine|APP|KEGG_ALZHEIMERS_DISEASE|abnormal long term potentiation
microglia|norepinephrine|VEGFA|PID_VEGFR1_PATHWAY|neurodegeneration
microglia|norepinephrine|APP|PID_CASPASE_PATHWAY|abnormal synaptic transmission
microglia|norepinephrine|APP|REACTOME_THE_NLRP3_INFLAMMASOME|tau protein deposits
microglia|norepinephrine|APP|REACTOME_INNATE_IMMUNE_SYSTEM|amyloid beta deposits
microglia|norepinephrine|VEGFA|KEGG_BLADDER_CANCER|neurodegeneration
microglia|norepinephrine|VEGFA|BIOCARTA_VEGF_PATHWAY|neurodegeneration
microglia|norepinephrine|APP|REACTOME_RIP_MEDIATED_NFKB_ACTIVATION_VIA_DAI|abnormal long term potentiation
microglia|norepinephrine|APP|REACTOME_TRIF_MEDIATED_TLR3_SIGNALING|gliosis
microglia|norepinephrine|APP|BIOCARTA_PLATELETAPP_PATHWAY|gliosis
microglia|norepinephrine|APP|REACTOME_RIP_MEDIATED_NFKB_ACTIVATION_VIA_DAI|tau protein deposits
microglia|norepinephrine|VEGFA|BIOCARTA_NO1_PATHWAY|neuron degeneration
microglia|norepinephrine|VEGFA|KEGG_PATHWAYS_IN_CANCER|neurodegeneration
microglia|norepinephrine|VEGFA|PID_AVB3_INTEGRIN_PATHWAY|gliosis
microglia|norepinephrine|NOS3|BIOCARTA_NO1_PATHWAY|abnormal long term potentiation
microglia|norepinephrine|VEGFA|PID_S1P_S1P1_PATHWAY|neurodegeneration
microglia|norepinephrine|APP|REACTOME_ACTIVATED_TLR4_SIGNALLING|abnormal synaptic transmission
microglia|norepinephrine|VEGFA|PID_SHP2_PATHWAY|gliosis
microglia|norepinephrine|APP|BIOCARTA_P35ALZHEIMERS_PATHWAY|gliosis
microglia|norepinephrine|APP|REACTOME_G_ALPHA_I_SIGNALLING_EVENTS|astrocytosis
microglia|norepinephrine|APP|REACTOME_PEPTIDE_LIGAND_BINDING_RECEPTORS|gliosis
microglia|norepinephrine|NOS3|PID_ANGIOPOIETIN_RECEPTOR_PATHWAY|abnormal long term potentiation
microglia|norepinephrine|VEGFA|PID_GLYPICAN_1PATHWAY|astrocytosis
microglia|norepinephrine|VEGFA|PID_VEGFR1_PATHWAY|gliosis
microglia|norepinephrine|VEGFA|REACTOME_PLATELET_ACTIVATION_SIGNALING_AND_AGGREGATION|neurodegeneration
microglia|norepinephrine|NOS3|KEGG_VEGF_SIGNALING_PATHWAY|abnormal long term potentiation
microglia|norepinephrine|APP|REACTOME_IMMUNE_SYSTEM|amyloid beta deposits
microglia|norepinephrine|APP|REACTOME_G_ALPHA_Q_SIGNALLING_EVENTS|abnormal synaptic transmission
microglia|norepinephrine|APP|REACTOME_RIG_I_MDA5_MEDIATED_INDUCTION_OF_IFN_ALPHA_BETA_PATHWAYS|abnormal synaptic transmission
microglia|norepinephrine|APP|REACTOME_THE_NLRP3_INFLAMMASOME|abnormal long term potentiation
microglia|norepinephrine|VEGFA|REACTOME_VEGF_LIGAND_RECEPTOR_INTERACTIONS|gliosis
microglia|norepinephrine|VEGFA|KEGG_PANCREATIC_CANCER|neurodegeneration
microglia|norepinephrine|APP|REACTOME_TRAF6_MEDIATED_NFKB_ACTIVATION|amyloid beta deposits
microglia|norepinephrine|VEGFA|PID_VEGFR1_2_PATHWAY|neuron degeneration
microglia|norepinephrine|APP|REACTOME_GPCR_LIGAND_BINDING|microgliosis
microglia|norepinephrine|VEGFA|KEGG_PATHWAYS_IN_CANCER|gliosis
microglia|norepinephrine|VEGFA|PID_INTEGRIN3_PATHWAY|astrocytosis
microglia|norepinephrine|APP|REACTOME_INFLAMMASOMES|amyloid beta deposits
microglia|norepinephrine|VEGFA|PID_HIF1_TFPATHWAY|gliosis
microglia|norepinephrine|VEGFA|REACTOME_RESPONSE_TO_ELEVATED_PLATELET_CYTOSOLIC_CA2_|neurodegeneration
microglia|norepinephrine|APP|REACTOME_RIP_MEDIATED_NFKB_ACTIVATION_VIA_DAI|gliosis
microglia|norepinephrine|APP|REACTOME_ACTIVATED_TLR4_SIGNALLING|amyloidosis
microglia|norepinephrine|APP|REACTOME_INNATE_IMMUNE_SYSTEM|astrocytosis
microglia|norepinephrine|APP|REACTOME_PLATELET_ACTIVATION_SIGNALING_AND_AGGREGATION|gliosis
microglia|norepinephrine|APP|REACTOME_NUCLEOTIDE_BINDING_DOMAIN_LEUCINE_RICH_REPEAT_CONTAINING_RECEPTOR_NLR_SIGNALING_PATHWAYS|abnormal synaptic transmission
microglia|norepinephrine|APP|REACTOME_TOLL_RECEPTOR_CASCADES|amyloid beta deposits
microglia|norepinephrine|APP|REACTOME_GASTRIN_CREB_SIGNALLING_PATHWAY_VIA_PKC_AND_MAPK|abnormal long term potentiation
microglia|norepinephrine|APP|REACTOME_G_ALPHA_Q_SIGNALLING_EVENTS|gliosis
microglia|norepinephrine|APP|REACTOME_CLASS_A1_RHODOPSIN_LIKE_RECEPTORS|amyloidosis
microglia|norepinephrine|NOS3|PID_VEGFR1_2_PATHWAY|abnormal long term potentiation
microglia|norepinephrine|APP|REACTOME_IMMUNE_SYSTEM|astrocytosis
microglia|norepinephrine|VEGFA|PID_HIF1_TFPATHWAY|neurodegeneration
microglia|norepinephrine|VEGFA|KEGG_MTOR_SIGNALING_PATHWAY|neurodegeneration
microglia|norepinephrine|APP|REACTOME_RESPONSE_TO_ELEVATED_PLATELET_CYTOSOLIC_CA2_|microgliosis
microglia|norepinephrine|APP|BIOCARTA_PLATELETAPP_PATHWAY|abnormal synaptic transmission
microglia|norepinephrine|APP|REACTOME_MYD88_MAL_CASCADE_INITIATED_ON_PLASMA_MEMBRANE|amyloidosis
microglia|norepinephrine|APP|REACTOME_RIP_MEDIATED_NFKB_ACTIVATION_VIA_DAI|astrocytosis
microglia|norepinephrine|APP|REACTOME_TRAF6_MEDIATED_NFKB_ACTIVATION|abnormal synaptic transmission
microglia|norepinephrine|VEGFA|PID_VEGFR1_2_PATHWAY|gliosis
microglia|norepinephrine|APP|REACTOME_ADVANCED_GLYCOSYLATION_ENDPRODUCT_RECEPTOR_SIGNALING|amyloid beta deposits
microglia|norepinephrine|APP|REACTOME_CLASS_A1_RHODOPSIN_LIKE_RECEPTORS|microgliosis
microglia|norepinephrine|VEGFA|KEGG_MTOR_SIGNALING_PATHWAY|gliosis
microglia|norepinephrine|VEGFA|PID_INTEGRIN3_PATHWAY|neuron degeneration
microglia|norepinephrine|VEGFA|PID_INTEGRIN3_PATHWAY|neurodegeneration
microglia|norepinephrine|APP|REACTOME_AMYLOIDS|abnormal long term potentiation
microglia|norepinephrine|APP|REACTOME_INNATE_IMMUNE_SYSTEM|amyloidosis
microglia|norepinephrine|APP|REACTOME_NFKB_AND_MAP_KINASES_ACTIVATION_MEDIATED_BY_TLR4_SIGNALING_REPERTOIRE|tau protein deposits
microglia|norepinephrine|APP|REACTOME_THE_NLRP3_INFLAMMASOME|amyloidosis
microglia|norepinephrine|VEGFA|PID_HIF2PATHWAY|neurodegeneration
microglia|norepinephrine|APP|REACTOME_TRAF6_MEDIATED_INDUCTION_OF_NFKB_AND_MAP_KINASES_UPON_TLR7_8_OR_9_ACTIVATION|tau protein deposits
microglia|norepinephrine|VEGFA|PID_VEGFR1_PATHWAY|neuron degeneration
microglia|norepinephrine|APP|REACTOME_TRIF_MEDIATED_TLR3_SIGNALING|abnormal long term potentiation
microglia|norepinephrine|VEGFA|NABA_MATRISOME|astrocytosis
microglia|norepinephrine|APP|REACTOME_TAK1_ACTIVATES_NFKB_BY_PHOSPHORYLATION_AND_ACTIVATION_OF_IKKS_COMPLEX|amyloidosis
microglia|norepinephrine|APP|REACTOME_G_ALPHA_I_SIGNALLING_EVENTS|abnormal synaptic transmission
microglia|norepinephrine|APP|REACTOME_CLASS_A1_RHODOPSIN_LIKE_RECEPTORS|gliosis
microglia|norepinephrine|VEGFA|NABA_SECRETED_FACTORS|gliosis
microglia|norepinephrine|APP|REACTOME_TOLL_RECEPTOR_CASCADES|tau protein deposits
microglia|norepinephrine|APP|REACTOME_HEMOSTASIS|tau protein deposits
microglia|norepinephrine|VEGFA|KEGG_VEGF_SIGNALING_PATHWAY|gliosis
microglia|norepinephrine|APP|REACTOME_INFLAMMASOMES|tau protein deposits
microglia|norepinephrine|APP|BIOCARTA_PLATELETAPP_PATHWAY|astrocytosis
microglia|norepinephrine|APP|BIOCARTA_PLATELETAPP_PATHWAY|abnormal long term potentiation
microglia|norepinephrine|NOS3|PID_THROMBIN_PAR1_PATHWAY|abnormal synaptic transmission
microglia|norepinephrine|APP|REACTOME_GPCR_DOWNSTREAM_SIGNALING|tau protein deposits
microglia|norepinephrine|APP|REACTOME_TAK1_ACTIVATES_NFKB_BY_PHOSPHORYLATION_AND_ACTIVATION_OF_IKKS_COMPLEX|gliosis
microglia|norepinephrine|APP|REACTOME_RIP_MEDIATED_NFKB_ACTIVATION_VIA_DAI|amyloid beta deposits
microglia|norepinephrine|APP|REACTOME_ACTIVATED_TLR4_SIGNALLING|tau protein deposits
microglia|norepinephrine|APP|REACTOME_MYD88_MAL_CASCADE_INITIATED_ON_PLASMA_MEMBRANE|amyloid beta deposits
microglia|norepinephrine|APP|REACTOME_PEPTIDE_LIGAND_BINDING_RECEPTORS|astrocytosis
microglia|norepinephrine|APP|REACTOME_THE_NLRP3_INFLAMMASOME|abnormal synaptic transmission
microglia|norepinephrine|APP|REACTOME_TAK1_ACTIVATES_NFKB_BY_PHOSPHORYLATION_AND_ACTIVATION_OF_IKKS_COMPLEX|abnormal long term potentiation
microglia|norepinephrine|APP|REACTOME_G_ALPHA_I_SIGNALLING_EVENTS|abnormal long term potentiation
microglia|norepinephrine|NOS3|PID_VEGFR1_2_PATHWAY|abnormal synaptic transmission
microglia|norepinephrine|VEGFA|KEGG_CYTOKINE_CYTOKINE_RECEPTOR_INTERACTION|gliosis
microglia|norepinephrine|VEGFA|KEGG_PATHWAYS_IN_CANCER|neuron degeneration
microglia|norepinephrine|APP|REACTOME_TOLL_RECEPTOR_CASCADES|microgliosis
microglia|norepinephrine|VEGFA|REACTOME_PLATELET_ACTIVATION_SIGNALING_AND_AGGREGATION|astrocytosis
microglia|norepinephrine|APP|REACTOME_TRIF_MEDIATED_TLR3_SIGNALING|amyloid beta deposits
microglia|norepinephrine|VEGFA|PID_S1P_S1P3_PATHWAY|gliosis
microglia|norepinephrine|APP|BIOCARTA_P35ALZHEIMERS_PATHWAY|amyloid beta deposits
microglia|norepinephrine|VEGFA|KEGG_CYTOKINE_CYTOKINE_RECEPTOR_INTERACTION|neuron degeneration
microglia|norepinephrine|APP|REACTOME_INFLAMMASOMES|gliosis
microglia|norepinephrine|APP|KEGG_ALZHEIMERS_DISEASE|astrocytosis
microglia|norepinephrine|VEGFA|PID_INTEGRIN_A9B1_PATHWAY|gliosis
microglia|norepinephrine|APP|REACTOME_PEPTIDE_LIGAND_BINDING_RECEPTORS|amyloid beta deposits
microglia|norepinephrine|APP|REACTOME_RESPONSE_TO_ELEVATED_PLATELET_CYTOSOLIC_CA2_|abnormal synaptic transmission
microglia|norepinephrine|APP|REACTOME_RIG_I_MDA5_MEDIATED_INDUCTION_OF_IFN_ALPHA_BETA_PATHWAYS|gliosis
microglia|norepinephrine|VEGFA|KEGG_MTOR_SIGNALING_PATHWAY|astrocytosis
microglia|norepinephrine|APP|REACTOME_AMYLOIDS|abnormal synaptic transmission
microglia|norepinephrine|APP|REACTOME_ACTIVATED_TLR4_SIGNALLING|microgliosis
microglia|norepinephrine|APP|PID_GLYPICAN_1PATHWAY|microgliosis
microglia|norepinephrine|APP|REACTOME_RIG_I_MDA5_MEDIATED_INDUCTION_OF_IFN_ALPHA_BETA_PATHWAYS|astrocytosis
microglia|norepinephrine|APP|PID_GLYPICAN_1PATHWAY|gliosis
microglia|norepinephrine|APP|REACTOME_TRAF6_MEDIATED_INDUCTION_OF_NFKB_AND_MAP_KINASES_UPON_TLR7_8_OR_9_ACTIVATION|amyloid beta deposits
microglia|norepinephrine|VEGFA|PID_AVB3_INTEGRIN_PATHWAY|neurodegeneration
microglia|norepinephrine|VEGFA|PID_GLYPICAN_1PATHWAY|gliosis
microglia|norepinephrine|APP|PID_P75_NTR_PATHWAY|amyloidosis
microglia|norepinephrine|APP|KEGG_ALZHEIMERS_DISEASE|tau protein deposits
microglia|norepinephrine|VEGFA|PID_GLYPICAN_1PATHWAY|neuron degeneration
microglia|norepinephrine|APP|REACTOME_IMMUNE_SYSTEM|abnormal synaptic transmission
microglia|norepinephrine|APP|REACTOME_AMYLOIDS|tau protein deposits
microglia|norepinephrine|APP|REACTOME_ADVANCED_GLYCOSYLATION_ENDPRODUCT_RECEPTOR_SIGNALING|tau protein deposits
microglia|norepinephrine|VEGFA|KEGG_FOCAL_ADHESION|gliosis
microglia|norepinephrine|VEGFA|KEGG_BLADDER_CANCER|astrocytosis
microglia|norepinephrine|VEGFA|PID_INTEGRIN_A9B1_PATHWAY|neuron degeneration
microglia|norepinephrine|VEGFA|REACTOME_VEGF_LIGAND_RECEPTOR_INTERACTIONS|astrocytosis
microglia|norepinephrine|APP|REACTOME_TOLL_RECEPTOR_CASCADES|amyloidosis
microglia|norepinephrine|APP|PID_CASPASE_PATHWAY|amyloidosis
microglia|norepinephrine|VEGFA|REACTOME_RESPONSE_TO_ELEVATED_PLATELET_CYTOSOLIC_CA2_|astrocytosis
microglia|norepinephrine|VEGFA|BIOCARTA_VEGF_PATHWAY|neuron degeneration
microglia|norepinephrine|NOS3|REACTOME_NITRIC_OXIDE_STIMULATES_GUANYLATE_CYCLASE|abnormal synaptic transmission
microglia|norepinephrine|VEGFA|KEGG_FOCAL_ADHESION|neurodegeneration
microglia|norepinephrine|APP|REACTOME_ADVANCED_GLYCOSYLATION_ENDPRODUCT_RECEPTOR_SIGNALING|abnormal long term potentiation
microglia|norepinephrine|NOS3|KEGG_ARGININE_AND_PROLINE_METABOLISM|abnormal synaptic transmission
microglia|norepinephrine|VEGFA|REACTOME_REGULATION_OF_HYPOXIA_INDUCIBLE_FACTOR_HIF_BY_OXYGEN|astrocytosis
microglia|norepinephrine|VEGFA|REACTOME_RESPONSE_TO_ELEVATED_PLATELET_CYTOSOLIC_CA2_|neuron degeneration
microglia|norepinephrine|APP|REACTOME_TRAF6_MEDIATED_INDUCTION_OF_NFKB_AND_MAP_KINASES_UPON_TLR7_8_OR_9_ACTIVATION|gliosis
microglia|norepinephrine|VEGFA|BIOCARTA_HIF_PATHWAY|astrocytosis
microglia|norepinephrine|VEGFA|PID_TCPTP_PATHWAY|neurodegeneration
microglia|norepinephrine|VEGFA|PID_S1P_S1P1_PATHWAY|astrocytosis
microglia|norepinephrine|APP|REACTOME_G_ALPHA_Q_SIGNALLING_EVENTS|tau protein deposits
microglia|norepinephrine|APP|BIOCARTA_PLATELETAPP_PATHWAY|amyloidosis
microglia|norepinephrine|VEGFA|BIOCARTA_NO1_PATHWAY|neurodegeneration
microglia|norepinephrine|NOS3|REACTOME_LATENT_INFECTION_OF_HOMO_SAPIENS_WITH_MYCOBACTERIUM_TUBERCULOSIS|abnormal synaptic transmission
microglia|norepinephrine|APP|REACTOME_NFKB_AND_MAP_KINASES_ACTIVATION_MEDIATED_BY_TLR4_SIGNALING_REPERTOIRE|abnormal synaptic transmission
microglia|norepinephrine|APP|REACTOME_NUCLEOTIDE_BINDING_DOMAIN_LEUCINE_RICH_REPEAT_CONTAINING_RECEPTOR_NLR_SIGNALING_PATHWAYS|tau protein deposits
microglia|norepinephrine|APP|REACTOME_INNATE_IMMUNE_SYSTEM|tau protein deposits
microglia|norepinephrine|APP|PID_P75_NTR_PATHWAY|tau protein deposits
microglia|norepinephrine|APP|PID_GLYPICAN_1PATHWAY|amyloidosis
microglia|norepinephrine|APP|REACTOME_TRAF6_MEDIATED_NFKB_ACTIVATION|astrocytosis
microglia|norepinephrine|APP|REACTOME_HEMOSTASIS|astrocytosis
microglia|norepinephrine|VEGFA|REACTOME_PLATELET_ACTIVATION_SIGNALING_AND_AGGREGATION|gliosis
microglia|norepinephrine|NOS3|BIOCARTA_GCR_PATHWAY|abnormal synaptic transmission
microglia|norepinephrine|VEGFA|PID_TCPTP_PATHWAY|neuron degeneration
microglia|norepinephrine|APP|REACTOME_TOLL_RECEPTOR_CASCADES|abnormal synaptic transmission
microglia|norepinephrine|APP|REACTOME_GPCR_DOWNSTREAM_SIGNALING|abnormal synaptic transmission
microglia|norepinephrine|APP|PID_CASPASE_PATHWAY|astrocytosis
microglia|norepinephrine|VEGFA|PID_VEGF_VEGFR_PATHWAY|astrocytosis
microglia|norepinephrine|VEGFA|BIOCARTA_HIF_PATHWAY|neurodegeneration
microglia|norepinephrine|APP|REACTOME_GPCR_LIGAND_BINDING|amyloidosis
microglia|norepinephrine|NOS3|PID_THROMBIN_PAR1_PATHWAY|abnormal long term potentiation
microglia|norepinephrine|VEGFA|NABA_MATRISOME_ASSOCIATED|gliosis
microglia|norepinephrine|APP|REACTOME_TRIF_MEDIATED_TLR3_SIGNALING|microgliosis
microglia|norepinephrine|APP|REACTOME_ACTIVATED_TLR4_SIGNALLING|astrocytosis
microglia|norepinephrine|NOS3|BIOCARTA_NO1_PATHWAY|abnormal synaptic transmission
microglia|norepinephrine|APP|REACTOME_TAK1_ACTIVATES_NFKB_BY_PHOSPHORYLATION_AND_ACTIVATION_OF_IKKS_COMPLEX|astrocytosis
microglia|norepinephrine|APP|KEGG_ALZHEIMERS_DISEASE|microgliosis
microglia|norepinephrine|VEGFA|PID_TCPTP_PATHWAY|astrocytosis
microglia|norepinephrine|APP|REACTOME_GASTRIN_CREB_SIGNALLING_PATHWAY_VIA_PKC_AND_MAPK|tau protein deposits
microglia|norepinephrine|APP|REACTOME_TRAF6_MEDIATED_INDUCTION_OF_NFKB_AND_MAP_KINASES_UPON_TLR7_8_OR_9_ACTIVATION|microgliosis
microglia|norepinephrine|APP|REACTOME_NFKB_AND_MAP_KINASES_ACTIVATION_MEDIATED_BY_TLR4_SIGNALING_REPERTOIRE|amyloid beta deposits
microglia|norepinephrine|APP|REACTOME_PLATELET_ACTIVATION_SIGNALING_AND_AGGREGATION|abnormal synaptic transmission
microglia|norepinephrine|APP|REACTOME_ADVANCED_GLYCOSYLATION_ENDPRODUCT_RECEPTOR_SIGNALING|gliosis
microglia|norepinephrine|APP|REACTOME_INNATE_IMMUNE_SYSTEM|microgliosis
microglia|norepinephrine|APP|REACTOME_HEMOSTASIS|microgliosis
microglia|norepinephrine|NOS3|REACTOME_ENOS_ACTIVATION_AND_REGULATION|abnormal long term potentiation
microglia|norepinephrine|APP|BIOCARTA_PLATELETAPP_PATHWAY|tau protein deposits
microglia|norepinephrine|VEGFA|NABA_MATRISOME|gliosis
microglia|norepinephrine|APP|REACTOME_G_ALPHA_I_SIGNALLING_EVENTS|tau protein deposits
microglia|norepinephrine|APP|REACTOME_IMMUNE_SYSTEM|tau protein deposits
microglia|norepinephrine|APP|REACTOME_G_ALPHA_I_SIGNALLING_EVENTS|amyloid beta deposits
microglia|norepinephrine|VEGFA|NABA_SECRETED_FACTORS|astrocytosis
microglia|norepinephrine|APP|REACTOME_THE_NLRP3_INFLAMMASOME|astrocytosis
microglia|norepinephrine|APP|REACTOME_TRIF_MEDIATED_TLR3_SIGNALING|amyloidosis
microglia|norepinephrine|APP|PID_GLYPICAN_1PATHWAY|abnormal synaptic transmission
microglia|norepinephrine|APP|BIOCARTA_PLATELETAPP_PATHWAY|microgliosis
microglia|norepinephrine|APP|REACTOME_GASTRIN_CREB_SIGNALLING_PATHWAY_VIA_PKC_AND_MAPK|gliosis
microglia|norepinephrine|APP|REACTOME_TRAF6_MEDIATED_INDUCTION_OF_NFKB_AND_MAP_KINASES_UPON_TLR7_8_OR_9_ACTIVATION|abnormal long term potentiation
microglia|norepinephrine|VEGFA|NABA_MATRISOME|neuron degeneration
microglia|norepinephrine|APP|REACTOME_G_ALPHA_Q_SIGNALLING_EVENTS|amyloidosis
microglia|norepinephrine|APP|REACTOME_PLATELET_ACTIVATION_SIGNALING_AND_AGGREGATION|amyloid beta deposits
microglia|norepinephrine|VEGFA|REACTOME_REGULATION_OF_HYPOXIA_INDUCIBLE_FACTOR_HIF_BY_OXYGEN|gliosis
microglia|norepinephrine|APP|PID_CASPASE_PATHWAY|gliosis
microglia|norepinephrine|APP|PID_CASPASE_PATHWAY|amyloid beta deposits
microglia|norepinephrine|APP|REACTOME_AMYLOIDS|gliosis
microglia|norepinephrine|APP|REACTOME_NUCLEOTIDE_BINDING_DOMAIN_LEUCINE_RICH_REPEAT_CONTAINING_RECEPTOR_NLR_SIGNALING_PATHWAYS|amyloidosis
microglia|norepinephrine|APP|PID_GLYPICAN_1PATHWAY|tau protein deposits
microglia|norepinephrine|APP|REACTOME_TRAF6_MEDIATED_INDUCTION_OF_NFKB_AND_MAP_KINASES_UPON_TLR7_8_OR_9_ACTIVATION|astrocytosis
microglia|norepinephrine|APP|REACTOME_NUCLEOTIDE_BINDING_DOMAIN_LEUCINE_RICH_REPEAT_CONTAINING_RECEPTOR_NLR_SIGNALING_PATHWAYS|abnormal long term potentiation
microglia|norepinephrine|APP|REACTOME_PLATELET_ACTIVATION_SIGNALING_AND_AGGREGATION|abnormal long term potentiation
microglia|norepinephrine|APP|REACTOME_PLATELET_ACTIVATION_SIGNALING_AND_AGGREGATION|microgliosis
microglia|norepinephrine|APP|REACTOME_MYD88_MAL_CASCADE_INITIATED_ON_PLASMA_MEMBRANE|gliosis
microglia|norepinephrine|APP|REACTOME_INNATE_IMMUNE_SYSTEM|abnormal synaptic transmission
microglia|norepinephrine|VEGFA|KEGG_BLADDER_CANCER|gliosis
microglia|norepinephrine|APP|REACTOME_G_ALPHA_Q_SIGNALLING_EVENTS|abnormal long term potentiation
microglia|norepinephrine|APP|REACTOME_PEPTIDE_LIGAND_BINDING_RECEPTORS|microgliosis
[truncated: 300,639 more chars]
